# Supplementary material for: Transcriptome analysis reveals differences in mechanisms regulating cessation of luteal function in pregnant and non-pregnant dogs
Source: BMC Genomics. 2017 Sep 27;18:757. doi: 10.1186/s12864-017-4084-9 (PMC5618722; doi:10.1186/s12864-017-4084-9)
Supplement: Supplementary file 1 — List of DEG found in the contrast “luteal regression over luteolysis”. All genes detected with p < 0.01 passed the FDR < 0.1 selection (adjusted p-values). (XLSX 141 kb) [file 12864_2017_4084_MOESM1_ESM.xlsx]

## Sheet: (1) UPREGULATED
Additional file 1: List of UPREGULATED DEG found in the contrast “luteal regression over luteolysis” (p<0.01, FDR<0.1)
Ensembl gene ID	Caf_Gene_name	Gene description	Human_Gene_name	log2 Ratio	pValue	fdr
ENSCAFG00000018806	KANK4	KN motif and ankyrin repeat domains 4 [Source:HGNC Symbol;Acc:HGNC:27263]	KANK4	1.44	2.74e-11	8.17e-08
ENSCAFG00000013491	FAM78B	family with sequence similarity 78, member B [Source:HGNC Symbol;Acc:HGNC:13495]	FAM78B	1.697	6.2e-10	1.02e-06
ENSCAFG00000013538	ZBTB16	zinc finger and BTB domain containing 16 [Source:HGNC Symbol;Acc:HGNC:12930]	ZBTB16	2.222	5.63e-09	4.53e-06
ENSCAFG00000003379	FIGNL1	fidgetin-like 1 [Source:HGNC Symbol;Acc:HGNC:13286]	FIGNL1	1.322	6.73e-09	4.53e-06
ENSCAFG00000012433	PER2	period circadian clock 2 [Source:HGNC Symbol;Acc:HGNC:8846]	PER2	1.978	3.33e-08	1.42e-05
ENSCAFG00000032454	COL8A2	collagen, type VIII, alpha 2 [Source:HGNC Symbol;Acc:HGNC:2216]	COL8A2	2.045	3.99e-07	8.13e-05
ENSCAFG00000031525	ZNF630	zinc finger protein 630 [Source:HGNC Symbol;Acc:HGNC:28855]	ZNF630	1.497	5.8e-07	0.0001053
ENSCAFG00000016351	ERBB2	Canis lupus familiaris v-erb-b2 erythroblastic leukemia viral oncogene homolog 2, neuro/glioblastoma derived oncogene homolog (avian) (ERBB2), mRNA. [Source:RefSeq mRNA;Acc:NM_001003217]		0.9865	8.36e-07	0.0001362
ENSCAFG00000000311	LRIG3	leucine-rich repeats and immunoglobulin-like domains 3 [Source:HGNC Symbol;Acc:HGNC:30991]	LRIG3	1.099	8.8e-07	0.0001378
ENSCAFG00000005545	ENGASE	endo-beta-N-acetylglucosaminidase [Source:HGNC Symbol;Acc:HGNC:24622]	ENGASE	1.826	9.68e-07	0.0001456
ENSCAFG00000010382	APBA2	amyloid beta (A4) precursor protein-binding, family A, member 2 [Source:HGNC Symbol;Acc:HGNC:579]	APBA2	2.081	1.02e-06	0.0001481
ENSCAFG00000007793	ENPP6	ectonucleotide pyrophosphatase/phosphodiesterase 6 [Source:HGNC Symbol;Acc:HGNC:23409]	ENPP6	1.404	1.41e-06	0.0001835
ENSCAFG00000008492	RAD9B	RAD9 homolog B (S. pombe) [Source:HGNC Symbol;Acc:HGNC:21700]	RAD9B	2.036	1.53e-06	0.0001963
ENSCAFG00000010667	SIDT1	SID1 transmembrane family, member 1 [Source:HGNC Symbol;Acc:HGNC:25967]	SIDT1	1.962	1.75e-06	0.0002184
ENSCAFG00000005126	LCT	lactase [Source:HGNC Symbol;Acc:HGNC:6530]	LCT	1.805	2.57e-06	0.000306
ENSCAFG00000020343	IFI44L	interferon-induced protein 44-like [Source:HGNC Symbol;Acc:HGNC:17817]	IFI44L	1.581	2.97e-06	0.0003413
ENSCAFG00000004297	CCDC8	coiled-coil domain containing 8 [Source:HGNC Symbol;Acc:HGNC:25367]	CCDC8	1.042	2.98e-06	0.0003413
ENSCAFG00000001021	JADE2	jade family PHD finger 2 [Source:HGNC Symbol;Acc:HGNC:22984]	JADE2	1.061	3.03e-06	0.0003413
ENSCAFG00000019943	CRISPLD2	cysteine-rich secretory protein LCCL domain containing 2 [Source:HGNC Symbol;Acc:HGNC:25248]	CRISPLD2	1.585	3.09e-06	0.0003462
ENSCAFG00000002753	GPNMB	glycoprotein (transmembrane) nmb [Source:HGNC Symbol;Acc:HGNC:4462]	GPNMB	1.919	3.37e-06	0.0003692
ENSCAFG00000016905	TLN2	talin 2 [Source:HGNC Symbol;Acc:HGNC:15447]	TLN2	1.426	4.31e-06	0.0004586
ENSCAFG00000032609	RASD2	RASD family, member 2 [Source:HGNC Symbol;Acc:HGNC:18229]	RASD2	1.492	4.58e-06	0.0004796
ENSCAFG00000015427	ZNF503	zinc finger protein 503 [Source:HGNC Symbol;Acc:HGNC:23589]	ZNF503	1.704	5e-06	0.0005058
ENSCAFG00000015879	CROCC	ciliary rootlet coiled-coil, rootletin [Source:HGNC Symbol;Acc:HGNC:21299]	CROCC	1.403	5.22e-06	0.0005252
ENSCAFG00000019841	CELSR2	cadherin, EGF LAG seven-pass G-type receptor 2 [Source:HGNC Symbol;Acc:HGNC:3231]	CELSR2	1.253	5.3e-06	0.0005295
ENSCAFG00000010529	PCSK6	proprotein convertase subtilisin/kexin type 6 [Source:HGNC Symbol;Acc:HGNC:8569]	PCSK6	1.744	6.14e-06	0.0005898
ENSCAFG00000016887	COX6A2	cytochrome c oxidase subunit VIa polypeptide 2 [Source:HGNC Symbol;Acc:HGNC:2279]	COX6A2	1.885	6.49e-06	0.0006122
ENSCAFG00000001754	POT1	protection of telomeres 1 [Source:HGNC Symbol;Acc:HGNC:17284]	POT1	0.8464	8.25e-06	0.0007246
ENSCAFG00000005977	MGAT4C	MGAT4 family, member C [Source:HGNC Symbol;Acc:HGNC:30871]	MGAT4C	1.798	9.29e-06	0.0007834
ENSCAFG00000013600	PTH1R	Canis lupus familiaris parathyroid hormone 1 receptor (PTH1R), mRNA. [Source:RefSeq mRNA;Acc:NM_001003155]		1.49	1.02e-05	0.0008303
ENSCAFG00000005723	PSD2	pleckstrin and Sec7 domain containing 2 [Source:HGNC Symbol;Acc:HGNC:19092]	PSD2	1.31	1.06e-05	0.000838
ENSCAFG00000014413	SPOCK2	sparc/osteonectin, cwcv and kazal-like domains proteoglycan (testican) 2 [Source:HGNC Symbol;Acc:HGNC:13564]	SPOCK2	1.287	1.17e-05	0.0008851
ENSCAFG00000011091	XG	Xg blood group [Source:HGNC Symbol;Acc:HGNC:12806]	XG	1.192	1.23e-05	0.0009222
ENSCAFG00000001547	GLP1R	glucagon-like peptide 1 receptor [Source:HGNC Symbol;Acc:HGNC:4324]	GLP1R	1.896	1.24e-05	0.0009246
ENSCAFG00000019872	CEL	carboxyl ester lipase [Source:HGNC Symbol;Acc:HGNC:1848]	CEL	1.8	1.48e-05	0.001067
ENSCAFG00000030589	HYKK	hydroxylysine kinase [Source:HGNC Symbol;Acc:HGNC:34403]	HYKK	1.366	1.62e-05	0.001142
ENSCAFG00000002255	ICK	intestinal cell (MAK-like) kinase [Source:HGNC Symbol;Acc:HGNC:21219]	ICK	0.8421	1.63e-05	0.001144
ENSCAFG00000014978	ENSCAFG00000014978	Uncharacterized protein [Source:UniProtKB/TrEMBL;Acc:E2RH85]		0.8116	1.72e-05	0.001198
ENSCAFG00000017498	CORO2B	coronin, actin binding protein, 2B [Source:HGNC Symbol;Acc:HGNC:2256]	CORO2B	1.336	1.8e-05	0.001229
ENSCAFG00000009612	IFIT2	interferon-induced protein with tetratricopeptide repeats 2 [Source:HGNC Symbol;Acc:HGNC:5409]	IFIT2	1.553	1.81e-05	0.001229
ENSCAFG00000013261	PCMTD2	protein-L-isoaspartate (D-aspartate) O-methyltransferase domain containing 2 [Source:HGNC Symbol;Acc:HGNC:15882]	PCMTD2	0.6445	1.93e-05	0.001283
ENSCAFG00000002233	NPR2	natriuretic peptide receptor 2 [Source:HGNC Symbol;Acc:HGNC:7944]	NPR2	0.7316	2.19e-05	0.001397
ENSCAFG00000011858	TBCEL	tubulin folding cofactor E-like [Source:HGNC Symbol;Acc:HGNC:28115]	TBCEL	0.6005	2.27e-05	0.001434
ENSCAFG00000007120	ENSCAFG00000007120	Uncharacterized protein [Source:UniProtKB/TrEMBL;Acc:E2RLK6]		1.864	2.34e-05	0.001452
ENSCAFG00000028589	SEPP1	selenoprotein P, plasma, 1 [Source:HGNC Symbol;Acc:HGNC:10751]	SEPP1	1.039	2.38e-05	0.001455
ENSCAFG00000031764	ENSCAFG00000031764	Uncharacterized protein [Source:UniProtKB/TrEMBL;Acc:J9P7J5]		0.9725	2.4e-05	0.001457
ENSCAFG00000007753	GK5	glycerol kinase 5 (putative) [Source:HGNC Symbol;Acc:HGNC:28635]	GK5	1.053	2.41e-05	0.001457
ENSCAFG00000010137	MFSD4	major facilitator superfamily domain containing 4 [Source:HGNC Symbol;Acc:HGNC:25433]	MFSD4	1.197	2.54e-05	0.00151
ENSCAFG00000002028	VLDLR	Uncharacterized protein [Source:UniProtKB/TrEMBL;Acc:F1P783]		1.316	2.62e-05	0.00155
ENSCAFG00000019237	ADCY9	adenylate cyclase 9 [Source:HGNC Symbol;Acc:HGNC:240]	ADCY9	0.7277	3.34e-05	0.001802
ENSCAFG00000000640	ENSCAFG00000000640	Uncharacterized protein [Source:UniProtKB/TrEMBL;Acc:G1K267]		1.213	3.34e-05	0.001802
ENSCAFG00000002190	RFX8	RFX family member 8, lacking RFX DNA binding domain [Source:HGNC Symbol;Acc:HGNC:37253]	RFX8	1.52	3.51e-05	0.001859
ENSCAFG00000012925	PHKA2	phosphorylase kinase, alpha 2 (liver) [Source:HGNC Symbol;Acc:HGNC:8926]	PHKA2	0.973	3.51e-05	0.001859
ENSCAFG00000014473	BCHE	butyrylcholinesterase [Source:HGNC Symbol;Acc:HGNC:983]	BCHE	1.096	3.79e-05	0.001984
ENSCAFG00000000673	PLXNB2	plexin B2 [Source:HGNC Symbol;Acc:HGNC:9104]	PLXNB2	0.9257	3.87e-05	0.002014
ENSCAFG00000005542	C1QTNF1	C1q and tumor necrosis factor related protein 1 [Source:HGNC Symbol;Acc:HGNC:14324]	C1QTNF1	0.8899	4.23e-05	0.002159
ENSCAFG00000010172	MX1	Canis lupus familiaris myxovirus (influenza virus) resistance 1, interferon-inducible protein p78 (mouse) (MX1), mRNA. [Source:RefSeq mRNA;Acc:NM_001003134]		1.738	4.31e-05	0.002172
ENSCAFG00000014402	MPP2	membrane protein, palmitoylated 2 (MAGUK p55 subfamily member 2) [Source:HGNC Symbol;Acc:HGNC:7220]	MPP2	1.718	4.4e-05	0.002203
ENSCAFG00000019098	FSD1	fibronectin type III and SPRY domain containing 1 [Source:HGNC Symbol;Acc:HGNC:13745]	FSD1	1.849	4.43e-05	0.002203
ENSCAFG00000011977	KIF7	kinesin family member 7 [Source:HGNC Symbol;Acc:HGNC:30497]	KIF7	1.164	4.54e-05	0.002237
ENSCAFG00000015784	CCDC77	coiled-coil domain containing 77 [Source:HGNC Symbol;Acc:HGNC:28203]	CCDC77	1.065	4.73e-05	0.002299
ENSCAFG00000019269	MXRA8	matrix-remodelling associated 8 [Source:HGNC Symbol;Acc:HGNC:7542]	MXRA8	1.416	5.69e-05	0.002704
ENSCAFG00000016711	SIMC1	SUMO-interacting motifs containing 1 [Source:HGNC Symbol;Acc:HGNC:24779]	SIMC1	0.8018	5.91e-05	0.002794
ENSCAFG00000005133	LTBP4	latent transforming growth factor beta binding protein 4 [Source:HGNC Symbol;Acc:HGNC:6717]	LTBP4	1.699	6.23e-05	0.002923
ENSCAFG00000014736	CLTCL1	clathrin, heavy chain-like 1 [Source:HGNC Symbol;Acc:HGNC:2093]	CLTCL1	1.155	6.45e-05	0.003014
ENSCAFG00000016173	THRA	thyroid hormone receptor, alpha [Source:HGNC Symbol;Acc:HGNC:11796]	THRA	0.8795	7.45e-05	0.003378
ENSCAFG00000009462	PRELP	proline/arginine-rich end leucine-rich repeat protein [Source:HGNC Symbol;Acc:HGNC:9357]	PRELP	1.492	7.78e-05	0.003508
ENSCAFG00000010536	LRRC16A	leucine rich repeat containing 16A [Source:HGNC Symbol;Acc:HGNC:21581]	LRRC16A	1.413	8.86e-05	0.003878
ENSCAFG00000011401	KIRREL	kin of IRRE like (Drosophila) [Source:HGNC Symbol;Acc:HGNC:15734]	KIRREL	0.7706	9.1e-05	0.003961
ENSCAFG00000020121	ABCA4	Canis lupus familiaris ATP-binding cassette, sub-family A (ABC1), member 4 (ABCA4), mRNA. [Source:RefSeq mRNA;Acc:NM_001003360]		1.315	9.97e-05	0.004275
ENSCAFG00000017120	CACNA1G	calcium channel, voltage-dependent, T type, alpha 1G subunit [Source:HGNC Symbol;Acc:HGNC:1394]	CACNA1G	1.715	0.000111	0.004667
ENSCAFG00000013005	EPHB3	EPH receptor B3 [Source:HGNC Symbol;Acc:HGNC:3394]	EPHB3	1.432	0.0001143	0.004767
ENSCAFG00000015720	DHX58	DEXH (Asp-Glu-X-His) box polypeptide 58 [Source:HGNC Symbol;Acc:HGNC:29517]	DHX58	0.9785	0.0001149	0.004776
ENSCAFG00000010883	FMO5	flavin containing monooxygenase 5 [Source:HGNC Symbol;Acc:HGNC:3773]	FMO5	0.7859	0.0001169	0.004844
ENSCAFG00000005142	GZF1	GDNF-inducible zinc finger protein 1 [Source:HGNC Symbol;Acc:HGNC:15808]	GZF1	0.6368	0.0001195	0.004901
ENSCAFG00000020139	ST3GAL2	ST3 beta-galactoside alpha-2,3-sialyltransferase 2 [Source:HGNC Symbol;Acc:HGNC:10863]	ST3GAL2	0.7376	0.0001292	0.005223
ENSCAFG00000006019	FREM2	FRAS1 related extracellular matrix protein 2 [Source:HGNC Symbol;Acc:HGNC:25396]	FREM2	1.37	0.0001324	0.005298
ENSCAFG00000005862	PLCL2	phospholipase C-like 2 [Source:HGNC Symbol;Acc:HGNC:9064]	PLCL2	0.932	0.0001386	0.005486
ENSCAFG00000002878	SULT1E1	sulfotransferase family 1E, estrogen-preferring, member 1 [Source:HGNC Symbol;Acc:HGNC:11377]	SULT1E1	1.684	0.0001472	0.005812
ENSCAFG00000031014	FAM180A	family with sequence similarity 180, member A [Source:HGNC Symbol;Acc:HGNC:33773]	FAM180A	1.459	0.0001499	0.005856
ENSCAFG00000010451	CALHM2	calcium homeostasis modulator 2 [Source:HGNC Symbol;Acc:HGNC:23493]	CALHM2	1.034	0.0001541	0.005989
ENSCAFG00000010114	CIT	citron rho-interacting serine/threonine kinase [Source:HGNC Symbol;Acc:HGNC:1985]	CIT	1.504	0.0001587	0.00606
ENSCAFG00000005225	PLB1	phospholipase B1 [Source:HGNC Symbol;Acc:HGNC:30041]	PLB1	1.409	0.0001605	0.006092
ENSCAFG00000017991	C15orf39	chromosome 15 open reading frame 39 [Source:HGNC Symbol;Acc:HGNC:24497]	C15orf39	1.146	0.0001633	0.006184
ENSCAFG00000010874	SULF2	Canis lupus familiaris sulfatase 2 (SULF2), mRNA. [Source:RefSeq mRNA;Acc:NM_001048090]		0.9251	0.0001638	0.006188
ENSCAFG00000001531	SMO	smoothened, frizzled class receptor [Source:HGNC Symbol;Acc:HGNC:11119]	SMO	0.6977	0.0001669	0.006272
ENSCAFG00000019852	CBFA2T3	core-binding factor, runt domain, alpha subunit 2; translocated to, 3 [Source:HGNC Symbol;Acc:HGNC:1537]	CBFA2T3	1.329	0.0001701	0.006346
ENSCAFG00000010729	MGRC	Uncharacterized protein [Source:UniProtKB/TrEMBL;Acc:E2QWI0]		1.436	0.0001727	0.006427
ENSCAFG00000030304	ZSCAN26	zinc finger and SCAN domain containing 26 [Source:HGNC Symbol;Acc:HGNC:12978]	ZSCAN26	1.028	0.0001838	0.006739
ENSCAFG00000012078	ZNF311	zinc finger protein 311 [Source:HGNC Symbol;Acc:HGNC:13847]	ZNF311	0.8006	0.0001891	0.006864
ENSCAFG00000017183	HOOK2	hook microtubule-tethering protein 2 [Source:HGNC Symbol;Acc:HGNC:19885]	HOOK2	0.7477	0.0001916	0.006937
ENSCAFG00000008099	CYP2C21	Canis lupus familiaris cytochrome P450 2C21 (CYP2C18), mRNA. [Source:RefSeq mRNA;Acc:NM_001197044]		1.688	0.0001955	0.007025
ENSCAFG00000015990	RNF216	ring finger protein 216 [Source:HGNC Symbol;Acc:HGNC:21698]	RNF216	0.6771	0.0001976	0.007053
ENSCAFG00000018726	BCORL1	BCL6 corepressor-like 1 [Source:HGNC Symbol;Acc:HGNC:25657]	BCORL1	0.8611	0.0002	0.007105
ENSCAFG00000006723	SYT9	synaptotagmin IX [Source:HGNC Symbol;Acc:HGNC:19265]	SYT9	1.458	0.0002033	0.007187
ENSCAFG00000000481	CAPS2	calcyphosine 2 [Source:HGNC Symbol;Acc:HGNC:16471]	CAPS2	1.471	0.0002121	0.00741
ENSCAFG00000000670	RIMS2	regulating synaptic membrane exocytosis 2 [Source:HGNC Symbol;Acc:HGNC:17283]	RIMS2	1.182	0.0002195	0.007634
ENSCAFG00000009571	CPN1	carboxypeptidase N, polypeptide 1 [Source:HGNC Symbol;Acc:HGNC:2312]	CPN1	1.438	0.0002282	0.007827
ENSCAFG00000014546	HTRA3	HtrA serine peptidase 3 [Source:HGNC Symbol;Acc:HGNC:30406]	HTRA3	0.9443	0.0002289	0.007831
ENSCAFG00000031346	RHOU	ras homolog family member U [Source:HGNC Symbol;Acc:HGNC:17794]	RHOU	1.396	0.0002333	0.007935
ENSCAFG00000001106	LAMA2	Uncharacterized protein [Source:UniProtKB/TrEMBL;Acc:F1PEZ5]		1.261	0.000257	0.008645
ENSCAFG00000007050	RARG	retinoic acid receptor, gamma [Source:HGNC Symbol;Acc:HGNC:9866]	RARG	1.143	0.0002573	0.008645
ENSCAFG00000016034	TNRC18	trinucleotide repeat containing 18 [Source:HGNC Symbol;Acc:HGNC:11962]	TNRC18	0.8981	0.000258	0.008649
ENSCAFG00000005078	UBE2O	ubiquitin-conjugating enzyme E2O [Source:HGNC Symbol;Acc:HGNC:29554]	UBE2O	0.8603	0.0002593	0.008653
ENSCAFG00000000957	SNTB1	syntrophin, beta 1 (dystrophin-associated protein A1, 59kDa, basic component 1) [Source:HGNC Symbol;Acc:HGNC:11168]	SNTB1	0.9127	0.0002652	0.008792
ENSCAFG00000005689	NPTX1	neuronal pentraxin I [Source:HGNC Symbol;Acc:HGNC:7952]	NPTX1	1.497	0.0002661	0.008792
ENSCAFG00000031861	MZF1	myeloid zinc finger 1 [Source:HGNC Symbol;Acc:HGNC:13108]	MZF1	0.8206	0.0002667	0.008792
ENSCAFG00000016712	BCAN	Uncharacterized protein [Source:UniProtKB/TrEMBL;Acc:E2R0N8]		1.571	0.0002673	0.008792
ENSCAFG00000010188	LGR4	leucine-rich repeat containing G protein-coupled receptor 4 [Source:HGNC Symbol;Acc:HGNC:13299]	LGR4	0.8192	0.0002682	0.008792
ENSCAFG00000014030	LARS2	leucyl-tRNA synthetase 2, mitochondrial [Source:HGNC Symbol;Acc:HGNC:17095]	LARS2	0.6727	0.0002697	0.008823
ENSCAFG00000018704	GLAST	Canis lupus familiaris solute carrier family 1 (glial high affinity glutamate transporter), member 3 (SLC1A3), mRNA. [Source:RefSeq mRNA;Acc:NM_001003136]		1.132	0.0002704	0.008824
ENSCAFG00000001095	TEF	thyrotrophic embryonic factor [Source:HGNC Symbol;Acc:HGNC:11722]	TEF	1.119	0.0002729	0.008832
ENSCAFG00000011970	PARP14	poly (ADP-ribose) polymerase family, member 14 [Source:HGNC Symbol;Acc:HGNC:29232]	PARP14	0.9403	0.000275	0.008842
ENSCAFG00000023837	PTGFRN	prostaglandin F2 receptor inhibitor [Source:HGNC Symbol;Acc:HGNC:9601]	PTGFRN	0.7662	0.0002959	0.00939
ENSCAFG00000010924	PKNOX2	PBX/knotted 1 homeobox 2 [Source:HGNC Symbol;Acc:HGNC:16714]	PKNOX2	1.222	0.0003003	0.009489
ENSCAFG00000015345	CC2D2A	coiled-coil and C2 domain containing 2A [Source:HGNC Symbol;Acc:HGNC:29253]	CC2D2A	1.134	0.0003043	0.009556
ENSCAFG00000008037	CEP250	centrosomal protein 250kDa [Source:HGNC Symbol;Acc:HGNC:1859]	CEP250	1.052	0.0003223	0.009921
ENSCAFG00000008638	ARHGEF26	Rho guanine nucleotide exchange factor (GEF) 26 [Source:HGNC Symbol;Acc:HGNC:24490]	ARHGEF26	1.323	0.0003232	0.009921
ENSCAFG00000004776	TRANK1	tetratricopeptide repeat and ankyrin repeat containing 1 [Source:HGNC Symbol;Acc:HGNC:29011]	TRANK1	1.083	0.000332	0.01008
ENSCAFG00000006095	ANKRD10	ankyrin repeat domain 10 [Source:HGNC Symbol;Acc:HGNC:20265]	ANKRD10	0.6405	0.0003333	0.01009
ENSCAFG00000000641	HSPA1	Canis lupus familiaris heat shock protein 70 (HSP70), mRNA. [Source:RefSeq mRNA;Acc:NM_001003067]		1.106	0.0003334	0.01009
ENSCAFG00000031933	RGMB	repulsive guidance molecule family member b [Source:HGNC Symbol;Acc:HGNC:26896]	RGMB	1.289	0.0003431	0.0103
ENSCAFG00000009228	PCED1B	PC-esterase domain containing 1B [Source:HGNC Symbol;Acc:HGNC:28255]	PCED1B	1.346	0.0003488	0.01039
ENSCAFG00000001890	MAMDC2	MAM domain containing 2 [Source:HGNC Symbol;Acc:HGNC:23673]	MAMDC2	1.529	0.00035	0.01039
ENSCAFG00000003167	BMPER	BMP binding endothelial regulator [Source:HGNC Symbol;Acc:HGNC:24154]	BMPER	0.9788	0.0003501	0.01039
ENSCAFG00000003807	KLF15	Kruppel-like factor 15 [Source:HGNC Symbol;Acc:HGNC:14536]	KLF15	1.054	0.0003506	0.01039
ENSCAFG00000007663	GLYAT	glycine-N-acyltransferase [Source:HGNC Symbol;Acc:HGNC:13734]	GLYAT	1.556	0.0003603	0.01058
ENSCAFG00000010167	MX2	Canis lupus familiaris myxovirus (influenza virus) resistance 2 (mouse) (MX2), mRNA. [Source:RefSeq mRNA;Acc:NM_001003133]		1.452	0.0003707	0.01084
ENSCAFG00000016252	ENSCAFG00000016252	Uncharacterized protein [Source:UniProtKB/TrEMBL;Acc:F1PZM9]		1.461	0.0003802	0.01104
ENSCAFG00000005754	NR1D2	nuclear receptor subfamily 1, group D, member 2 [Source:HGNC Symbol;Acc:HGNC:7963]	NR1D2	1.013	0.0003804	0.01104
ENSCAFG00000011532	EGF	Canis lupus familiaris epidermal growth factor (EGF), mRNA. [Source:RefSeq mRNA;Acc:NM_001003094]		1.414	0.0003815	0.01105
ENSCAFG00000017644	GALNT10	polypeptide N-acetylgalactosaminyltransferase 10 [Source:HGNC Symbol;Acc:HGNC:19873]	GALNT10	1.327	0.0003876	0.01115
ENSCAFG00000013022	CEP164	centrosomal protein 164kDa [Source:HGNC Symbol;Acc:HGNC:29182]	CEP164	0.8626	0.000388	0.01115
ENSCAFG00000017169	ADAR	adenosine deaminase, RNA-specific [Source:HGNC Symbol;Acc:HGNC:225]	ADAR	0.7089	0.0004001	0.01138
ENSCAFG00000000614	LY6G6C	lymphocyte antigen 6 complex, locus G6C [Source:HGNC Symbol;Acc:HGNC:13936]	LY6G6C	1.313	0.0004084	0.01155
ENSCAFG00000029558	BMF	Bcl2 modifying factor [Source:HGNC Symbol;Acc:HGNC:24132]	BMF	1.06	0.0004186	0.01173
ENSCAFG00000010255	KCNJ5	potassium channel, inwardly rectifying subfamily J, member 5 [Source:HGNC Symbol;Acc:HGNC:6266]	KCNJ5	1.127	0.0004292	0.01194
ENSCAFG00000017047	TRIM46	tripartite motif containing 46 [Source:HGNC Symbol;Acc:HGNC:19019]	TRIM46	1.498	0.0004325	0.01201
ENSCAFG00000003190	WDR91	WD repeat domain 91 [Source:HGNC Symbol;Acc:HGNC:24997]	WDR91	0.6508	0.000443	0.0122
ENSCAFG00000004036	CCDC114	coiled-coil domain containing 114 [Source:HGNC Symbol;Acc:HGNC:26560]	CCDC114	1.225	0.0004436	0.0122
ENSCAFG00000001104	RANGAP1	Ran GTPase activating protein 1 [Source:HGNC Symbol;Acc:HGNC:9854]	RANGAP1	0.6079	0.000452	0.01241
ENSCAFG00000007626	PIK3R1	phosphoinositide-3-kinase, regulatory subunit 1 (alpha) [Source:HGNC Symbol;Acc:HGNC:8979]	PIK3R1	0.6964	0.0004557	0.01249
ENSCAFG00000003619	CLCN1	Canis lupus familiaris chloride channel, voltage-sensitive 1 (CLCN1), mRNA. [Source:RefSeq mRNA;Acc:NM_001003124]		1.587	0.0004672	0.0127
ENSCAFG00000019088	GLIS1	GLIS family zinc finger 1 [Source:HGNC Symbol;Acc:HGNC:29525]	GLIS1	1.491	0.0004723	0.01278
ENSCAFG00000016925	FOXO4	forkhead box O4 [Source:HGNC Symbol;Acc:HGNC:7139]	FOXO4	0.749	0.0004735	0.01278
ENSCAFG00000015738	EVC2	Ellis van Creveld syndrome 2 [Source:HGNC Symbol;Acc:HGNC:19747]	EVC2	0.7729	0.000474	0.01278
ENSCAFG00000032342	PDGFD	platelet derived growth factor D [Source:HGNC Symbol;Acc:HGNC:30620]	PDGFD	0.878	0.0004741	0.01278
ENSCAFG00000001571	LRFN2	leucine rich repeat and fibronectin type III domain containing 2 [Source:HGNC Symbol;Acc:HGNC:21226]	LRFN2	1.34	0.0004756	0.0128
ENSCAFG00000015315	SLC27A1	solute carrier family 27 (fatty acid transporter), member 1 [Source:HGNC Symbol;Acc:HGNC:10995]	SLC27A1	0.8517	0.0004787	0.01286
ENSCAFG00000017779	NEO1	neogenin 1 [Source:HGNC Symbol;Acc:HGNC:7754]	NEO1	1.141	0.000492	0.01308
ENSCAFG00000019947	KLHL36	kelch-like family member 36 [Source:HGNC Symbol;Acc:HGNC:17844]	KLHL36	0.7828	0.0004932	0.01308
ENSCAFG00000011744	LAMB2	laminin, beta 2 (laminin S) [Source:HGNC Symbol;Acc:HGNC:6487]	LAMB2	0.7141	0.0004953	0.01309
ENSCAFG00000013545	ARX	Canis lupus familiaris aristaless related homeobox (ARX), mRNA. [Source:RefSeq mRNA;Acc:NM_001114666]		1.461	0.0005461	0.01416
ENSCAFG00000018925	KDM4B	lysine (K)-specific demethylase 4B [Source:HGNC Symbol;Acc:HGNC:29136]	KDM4B	0.5352	0.0005629	0.01443
ENSCAFG00000019018	PLIN5	perilipin 5 [Source:HGNC Symbol;Acc:HGNC:33196]	PLIN5	1.524	0.000577	0.01473
ENSCAFG00000013163	EIF4ENIF1	eukaryotic translation initiation factor 4E nuclear import factor 1 [Source:HGNC Symbol;Acc:HGNC:16687]	EIF4ENIF1	0.5759	0.0005925	0.01499
ENSCAFG00000010871	LRP5	Uncharacterized protein [Source:UniProtKB/TrEMBL;Acc:F1PXA0]		0.9864	0.0005967	0.01503
ENSCAFG00000020124	ENSCAFG00000020124	Uncharacterized protein [Source:UniProtKB/TrEMBL;Acc:F1P7E3]		1.545	0.0005984	0.01504
ENSCAFG00000010170	PSD	pleckstrin and Sec7 domain containing [Source:HGNC Symbol;Acc:HGNC:9507]	PSD	1.032	0.0005996	0.01505
ENSCAFG00000030215	ENSCAFG00000030215	Uncharacterized protein [Source:UniProtKB/TrEMBL;Acc:J9NXX6]		1.228	0.0006087	0.0152
ENSCAFG00000008896	KIAA1755	KIAA1755 [Source:HGNC Symbol;Acc:HGNC:29372]	KIAA1755	1.325	0.0006103	0.01521
ENSCAFG00000013490	FAM129A	family with sequence similarity 129, member A [Source:HGNC Symbol;Acc:HGNC:16784]	FAM129A	0.7652	0.0006277	0.01539
ENSCAFG00000018666	EGFLAM	EGF-like, fibronectin type III and laminin G domains [Source:HGNC Symbol;Acc:HGNC:26810]	EGFLAM	1.218	0.0006294	0.01541
ENSCAFG00000015888	INCENP	inner centromere protein antigens 135/155kDa [Source:HGNC Symbol;Acc:HGNC:6058]	INCENP	0.637	0.0006427	0.01565
ENSCAFG00000029293	ENSCAFG00000029293	Uncharacterized protein [Source:UniProtKB/TrEMBL;Acc:J9NV89]		1.296	0.0006431	0.01565
ENSCAFG00000005426	RNASE4	Ribonuclease A B1; Uncharacterized protein [Source:UniProtKB/TrEMBL;Acc:F1PPZ2]		1.233	0.0006472	0.01568
ENSCAFG00000016389	PHF8	PHD finger protein 8 [Source:HGNC Symbol;Acc:HGNC:20672]	PHF8	0.8166	0.0006478	0.01568
ENSCAFG00000013121	RNASEL	Canis lupus familiaris ribonuclease L (2',5'-oligoisoadenylate synthetase-dependent) (RNASEL), mRNA. [Source:RefSeq mRNA;Acc:NM_001097549]		0.8601	0.0006549	0.01577
ENSCAFG00000011368	TLR5	toll-like receptor 5 [Source:HGNC Symbol;Acc:HGNC:11851]	TLR5	1.277	0.000658	0.01582
ENSCAFG00000017219	SH2B1	SH2B adaptor protein 1 [Source:HGNC Symbol;Acc:HGNC:30417]	SH2B1	0.5592	0.0006673	0.01592
ENSCAFG00000012384	CDK15	cyclin-dependent kinase 15 [Source:HGNC Symbol;Acc:HGNC:14434]	CDK15	1.432	0.0006677	0.01592
ENSCAFG00000031586	LGALSL	lectin, galactoside-binding-like [Source:HGNC Symbol;Acc:HGNC:25012]	LGALSL	1.072	0.0006878	0.01623
ENSCAFG00000005801	PTPRQ	protein tyrosine phosphatase, receptor type, Q [Source:HGNC Symbol;Acc:HGNC:9679]	PTPRQ	1.47	0.0007022	0.01641
ENSCAFG00000012424	SYNPO2	synaptopodin 2 [Source:HGNC Symbol;Acc:HGNC:17732]	SYNPO2	1.109	0.0007068	0.01649
ENSCAFG00000018557	ADAMTS10	ADAM metallopeptidase with thrombospondin type 1 motif 10 transcript variant 1; Uncharacterized protein [Source:UniProtKB/TrEMBL;Acc:E2RML2]		1.072	0.0007086	0.0165
ENSCAFG00000019666	PER3	period circadian clock 3 [Source:HGNC Symbol;Acc:HGNC:8847]	PER3	1.308	0.0007106	0.01652
ENSCAFG00000032030	TMEM119	transmembrane protein 119 [Source:HGNC Symbol;Acc:HGNC:27884]	TMEM119	1.204	0.0007264	0.01681
ENSCAFG00000014154	ENSCAFG00000014154	Uncharacterized protein [Source:UniProtKB/TrEMBL;Acc:F1PRT9]		1.133	0.0007275	0.01681
ENSCAFG00000001642	TRERF1	transcriptional regulating factor 1 [Source:HGNC Symbol;Acc:HGNC:18273]	TRERF1	1.079	0.0007366	0.01687
ENSCAFG00000006234	ADAM33	ADAM metallopeptidase domain 33 [Source:HGNC Symbol;Acc:HGNC:15478]	ADAM33	1.454	0.0007398	0.01691
ENSCAFG00000010910	FEZ1	fasciculation and elongation protein zeta 1 (zygin I) [Source:HGNC Symbol;Acc:HGNC:3659]	FEZ1	1.239	0.0007416	0.01693
ENSCAFG00000014161	ENSCAFG00000014161	Uncharacterized protein [Source:UniProtKB/TrEMBL;Acc:F1PRS6]		0.94	0.0007534	0.01714
ENSCAFG00000009389	NISCH	nischarin [Source:HGNC Symbol;Acc:HGNC:18006]	NISCH	0.7023	0.0007766	0.01756
ENSCAFG00000001105	KCNQ3	potassium channel, voltage gated KQT-like subfamily Q, member 3 [Source:HGNC Symbol;Acc:HGNC:6297]	KCNQ3	1.519	0.0007788	0.01759
ENSCAFG00000000669	EHMT2	euchromatic histone-lysine N-methyltransferase 2 [Source:HGNC Symbol;Acc:HGNC:14129]	EHMT2	0.6906	0.0007869	0.01769
ENSCAFG00000013668	ENSCAFG00000013668	Uncharacterized protein [Source:UniProtKB/TrEMBL;Acc:F1PXF8]		0.7676	0.0007899	0.01773
ENSCAFG00000003579	GREB1	growth regulation by estrogen in breast cancer 1 [Source:HGNC Symbol;Acc:HGNC:24885]	GREB1	1.052	0.0007965	0.01785
ENSCAFG00000013556	HTR3A	5-hydroxytryptamine (serotonin) receptor 3A, ionotropic [Source:HGNC Symbol;Acc:HGNC:5297]	HTR3A	1.513	0.000835	0.01851
ENSCAFG00000003161	BBS9	Bardet-Biedl syndrome 9 [Source:HGNC Symbol;Acc:HGNC:30000]	BBS9	0.6923	0.0008417	0.01854
ENSCAFG00000002819	CLHC1	clathrin heavy chain linker domain containing 1 [Source:HGNC Symbol;Acc:HGNC:26453]	CLHC1	1.509	0.0008423	0.01854
ENSCAFG00000009519	WISP2	Uncharacterized protein [Source:UniProtKB/TrEMBL;Acc:E2RJ75]		1.419	0.0008432	0.01854
ENSCAFG00000001269	ADGRB1	adhesion G protein-coupled receptor B1 [Source:HGNC Symbol;Acc:HGNC:943]	ADGRB1	1.488	0.0008581	0.01872
ENSCAFG00000010742	PGAP1	post-GPI attachment to proteins 1 [Source:HGNC Symbol;Acc:HGNC:25712]	PGAP1	1.132	0.0008699	0.01893
ENSCAFG00000023086	SF1	Uncharacterized protein [Source:UniProtKB/TrEMBL;Acc:F1PHU7]		0.7866	0.0008903	0.0192
ENSCAFG00000020175	PBX3	pre-B-cell leukemia homeobox 3 [Source:HGNC Symbol;Acc:HGNC:8634]	PBX3	0.8457	0.0009019	0.01943
ENSCAFG00000016793	ZNF646	zinc finger protein 646 [Source:HGNC Symbol;Acc:HGNC:29004]	ZNF646	0.7356	0.0009105	0.01958
ENSCAFG00000019566	FAM69B	family with sequence similarity 69, member B [Source:HGNC Symbol;Acc:HGNC:28290]	FAM69B	0.8224	0.0009192	0.01971
ENSCAFG00000013087	PATZ1	POZ (BTB) and AT hook containing zinc finger 1 [Source:HGNC Symbol;Acc:HGNC:13071]	PATZ1	0.7103	0.0009243	0.01979
ENSCAFG00000004773	AGAP3	ArfGAP with GTPase domain, ankyrin repeat and PH domain 3 [Source:HGNC Symbol;Acc:HGNC:16923]	AGAP3	0.65	0.0009295	0.01987
ENSCAFG00000016501	PALM3	paralemmin 3 [Source:HGNC Symbol;Acc:HGNC:33274]	PALM3	1.117	0.0009467	0.02016
ENSCAFG00000004644	ENOX1	ecto-NOX disulfide-thiol exchanger 1 [Source:HGNC Symbol;Acc:HGNC:25474]	ENOX1	1.202	0.0009535	0.02024
ENSCAFG00000029052	RAB6B	RAB6B, member RAS oncogene family [Source:HGNC Symbol;Acc:HGNC:14902]	RAB6B	0.7771	0.0009745	0.02057
ENSCAFG00000005958	SETMAR	Canis lupus familiaris SET domain without mariner transposase fusion (SETMAR), mRNA. [Source:RefSeq mRNA;Acc:NM_001276488]		0.8375	0.0009848	0.02067
ENSCAFG00000009850	DNAH5	dynein, axonemal, heavy chain 5 [Source:HGNC Symbol;Acc:HGNC:2950]	DNAH5	1.392	0.0009967	0.02086
ENSCAFG00000019589	BAIAP3	BAI1-associated protein 3 [Source:HGNC Symbol;Acc:HGNC:948]	BAIAP3	1.071	0.001022	0.02137
ENSCAFG00000030205	KCTD1	potassium channel tetramerization domain containing 1 [Source:HGNC Symbol;Acc:HGNC:18249]	KCTD1	0.8157	0.001048	0.02173
ENSCAFG00000012773	USP21	ubiquitin specific peptidase 21 [Source:HGNC Symbol;Acc:HGNC:12620]	USP21	0.5749	0.001058	0.02187
ENSCAFG00000000493	OSR2	odd-skipped related transciption factor 2 [Source:HGNC Symbol;Acc:HGNC:15830]	OSR2	1.423	0.001083	0.02229
ENSCAFG00000029540	ZNF554	zinc finger protein 554 [Source:HGNC Symbol;Acc:HGNC:26629]	ZNF554	0.9386	0.001117	0.0229
ENSCAFG00000002382	FBXO10	F-box protein 10 [Source:HGNC Symbol;Acc:HGNC:13589]	FBXO10	0.9616	0.001119	0.0229
ENSCAFG00000011605	EFS	embryonal Fyn-associated substrate [Source:HGNC Symbol;Acc:HGNC:16898]	EFS	0.8085	0.001126	0.02292
ENSCAFG00000008354	SCARA5	scavenger receptor class A, member 5 [Source:HGNC Symbol;Acc:HGNC:28701]	SCARA5	1.291	0.001128	0.02292
ENSCAFG00000018822	INADL	InaD-like (Drosophila) [Source:HGNC Symbol;Acc:HGNC:28881]	INADL	0.8855	0.001129	0.02292
ENSCAFG00000003105	ANKRD6	ankyrin repeat domain 6 [Source:HGNC Symbol;Acc:HGNC:17280]	ANKRD6	1.132	0.00114	0.02305
ENSCAFG00000002163	ROR2	receptor tyrosine kinase-like orphan receptor 2 [Source:HGNC Symbol;Acc:HGNC:10257]	ROR2	1.216	0.001142	0.02306
ENSCAFG00000023414	CNNM3	cyclin and CBS domain divalent metal cation transport mediator 3 [Source:HGNC Symbol;Acc:HGNC:104]	CNNM3	0.7537	0.001157	0.0233
ENSCAFG00000014051	ENSCAFG00000014051	Uncharacterized protein [Source:UniProtKB/TrEMBL;Acc:F1PV55]		0.7413	0.001184	0.02365
ENSCAFG00000028675	ZNF23	zinc finger protein 23 [Source:HGNC Symbol;Acc:HGNC:13023]	ZNF23	0.6037	0.001193	0.02377
ENSCAFG00000009421	MMP2	matrix metallopeptidase 2 [Source:HGNC Symbol;Acc:HGNC:7166]	MMP2	0.9918	0.001225	0.02415
ENSCAFG00000020391	CES2	carboxylesterase 2 [Source:HGNC Symbol;Acc:HGNC:1864]	CES2	0.7476	0.00124	0.02435
ENSCAFG00000031602	XAF1	XIAP associated factor 1 [Source:HGNC Symbol;Acc:HGNC:30932]	XAF1	1.398	0.00125	0.02441
ENSCAFG00000010028	IFITM10	interferon induced transmembrane protein 10 [Source:HGNC Symbol;Acc:HGNC:40022]	IFITM10	1.45	0.001252	0.02441
ENSCAFG00000016374	TCAP	Canis lupus familiaris titin-cap (TCAP), mRNA. [Source:RefSeq mRNA;Acc:NM_001135125]		1.221	0.001252	0.02441
ENSCAFG00000004662	EMILIN1	elastin microfibril interfacer 1 [Source:HGNC Symbol;Acc:HGNC:19880]	EMILIN1	0.9986	0.001256	0.02447
ENSCAFG00000016146	MSL1	male-specific lethal 1 homolog (Drosophila) [Source:HGNC Symbol;Acc:HGNC:27905]	MSL1	0.4984	0.001259	0.0245
ENSCAFG00000007236	ENSCAFG00000007236	Uncharacterized protein [Source:UniProtKB/TrEMBL;Acc:F1PTW1]		1.433	0.00127	0.02467
ENSCAFG00000002561	FIZ1	FLT3-interacting zinc finger 1 [Source:HGNC Symbol;Acc:HGNC:25917]	FIZ1	0.5677	0.001272	0.02469
ENSCAFG00000004821	GLI2	GLI family zinc finger 2 [Source:HGNC Symbol;Acc:HGNC:4318]	GLI2	1.416	0.00129	0.0249
ENSCAFG00000023151	GATA6	GATA binding protein 6 [Source:HGNC Symbol;Acc:HGNC:4174]	GATA6	0.8368	0.001306	0.02518
ENSCAFG00000004751	ZNF575	zinc finger protein 575 [Source:HGNC Symbol;Acc:HGNC:27606]	ZNF575	1.09	0.001314	0.02529
ENSCAFG00000002390	FAM178B	family with sequence similarity 178, member B [Source:HGNC Symbol;Acc:HGNC:28036]	FAM178B	1.113	0.001336	0.02553
ENSCAFG00000016859	CHD3	chromodomain helicase DNA binding protein 3 [Source:HGNC Symbol;Acc:HGNC:1918]	CHD3	0.8615	0.001354	0.02583
ENSCAFG00000000497	IFGGD3	Uncharacterized protein [Source:UniProtKB/TrEMBL;Acc:F6UR45]		0.9706	0.001373	0.02614
ENSCAFG00000016126	SLC2A4	Canis lupus familiaris solute carrier family 2 (facilitated glucose transporter), member 4 (SLC2A4), mRNA. [Source:RefSeq mRNA;Acc:NM_001159327]		1.318	0.00139	0.02632
ENSCAFG00000009379	CRY2	cryptochrome circadian clock 2 [Source:HGNC Symbol;Acc:HGNC:2385]	CRY2	0.7732	0.001424	0.02669
ENSCAFG00000019387	SKI	SKI proto-oncogene [Source:HGNC Symbol;Acc:HGNC:10896]	SKI	0.6894	0.001424	0.02669
ENSCAFG00000004828	SLC30A3	solute carrier family 30 (zinc transporter), member 3 [Source:HGNC Symbol;Acc:HGNC:11014]	SLC30A3	1.378	0.001448	0.02696
ENSCAFG00000008995	USH1C	Usher syndrome 1C (autosomal recessive, severe) [Source:HGNC Symbol;Acc:HGNC:12597]	USH1C	1.278	0.001452	0.02697
ENSCAFG00000002393	SEMA4C	sema domain, immunoglobulin domain (Ig), transmembrane domain (TM) and short cytoplasmic domain, (semaphorin) 4C [Source:HGNC Symbol;Acc:HGNC:10731]	SEMA4C	0.701	0.001457	0.02705
ENSCAFG00000003265	COLEC11	collectin sub-family member 11 [Source:HGNC Symbol;Acc:HGNC:17213]	COLEC11	0.9716	0.001466	0.02718
ENSCAFG00000011853	RPRD2	regulation of nuclear pre-mRNA domain containing 2 [Source:HGNC Symbol;Acc:HGNC:29039]	RPRD2	0.9272	0.001472	0.0272
ENSCAFG00000006576	WDFY4	WDFY family member 4 [Source:HGNC Symbol;Acc:HGNC:29323]	WDFY4	1.259	0.001516	0.02751
ENSCAFG00000017811	PLP1	proteolipid protein 1 [Source:HGNC Symbol;Acc:HGNC:9086]	PLP1	1.438	0.001518	0.02751
ENSCAFG00000013614	DTX2	deltex 2, E3 ubiquitin ligase [Source:HGNC Symbol;Acc:HGNC:15973]	DTX2	0.5939	0.001522	0.02755
ENSCAFG00000005737	SFRP1	secreted frizzled-related protein 1 [Source:HGNC Symbol;Acc:HGNC:10776]	SFRP1	0.881	0.001586	0.02833
ENSCAFG00000004616	RAB30	RAB30, member RAS oncogene family [Source:HGNC Symbol;Acc:HGNC:9770]	RAB30	1.113	0.00159	0.02833
ENSCAFG00000006293	NR3C1	nuclear receptor subfamily 3, group C, member 1 (glucocorticoid receptor) [Source:HGNC Symbol;Acc:HGNC:7978]	NR3C1	0.6277	0.00161	0.02863
ENSCAFG00000008382	FAIM2	Fas apoptotic inhibitory molecule 2 [Source:HGNC Symbol;Acc:HGNC:17067]	FAIM2	1.213	0.001627	0.02878
ENSCAFG00000016621	UNC5A	unc-5 homolog A (C. elegans) [Source:HGNC Symbol;Acc:HGNC:12567]	UNC5A	0.8762	0.001632	0.02881
ENSCAFG00000017017	THBS3	thrombospondin 3 [Source:HGNC Symbol;Acc:HGNC:11787]	THBS3	1.093	0.001651	0.02911
ENSCAFG00000005675	RNF213	ring finger protein 213 [Source:HGNC Symbol;Acc:HGNC:14539]	RNF213	1.149	0.001659	0.02918
ENSCAFG00000030682	ENSCAFG00000030682	Uncharacterized protein [Source:UniProtKB/TrEMBL;Acc:J9P536]		1.371	0.001695	0.02953
ENSCAFG00000019727	H6PD	hexose-6-phosphate dehydrogenase (glucose 1-dehydrogenase) [Source:HGNC Symbol;Acc:HGNC:4795]	H6PD	0.6822	0.001705	0.02965
ENSCAFG00000016688	OPHN1	oligophrenin 1 [Source:HGNC Symbol;Acc:HGNC:8148]	OPHN1	0.9127	0.00171	0.02969
ENSCAFG00000017390	TRIM25	tripartite motif containing 25 [Source:HGNC Symbol;Acc:HGNC:12932]	TRIM25	0.9361	0.00172	0.02978
ENSCAFG00000003405	KLF11	Kruppel-like factor 11 [Source:HGNC Symbol;Acc:HGNC:11811]	KLF11	0.8722	0.00172	0.02978
ENSCAFG00000029087	GATA4	Canis lupus familiaris GATA binding protein 4 (GATA4), mRNA. [Source:RefSeq mRNA;Acc:NM_001048112]		0.7734	0.001722	0.02978
ENSCAFG00000014079	CCDC141	coiled-coil domain containing 141 [Source:HGNC Symbol;Acc:HGNC:26821]	CCDC141	0.9554	0.001725	0.02979
ENSCAFG00000012477	ITGB5	integrin, beta 5 [Source:HGNC Symbol;Acc:HGNC:6160]	ITGB5	0.7824	0.00173	0.02981
ENSCAFG00000011567	USP19	ubiquitin specific peptidase 19 [Source:HGNC Symbol;Acc:HGNC:12617]	USP19	0.4717	0.001735	0.02982
ENSCAFG00000010238	ADCY2	adenylate cyclase 2 (brain) [Source:HGNC Symbol;Acc:HGNC:233]	ADCY2	1.106	0.001756	0.03004
ENSCAFG00000000874	THBS2	thrombospondin-2 precursor [Source:RefSeq peptide;Acc:NP_001184085]		1.312	0.001762	0.0301
ENSCAFG00000016023	ADCK3	aarF domain containing kinase 3 [Source:HGNC Symbol;Acc:HGNC:16812]	ADCK3	0.851	0.001777	0.03029
ENSCAFG00000009145	CHST14	carbohydrate (N-acetylgalactosamine 4-0) sulfotransferase 14 [Source:HGNC Symbol;Acc:HGNC:24464]	CHST14	0.8159	0.001794	0.03047
ENSCAFG00000009561	DNMBP	dynamin binding protein [Source:HGNC Symbol;Acc:HGNC:30373]	DNMBP	0.779	0.001804	0.03053
ENSCAFG00000031441	WNT9A	wingless-type MMTV integration site family, member 9A [Source:HGNC Symbol;Acc:HGNC:12778]	WNT9A	0.7567	0.001805	0.03053
ENSCAFG00000010203	GCN1L1	GCN1 general control of amino-acid synthesis 1-like 1 (yeast) [Source:HGNC Symbol;Acc:HGNC:4199]	GCN1L1	0.6578	0.001878	0.03147
ENSCAFG00000015945	ARHGEF19	Rho guanine nucleotide exchange factor (GEF) 19 [Source:HGNC Symbol;Acc:HGNC:26604]	ARHGEF19	0.978	0.001925	0.03211
ENSCAFG00000030102	ENSCAFG00000030102	Canis lupus familiaris two pore segment channel 3 (TPC3), mRNA. [Source:RefSeq mRNA;Acc:NM_001197145]		1.143	0.00193	0.03217
ENSCAFG00000016196	GDF10	growth differentiation factor 10 [Source:HGNC Symbol;Acc:HGNC:4215]	GDF10	1.403	0.001936	0.03223
ENSCAFG00000008672	RXFP1	relaxin/insulin-like family peptide receptor 1 [Source:HGNC Symbol;Acc:HGNC:19718]	RXFP1	1.371	0.001951	0.03232
ENSCAFG00000012473	SEMA6C	sema domain, transmembrane domain (TM), and cytoplasmic domain, (semaphorin) 6C [Source:HGNC Symbol;Acc:HGNC:10740]	SEMA6C	0.7193	0.001956	0.03232
ENSCAFG00000014224	IKZF2	IKAROS family zinc finger 2 (Helios) [Source:HGNC Symbol;Acc:HGNC:13177]	IKZF2	1.139	0.001956	0.03232
ENSCAFG00000007072	CADPS	Ca++-dependent secretion activator [Source:HGNC Symbol;Acc:HGNC:1426]	CADPS	1.297	0.00196	0.03233
ENSCAFG00000013537	SRRM3	serine/arginine repetitive matrix 3 [Source:HGNC Symbol;Acc:HGNC:26729]	SRRM3	1.322	0.001966	0.03237
ENSCAFG00000005130	NAPB	N-ethylmaleimide-sensitive factor attachment protein, beta [Source:HGNC Symbol;Acc:HGNC:15751]	NAPB	0.9102	0.001972	0.03243
ENSCAFG00000016142	TMEM82	transmembrane protein 82 [Source:HGNC Symbol;Acc:HGNC:32350]	TMEM82	1.257	0.001987	0.0325
ENSCAFG00000019794	SARDH	sarcosine dehydrogenase [Source:HGNC Symbol;Acc:HGNC:10536]	SARDH	0.9778	0.002008	0.0327
ENSCAFG00000000498	ENSCAFG00000000498	Uncharacterized protein [Source:UniProtKB/TrEMBL;Acc:E2QTU3]		1.18	0.002062	0.03333
ENSCAFG00000029871	ZNF180	zinc finger protein 180 [Source:HGNC Symbol;Acc:HGNC:12970]	ZNF180	0.8077	0.002069	0.03336
ENSCAFG00000001395	DDX17	DEAD (Asp-Glu-Ala-Asp) box helicase 17 [Source:HGNC Symbol;Acc:HGNC:2740]	DDX17	0.6208	0.002166	0.03473
ENSCAFG00000012360	ALS2	amyotrophic lateral sclerosis 2 (juvenile) [Source:HGNC Symbol;Acc:HGNC:443]	ALS2	0.6696	0.00217	0.03473
ENSCAFG00000014309	RASGRP2	RAS guanyl releasing protein 2 (calcium and DAG-regulated) [Source:HGNC Symbol;Acc:HGNC:9879]	RASGRP2	0.7566	0.002192	0.03492
ENSCAFG00000030614	GATAD1	GATA zinc finger domain containing 1 [Source:HGNC Symbol;Acc:HGNC:29941]	GATAD1	0.4945	0.002209	0.03508
ENSCAFG00000018020	COL4A5	Canis lupus familiaris collagen, type IV, alpha 5 (COL4A5), mRNA. [Source:RefSeq mRNA;Acc:NM_001002979]		1.015	0.002212	0.03508
ENSCAFG00000029443	ENSCAFG00000029443	Uncharacterized protein [Source:UniProtKB/TrEMBL;Acc:F1PZ36]		1.043	0.002247	0.03542
ENSCAFG00000004774	KIAA0195	KIAA0195 [Source:HGNC Symbol;Acc:HGNC:28983]	KIAA0195	0.6182	0.002271	0.03563
ENSCAFG00000006740	OLFML1	olfactomedin-like 1 [Source:HGNC Symbol;Acc:HGNC:24473]	OLFML1	0.9534	0.0023	0.03591
ENSCAFG00000006649	THAP8	THAP domain containing 8 [Source:HGNC Symbol;Acc:HGNC:23191]	THAP8	0.8249	0.00231	0.03604
ENSCAFG00000011891	ENO4	enolase family member 4 [Source:HGNC Symbol;Acc:HGNC:31670]	ENO4	1.375	0.00232	0.03612
ENSCAFG00000009685	SEC31B	SEC31 homolog B (S. cerevisiae) [Source:HGNC Symbol;Acc:HGNC:23197]	SEC31B	0.8909	0.002356	0.03648
ENSCAFG00000023757	ADAMTSL2	Uncharacterized protein [Source:UniProtKB/TrEMBL;Acc:F1PBN7]		1.084	0.002364	0.03653
ENSCAFG00000013502	ENSCAFG00000013502	Dimethylaniline monooxygenase [N-oxide-forming] [Source:UniProtKB/TrEMBL;Acc:E2RFU7]		1.224	0.002391	0.03684
ENSCAFG00000020049	SPTAN1	spectrin, alpha, non-erythrocytic 1 [Source:HGNC Symbol;Acc:HGNC:11273]	SPTAN1	0.7314	0.002413	0.03706
ENSCAFG00000014458	MEPCE	methylphosphate capping enzyme [Source:HGNC Symbol;Acc:HGNC:20247]	MEPCE	0.7038	0.002435	0.03727
ENSCAFG00000009872	CNTN1	contactin 1 [Source:HGNC Symbol;Acc:HGNC:2171]	CNTN1	1.353	0.002439	0.03727
ENSCAFG00000011948	DTX3L	deltex 3 like, E3 ubiquitin ligase [Source:HGNC Symbol;Acc:HGNC:30323]	DTX3L	0.6868	0.002482	0.03774
ENSCAFG00000016338	KAZN	kazrin, periplakin interacting protein [Source:HGNC Symbol;Acc:HGNC:29173]	KAZN	0.7725	0.002512	0.03792
ENSCAFG00000007364	KLKB1	Canis lupus familiaris kallikrein B, plasma (Fletcher factor) 1 (KLKB1), mRNA. [Source:RefSeq mRNA;Acc:NM_001242717]		1.234	0.002516	0.03792
ENSCAFG00000007862	SLC43A1	solute carrier family 43 (amino acid system L transporter), member 1 [Source:HGNC Symbol;Acc:HGNC:9225]	SLC43A1	0.9972	0.002517	0.03792
ENSCAFG00000001581	ADAMTSL1	ADAMTS-like 1 [Source:HGNC Symbol;Acc:HGNC:14632]	ADAMTSL1	0.9999	0.00253	0.03799
ENSCAFG00000013194	MAGEF1	melanoma antigen family F1 [Source:HGNC Symbol;Acc:HGNC:29639]	MAGEF1	0.7716	0.002555	0.03818
ENSCAFG00000016763	RGS6	regulator of G-protein signaling 6 [Source:HGNC Symbol;Acc:HGNC:10002]	RGS6	1.237	0.002577	0.03844
ENSCAFG00000032444	ENSCAFG00000032444	Ferritin [Source:UniProtKB/TrEMBL;Acc:F1PG18]		1.344	0.002587	0.03854
ENSCAFG00000009406	ENSCAFG00000009406	Uncharacterized protein [Source:UniProtKB/TrEMBL;Acc:F1PMM4]		1.359	0.002598	0.03867
ENSCAFG00000032520	PTPRN2	protein tyrosine phosphatase, receptor type, N polypeptide 2 [Source:HGNC Symbol;Acc:HGNC:9677]	PTPRN2	1.002	0.002636	0.03896
ENSCAFG00000018678	SARM1	sterile alpha and TIR motif containing 1 [Source:HGNC Symbol;Acc:HGNC:17074]	SARM1	1.221	0.002653	0.03916
ENSCAFG00000018961	PRKAA2	protein kinase, AMP-activated, alpha 2 catalytic subunit [Source:HGNC Symbol;Acc:HGNC:9377]	PRKAA2	1.116	0.002678	0.03939
ENSCAFG00000023142	FAM196B	family with sequence similarity 196, member B [Source:HGNC Symbol;Acc:HGNC:37271]	FAM196B	1.352	0.002684	0.03941
ENSCAFG00000007026	CXCL12	Canis lupus familiaris chemokine (C-X-C motif) ligand 12 (CXCL12), mRNA. [Source:RefSeq mRNA;Acc:NM_001128097]		1.177	0.002718	0.0397
ENSCAFG00000014683	CFAP70	cilia and flagella associated protein 70 [Source:HGNC Symbol;Acc:HGNC:30726]	CFAP70	1.013	0.002753	0.04017
ENSCAFG00000004544	DLG2	discs, large homolog 2 (Drosophila) [Source:HGNC Symbol;Acc:HGNC:2901]	DLG2	1.111	0.002775	0.04031
ENSCAFG00000025078	ARSE	Canis lupus familiaris arylsulfatase E (chondrodysplasia punctata 1) (ARSE), mRNA. [Source:RefSeq mRNA;Acc:NM_001048122]		0.9092	0.002792	0.04043
ENSCAFG00000020100	ENSCAFG00000020100	Uncharacterized protein [Source:UniProtKB/TrEMBL;Acc:E2RSK2]		0.9367	0.002793	0.04043
ENSCAFG00000018196	ALG13	ALG13, UDP-N-acetylglucosaminyltransferase subunit [Source:HGNC Symbol;Acc:HGNC:30881]	ALG13	0.9728	0.002829	0.04081
ENSCAFG00000004100	EPC1	enhancer of polycomb homolog 1 (Drosophila) [Source:HGNC Symbol;Acc:HGNC:19876]	EPC1	0.5596	0.002845	0.04087
ENSCAFG00000014845	FAM193A	family with sequence similarity 193, member A [Source:HGNC Symbol;Acc:HGNC:16822]	FAM193A	0.7118	0.002872	0.0411
ENSCAFG00000003293	RSAD2	radical S-adenosyl methionine domain containing 2 [Source:HGNC Symbol;Acc:HGNC:30908]	RSAD2	1.337	0.002919	0.04169
ENSCAFG00000004058	CABP5	calcium binding protein 5 [Source:HGNC Symbol;Acc:HGNC:13714]	CABP5	1.353	0.002923	0.04171
ENSCAFG00000028530	ENSCAFG00000028530	Uncharacterized protein [Source:UniProtKB/TrEMBL;Acc:J9P2V2]		1.339	0.00293	0.04177
ENSCAFG00000019470	TTC34	tetratricopeptide repeat domain 34 [Source:HGNC Symbol;Acc:HGNC:34297]	TTC34	0.8233	0.002973	0.04206
ENSCAFG00000017618	DRP2	dystrophin related protein 2 [Source:HGNC Symbol;Acc:HGNC:3032]	DRP2	1.159	0.003059	0.04297
ENSCAFG00000016981	YLPM1	YLP motif containing 1 [Source:HGNC Symbol;Acc:HGNC:17798]	YLPM1	0.7292	0.003073	0.04302
ENSCAFG00000032408	TMEM255B	transmembrane protein 255B [Source:HGNC Symbol;Acc:HGNC:28297]	TMEM255B	1.205	0.003091	0.04319
ENSCAFG00000010456	S100PBP	S100P binding protein [Source:HGNC Symbol;Acc:HGNC:25768]	S100PBP	0.6249	0.003102	0.04327
ENSCAFG00000016417	SLC34A2	solute carrier family 34 (type II sodium/phosphate cotransporter), member 2 [Source:HGNC Symbol;Acc:HGNC:11020]	SLC34A2	1.267	0.003153	0.04386
ENSCAFG00000003775	OSR1	odd-skipped related transciption factor 1 [Source:HGNC Symbol;Acc:HGNC:8111]	OSR1	1.171	0.003194	0.04426
ENSCAFG00000018207	CABLES1	Cdk5 and Abl enzyme substrate 1 [Source:HGNC Symbol;Acc:HGNC:25097]	CABLES1	0.8211	0.003203	0.0443
ENSCAFG00000002607	RNF20	ring finger protein 20, E3 ubiquitin protein ligase [Source:HGNC Symbol;Acc:HGNC:10062]	RNF20	0.4296	0.003206	0.04431
ENSCAFG00000019109	SHD	Src homology 2 domain containing transforming protein D [Source:HGNC Symbol;Acc:HGNC:30633]	SHD	1.254	0.003218	0.04434
ENSCAFG00000002057	PDGFRA	platelet-derived growth factor receptor, alpha polypeptide [Source:HGNC Symbol;Acc:HGNC:8803]	PDGFRA	1.099	0.003234	0.04445
ENSCAFG00000004492	GRIP2	glutamate receptor interacting protein 2 [Source:HGNC Symbol;Acc:HGNC:23841]	GRIP2	1.254	0.003246	0.04449
ENSCAFG00000002229	PTPDC1	protein tyrosine phosphatase domain containing 1 [Source:HGNC Symbol;Acc:HGNC:30184]	PTPDC1	0.9088	0.003277	0.04477
ENSCAFG00000007042	DNAH10	dynein, axonemal, heavy chain 10 [Source:HGNC Symbol;Acc:HGNC:2941]	DNAH10	1.037	0.003314	0.04509
ENSCAFG00000024985	ZSCAN23	zinc finger and SCAN domain containing 23 [Source:HGNC Symbol;Acc:HGNC:21193]	ZSCAN23	1.018	0.003322	0.0451
ENSCAFG00000016048	PLEKHG3	pleckstrin homology domain containing, family G (with RhoGef domain) member 3 [Source:HGNC Symbol;Acc:HGNC:20364]	PLEKHG3	0.6844	0.003325	0.04511
ENSCAFG00000019533	PTGDS	Canis lupus familiaris prostaglandin D2 synthase 21kDa (brain) (PTGDS), mRNA. [Source:RefSeq mRNA;Acc:NM_001003131]		1.106	0.003346	0.04527
ENSCAFG00000011788	ZFP64	ZFP64 zinc finger protein [Source:HGNC Symbol;Acc:HGNC:15940]	ZFP64	0.6787	0.003358	0.04531
ENSCAFG00000017834	TYK2	tyrosine kinase 2 [Source:HGNC Symbol;Acc:HGNC:12440]	TYK2	0.6485	0.0034	0.04575
ENSCAFG00000004290	SAP130	Sin3A-associated protein, 130kDa [Source:HGNC Symbol;Acc:HGNC:29813]	SAP130	0.5745	0.003414	0.04581
ENSCAFG00000029303	ENSCAFG00000029303	Uncharacterized protein [Source:UniProtKB/TrEMBL;Acc:J9NSL4]		0.8922	0.003431	0.04596
ENSCAFG00000018163	CAMK2A	calcium/calmodulin-dependent protein kinase II alpha [Source:HGNC Symbol;Acc:HGNC:1460]	CAMK2A	0.7708	0.003445	0.04607
ENSCAFG00000005121	SFMBT2	Scm-like with four mbt domains 2 [Source:HGNC Symbol;Acc:HGNC:20256]	SFMBT2	0.7786	0.003466	0.04631
ENSCAFG00000013729	OVGP1	oviductal glycoprotein 1, 120kDa [Source:HGNC Symbol;Acc:HGNC:8524]	OVGP1	1.153	0.003476	0.04639
ENSCAFG00000032452	ZNF621	zinc finger protein 621 [Source:HGNC Symbol;Acc:HGNC:24787]	ZNF621	0.4619	0.003547	0.04705
ENSCAFG00000007910	P2X3	P2X purinoceptor [Source:UniProtKB/TrEMBL;Acc:F1Q2P5]		1.072	0.003557	0.04714
ENSCAFG00000023269	GAS1	growth arrest-specific 1 [Source:HGNC Symbol;Acc:HGNC:4165]	GAS1	1.016	0.003575	0.04721
ENSCAFG00000018358	CCL25	Canis lupus familiaris chemokine (C-C motif) ligand 25 (CCL25), mRNA. [Source:RefSeq mRNA;Acc:NM_001005259]		1.104	0.003591	0.04731
ENSCAFG00000000445	SYNE1	spectrin repeat containing, nuclear envelope 1 [Source:HGNC Symbol;Acc:HGNC:17089]	SYNE1	0.9836	0.003592	0.04731
ENSCAFG00000028982	ENSCAFG00000028982	Uncharacterized protein [Source:UniProtKB/TrEMBL;Acc:J9PBE4]		1.102	0.00361	0.0475
ENSCAFG00000002301	ECM2	extracellular matrix protein 2, female organ and adipocyte specific [Source:HGNC Symbol;Acc:HGNC:3154]	ECM2	1.058	0.003661	0.048
ENSCAFG00000019048	SLITRK2	SLIT and NTRK-like family, member 2 [Source:HGNC Symbol;Acc:HGNC:13449]	SLITRK2	1.282	0.003666	0.04801
ENSCAFG00000000430	ESR1	estrogen receptor 1 [Source:HGNC Symbol;Acc:HGNC:3467]	ESR1	1.066	0.00367	0.04801
ENSCAFG00000008929	OAS3	Canis lupus familiaris 2'-5'-oligoadenylate synthetase 3, 100kDa (OAS3), mRNA. [Source:RefSeq mRNA;Acc:NM_001048091]		1.059	0.003671	0.04801
ENSCAFG00000016656	AR	Canis lupus familiaris androgen receptor (AR), mRNA. [Source:RefSeq mRNA;Acc:NM_001003053]		1.26	0.003698	0.04827
ENSCAFG00000011627	FRMPD4	FERM and PDZ domain containing 4 [Source:HGNC Symbol;Acc:HGNC:29007]	FRMPD4	1.308	0.00371	0.04832
ENSCAFG00000031747	FBXO42	F-box protein 42 [Source:HGNC Symbol;Acc:HGNC:29249]	FBXO42	0.4601	0.003758	0.04876
ENSCAFG00000006865	PAMR1	peptidase domain containing associated with muscle regeneration 1 [Source:HGNC Symbol;Acc:HGNC:24554]	PAMR1	0.9713	0.00378	0.0489
ENSCAFG00000000615	C6orf25	chromosome 6 open reading frame 25 [Source:HGNC Symbol;Acc:HGNC:13937]	C6orf25	1.11	0.003782	0.0489
ENSCAFG00000014338	NRXN2	neurexin 2 [Source:HGNC Symbol;Acc:HGNC:8009]	NRXN2	1.065	0.003788	0.04894
ENSCAFG00000017745	TBX2	T-box 2 [Source:HGNC Symbol;Acc:HGNC:11597]	TBX2	0.8833	0.003801	0.04906
ENSCAFG00000029852	ZNF48	zinc finger protein 48 [Source:HGNC Symbol;Acc:HGNC:13114]	ZNF48	0.6031	0.003841	0.0494
ENSCAFG00000012709	GATA5	GATA binding protein 5 [Source:HGNC Symbol;Acc:HGNC:15802]	GATA5	1.284	0.003848	0.0494
ENSCAFG00000004242	ENSCAFG00000004242	Uncharacterized protein [Source:UniProtKB/TrEMBL;Acc:F1PJI0]		1.291	0.003871	0.04949
ENSCAFG00000014686	VIL1	villin 1 [Source:HGNC Symbol;Acc:HGNC:12690]	VIL1	1.301	0.003897	0.04974
ENSCAFG00000016092	RADIL	Ras association and DIL domains [Source:HGNC Symbol;Acc:HGNC:22226]	RADIL	0.9302	0.003919	0.04989
ENSCAFG00000007897	PLS1	plastin 1 [Source:HGNC Symbol;Acc:HGNC:9090]	PLS1	1.011	0.003922	0.04989
ENSCAFG00000012043	ADAL	adenosine deaminase-like [Source:HGNC Symbol;Acc:HGNC:31853]	ADAL	0.5181	0.003981	0.05043
ENSCAFG00000004014	GRIN2D	glutamate receptor, ionotropic, N-methyl D-aspartate 2D [Source:HGNC Symbol;Acc:HGNC:4588]	GRIN2D	1.233	0.004004	0.05063
ENSCAFG00000003700	MAML3	mastermind-like 3 (Drosophila) [Source:HGNC Symbol;Acc:HGNC:16272]	MAML3	0.9561	0.004008	0.05064
ENSCAFG00000010319	PAPD7	PAP associated domain containing 7 [Source:HGNC Symbol;Acc:HGNC:16705]	PAPD7	0.6504	0.004094	0.05159
ENSCAFG00000003987	KIAA1462	KIAA1462 [Source:HGNC Symbol;Acc:HGNC:29283]	KIAA1462	0.663	0.004197	0.05257
ENSCAFG00000016792	ENSCAFG00000016792	Uncharacterized protein [Source:UniProtKB/TrEMBL;Acc:F6V6S2]		0.5402	0.004208	0.05267
ENSCAFG00000031485	ENSCAFG00000031485	Uncharacterized protein [Source:UniProtKB/TrEMBL;Acc:J9NS58]		1.032	0.004218	0.05273
ENSCAFG00000020397	CDH16	cadherin 16, KSP-cadherin [Source:HGNC Symbol;Acc:HGNC:1755]	CDH16	1.274	0.004227	0.05273
ENSCAFG00000011352	SART3	squamous cell carcinoma antigen recognized by T cells 3 [Source:HGNC Symbol;Acc:HGNC:16860]	SART3	0.4047	0.004233	0.05277
ENSCAFG00000012084	ADCY5	Canis lupus familiaris adenylate cyclase 5 (ADCY5), mRNA. [Source:RefSeq mRNA;Acc:NM_001168460]		0.9505	0.004433	0.05461
ENSCAFG00000003492	CPED1	cadherin-like and PC-esterase domain containing 1 [Source:HGNC Symbol;Acc:HGNC:26159]	CPED1	0.9861	0.004485	0.05508
ENSCAFG00000020342	IFI44	interferon-induced protein 44 [Source:HGNC Symbol;Acc:HGNC:16938]	IFI44	1.001	0.004486	0.05508
ENSCAFG00000005537	LGALS3BP	lectin, galactoside-binding, soluble, 3 binding protein [Source:HGNC Symbol;Acc:HGNC:6564]	LGALS3BP	0.8776	0.004604	0.05625
ENSCAFG00000001852	ADAM22	ADAM metallopeptidase domain 22 [Source:HGNC Symbol;Acc:HGNC:201]	ADAM22	0.8589	0.00461	0.05628
ENSCAFG00000005676	SALL2	spalt-like transcription factor 2 [Source:HGNC Symbol;Acc:HGNC:10526]	SALL2	0.8038	0.004639	0.05659
ENSCAFG00000016379	IQCE	IQ motif containing E [Source:HGNC Symbol;Acc:HGNC:29171]	IQCE	0.443	0.004658	0.05673
ENSCAFG00000018272	KLHL13	kelch-like family member 13 [Source:HGNC Symbol;Acc:HGNC:22931]	KLHL13	1.072	0.004663	0.05675
ENSCAFG00000009911	FBXW4	F-box and WD repeat domain containing 4 [Source:HGNC Symbol;Acc:HGNC:10847]	FBXW4	0.609	0.004675	0.05679
ENSCAFG00000002745	ZNF331	zinc finger protein 331 [Source:HGNC Symbol;Acc:HGNC:15489]	ZNF331	0.5392	0.004735	0.05729
ENSCAFG00000004524	TTYH2	tweety family member 2 [Source:HGNC Symbol;Acc:HGNC:13877]	TTYH2	0.8361	0.004752	0.0574
ENSCAFG00000025460	TRIM65	tripartite motif containing 65 [Source:HGNC Symbol;Acc:HGNC:27316]	TRIM65	0.7595	0.004797	0.05787
ENSCAFG00000019894	BANP	BTG3 associated nuclear protein [Source:HGNC Symbol;Acc:HGNC:13450]	BANP	0.7294	0.004803	0.05787
ENSCAFG00000005150	GCKR	Uncharacterized protein [Source:UniProtKB/TrEMBL;Acc:F1PCS9]		1.154	0.004824	0.05805
ENSCAFG00000025596	ENSCAFG00000025596	Uncharacterized protein [Source:UniProtKB/TrEMBL;Acc:E2R4T0]		1.281	0.004837	0.05814
ENSCAFG00000008300	ZNF395	zinc finger protein 395 [Source:HGNC Symbol;Acc:HGNC:18737]	ZNF395	0.8556	0.004857	0.05832
ENSCAFG00000028550	ENSCAFG00000028550	Uncharacterized protein [Source:UniProtKB/TrEMBL;Acc:J9P857]		0.5154	0.004859	0.05832
ENSCAFG00000007805	OCLN	Canis lupus familiaris occludin (OCLN), mRNA. [Source:RefSeq mRNA;Acc:NM_001003195]		0.7752	0.004886	0.05846
ENSCAFG00000030801	IKZF4	IKAROS family zinc finger 4 (Eos) [Source:HGNC Symbol;Acc:HGNC:13179]	IKZF4	0.863	0.004945	0.05879
ENSCAFG00000005998	LHFP	lipoma HMGIC fusion partner [Source:HGNC Symbol;Acc:HGNC:6586]	LHFP	0.8979	0.00497	0.05903
ENSCAFG00000014783	PAOX	polyamine oxidase (exo-N4-amino) [Source:HGNC Symbol;Acc:HGNC:20837]	PAOX	0.9152	0.005002	0.05936
ENSCAFG00000030275	ZNF140	zinc finger protein 140 [Source:HGNC Symbol;Acc:HGNC:12925]	ZNF140	0.7473	0.005019	0.05947
ENSCAFG00000017933	ENSCAFG00000017933	Uncharacterized protein [Source:UniProtKB/TrEMBL;Acc:E2RFH8]		0.8935	0.005045	0.05973
ENSCAFG00000031302	ENSCAFG00000031302	Uncharacterized protein [Source:UniProtKB/TrEMBL;Acc:J9NYW0]		0.9647	0.005073	0.06001
ENSCAFG00000000149	STARD6	StAR-related lipid transfer (START) domain containing 6 [Source:HGNC Symbol;Acc:HGNC:18066]	STARD6	0.7091	0.005106	0.06031
ENSCAFG00000004236	ATP6V0A4	ATPase, H+ transporting, lysosomal V0 subunit a4 [Source:HGNC Symbol;Acc:HGNC:866]	ATP6V0A4	1.054	0.005133	0.0605
ENSCAFG00000014126	SEC16B	SEC16 homolog B (S. cerevisiae) [Source:HGNC Symbol;Acc:HGNC:30301]	SEC16B	1.125	0.005168	0.0608
ENSCAFG00000012909	ZNF592	zinc finger protein 592 [Source:HGNC Symbol;Acc:HGNC:28986]	ZNF592	0.6764	0.005186	0.06085
ENSCAFG00000004856	PROSER2	proline and serine rich 2 [Source:HGNC Symbol;Acc:HGNC:23728]	PROSER2	1.133	0.005197	0.06085
ENSCAFG00000011522	IRF2BP2	interferon regulatory factor 2 binding protein 2 [Source:HGNC Symbol;Acc:HGNC:21729]	IRF2BP2	0.7174	0.005255	0.06144
ENSCAFG00000017366	KANK2	KN motif and ankyrin repeat domains 2 [Source:HGNC Symbol;Acc:HGNC:29300]	KANK2	0.6422	0.005304	0.06196
ENSCAFG00000014896	SCARF2	scavenger receptor class F, member 2 [Source:HGNC Symbol;Acc:HGNC:19869]	SCARF2	0.9149	0.005372	0.06265
ENSCAFG00000006782	LNX2	ligand of numb-protein X 2 [Source:HGNC Symbol;Acc:HGNC:20421]	LNX2	0.5528	0.005379	0.06269
ENSCAFG00000001286	FANCC	Fanconi anemia, complementation group C [Source:HGNC Symbol;Acc:HGNC:3584]	FANCC	0.7564	0.005482	0.0636
ENSCAFG00000007813	NR3C2	nuclear receptor subfamily 3, group C, member 2 [Source:HGNC Symbol;Acc:HGNC:7979]	NR3C2	0.9114	0.005529	0.06395
ENSCAFG00000030796	C1QTNF4	C1q and tumor necrosis factor related protein 4 [Source:HGNC Symbol;Acc:HGNC:14346]	C1QTNF4	1.26	0.00553	0.06395
ENSCAFG00000001319	TIGD5	tigger transposable element derived 5 [Source:HGNC Symbol;Acc:HGNC:18336]	TIGD5	0.8633	0.005553	0.06405
ENSCAFG00000012000	TRIM29	tripartite motif containing 29 [Source:HGNC Symbol;Acc:HGNC:17274]	TRIM29	1.239	0.00557	0.06416
ENSCAFG00000031582	EHF	ets homologous factor [Source:HGNC Symbol;Acc:HGNC:3246]	EHF	1.243	0.005627	0.06468
ENSCAFG00000006953	PDGFRL	platelet-derived growth factor receptor-like [Source:HGNC Symbol;Acc:HGNC:8805]	PDGFRL	1.085	0.00565	0.06488
ENSCAFG00000000866	DACT2	dishevelled-binding antagonist of beta-catenin 2 [Source:HGNC Symbol;Acc:HGNC:21231]	DACT2	1.239	0.005665	0.06501
ENSCAFG00000005711	CEP131	centrosomal protein 131kDa [Source:HGNC Symbol;Acc:HGNC:29511]	CEP131	0.8605	0.005915	0.06741
ENSCAFG00000005411	OSBPL10	oxysterol binding protein-like 10 [Source:HGNC Symbol;Acc:HGNC:16395]	OSBPL10	0.66	0.005941	0.06755
ENSCAFG00000019154	PIAS4	protein inhibitor of activated STAT, 4 [Source:HGNC Symbol;Acc:HGNC:17002]	PIAS4	0.448	0.006069	0.06869
ENSCAFG00000019696	NPRL3	nitrogen permease regulator-like 3 (S. cerevisiae) [Source:HGNC Symbol;Acc:HGNC:14124]	NPRL3	0.5875	0.006144	0.06927
ENSCAFG00000019705	QSOX2	quiescin Q6 sulfhydryl oxidase 2 [Source:HGNC Symbol;Acc:HGNC:30249]	QSOX2	0.5287	0.006167	0.06948
ENSCAFG00000001136	EPB41L2	erythrocyte membrane protein band 4.1-like 2 [Source:HGNC Symbol;Acc:HGNC:3379]	EPB41L2	0.8255	0.006199	0.06975
ENSCAFG00000011513	ABLIM1	actin binding LIM protein 1 [Source:HGNC Symbol;Acc:HGNC:78]	ABLIM1	0.9161	0.006276	0.07034
ENSCAFG00000030851	HLF	hepatic leukemia factor [Source:HGNC Symbol;Acc:HGNC:4977]	HLF	0.9316	0.006312	0.07063
ENSCAFG00000012826	KIAA1614	KIAA1614 [Source:HGNC Symbol;Acc:HGNC:29327]	KIAA1614	1.044	0.00635	0.07094
ENSCAFG00000023684	SYCP3	synaptonemal complex protein 3 [Source:HGNC Symbol;Acc:HGNC:18130]	SYCP3	1.238	0.006354	0.07094
ENSCAFG00000031319	TMEM236	transmembrane protein 236 [Source:HGNC Symbol;Acc:HGNC:23473]	TMEM236	1.218	0.006378	0.07116
ENSCAFG00000010670	ZNF496	zinc finger protein 496 [Source:HGNC Symbol;Acc:HGNC:23713]	ZNF496	0.4175	0.006384	0.07117
ENSCAFG00000016453	ADGRL1	adhesion G protein-coupled receptor L1 [Source:HGNC Symbol;Acc:HGNC:20973]	ADGRL1	0.5989	0.006424	0.07153
ENSCAFG00000031585	ZNF34	zinc finger protein 34 [Source:HGNC Symbol;Acc:HGNC:13098]	ZNF34	0.5433	0.006509	0.07234
ENSCAFG00000011297	ENSCAFG00000011297	Double C2-like domain-containing protein [Source:UniProtKB/TrEMBL;Acc:E2R3M8]		1.228	0.006562	0.07261
ENSCAFG00000018422	FBN3	fibrillin 3 [Source:HGNC Symbol;Acc:HGNC:18794]	FBN3	1.23	0.006607	0.07289
ENSCAFG00000016823	ENSCAFG00000016823	Uncharacterized protein [Source:UniProtKB/TrEMBL;Acc:E2QTA2]		1.074	0.006634	0.07308
ENSCAFG00000005731	NRG2	neuregulin 2 [Source:HGNC Symbol;Acc:HGNC:7998]	NRG2	0.9375	0.006657	0.07323
ENSCAFG00000028558	FAM46B	family with sequence similarity 46, member B [Source:HGNC Symbol;Acc:HGNC:28273]	FAM46B	0.9337	0.006676	0.07338
ENSCAFG00000010397	IRS1	insulin receptor substrate 1 [Source:HGNC Symbol;Acc:HGNC:6125]	IRS1	0.8381	0.006682	0.0734
ENSCAFG00000020210	ZNF821	zinc finger protein 821 [Source:HGNC Symbol;Acc:HGNC:28043]	ZNF821	1.072	0.006713	0.07368
ENSCAFG00000000448	DDR1	discoidin domain receptor tyrosine kinase 1 [Source:HGNC Symbol;Acc:HGNC:2730]	DDR1	0.7246	0.006725	0.07376
ENSCAFG00000012718	CPXM2	carboxypeptidase X (M14 family), member 2 [Source:HGNC Symbol;Acc:HGNC:26977]	CPXM2	1.217	0.006735	0.07382
ENSCAFG00000014766	ENSCAFG00000014766	Uncharacterized protein [Source:UniProtKB/TrEMBL;Acc:F1PI34]		0.7344	0.006785	0.07419
ENSCAFG00000018903	ENSCAFG00000018903	Uncharacterized protein [Source:UniProtKB/TrEMBL;Acc:J9NRM0]		1.195	0.006802	0.07431
ENSCAFG00000001597	MDFI	MyoD family inhibitor [Source:HGNC Symbol;Acc:HGNC:6967]	MDFI	1.169	0.006813	0.07431
ENSCAFG00000029966	ALDH1L1	aldehyde dehydrogenase 1 family, member L1 [Source:HGNC Symbol;Acc:HGNC:3978]	ALDH1L1	0.595	0.006832	0.07444
ENSCAFG00000008341	SPON1	spondin 1, extracellular matrix protein [Source:HGNC Symbol;Acc:HGNC:11252]	SPON1	1.139	0.006858	0.0745
ENSCAFG00000012390	NYNRIN	NYN domain and retroviral integrase containing [Source:HGNC Symbol;Acc:HGNC:20165]	NYNRIN	1.082	0.006984	0.07554
ENSCAFG00000031800	BBS10	Bardet-Biedl syndrome 10 [Source:HGNC Symbol;Acc:HGNC:26291]	BBS10	0.5651	0.007011	0.07563
ENSCAFG00000017790	PDE4A	phosphodiesterase 4A, cAMP-specific [Source:HGNC Symbol;Acc:HGNC:8780]	PDE4A	1.053	0.007023	0.07568
ENSCAFG00000030421	ENSCAFG00000030421	Uncharacterized protein [Source:UniProtKB/TrEMBL;Acc:J9JHS8]		1.054	0.007029	0.07568
ENSCAFG00000031848	ENSCAFG00000031848	Uncharacterized protein [Source:UniProtKB/TrEMBL;Acc:J9NS63]		0.8699	0.007033	0.07568
ENSCAFG00000010973	RGMA	repulsive guidance molecule family member a [Source:HGNC Symbol;Acc:HGNC:30308]	RGMA	0.8536	0.00711	0.076
ENSCAFG00000024867	TRIM22	tripartite motif containing 22 [Source:HGNC Symbol;Acc:HGNC:16379]	TRIM22	1.159	0.007113	0.076
ENSCAFG00000020228	DHX38	DEAH (Asp-Glu-Ala-His) box polypeptide 38 [Source:HGNC Symbol;Acc:HGNC:17211]	DHX38	0.377	0.007124	0.07603
ENSCAFG00000003200	SH3YL1	SH3 and SYLF domain containing 1 [Source:HGNC Symbol;Acc:HGNC:29546]	SH3YL1	1.089	0.007126	0.07603
ENSCAFG00000010930	COL16A1	collagen, type XVI, alpha 1 [Source:HGNC Symbol;Acc:HGNC:2193]	COL16A1	1.017	0.007134	0.07605
ENSCAFG00000030939	ENSCAFG00000030939	Uncharacterized protein [Source:UniProtKB/TrEMBL;Acc:J9PAZ3]		0.8826	0.007165	0.07627
ENSCAFG00000007450	RMND5A	required for meiotic nuclear division 5 homolog A (S. cerevisiae) [Source:HGNC Symbol;Acc:HGNC:25850]	RMND5A	0.5081	0.00718	0.07633
ENSCAFG00000009303	FBXO21	F-box protein 21 [Source:HGNC Symbol;Acc:HGNC:13592]	FBXO21	0.541	0.007254	0.07684
ENSCAFG00000015378	GTPBP3	GTP binding protein 3 (mitochondrial) [Source:HGNC Symbol;Acc:HGNC:14880]	GTPBP3	0.5817	0.007297	0.07711
ENSCAFG00000005099	ENSCAFG00000005099	Uncharacterized protein [Source:UniProtKB/TrEMBL;Acc:E2RJ18]		0.5764	0.007306	0.07712
ENSCAFG00000001632	FOXH1	forkhead box H1 [Source:HGNC Symbol;Acc:HGNC:3814]	FOXH1	1.183	0.007409	0.07787
ENSCAFG00000011576	ADNP	activity-dependent neuroprotector homeobox [Source:HGNC Symbol;Acc:HGNC:15766]	ADNP	0.6198	0.007414	0.07787
ENSCAFG00000017716	EEF2K	eukaryotic elongation factor 2 kinase [Source:HGNC Symbol;Acc:HGNC:24615]	EEF2K	0.5839	0.00742	0.07787
ENSCAFG00000007698	ZNF827	zinc finger protein 827 [Source:HGNC Symbol;Acc:HGNC:27193]	ZNF827	0.623	0.007434	0.07792
ENSCAFG00000010511	OASL1	Canis lupus familiaris 2'-5'-oligoadenylate synthetase-like (OASL), mRNA. [Source:RefSeq mRNA;Acc:NM_001253787]		1.174	0.007478	0.07821
ENSCAFG00000003788	HRC	histidine rich calcium binding protein [Source:HGNC Symbol;Acc:HGNC:5178]	HRC	1.088	0.007491	0.0783
ENSCAFG00000015292	SMTNL2	smoothelin-like 2 [Source:HGNC Symbol;Acc:HGNC:24764]	SMTNL2	1.16	0.007501	0.07834
ENSCAFG00000017010	NLGN3	neuroligin 3 [Source:HGNC Symbol;Acc:HGNC:14289]	NLGN3	0.9191	0.007566	0.0786
ENSCAFG00000007400	TMEM232	transmembrane protein 232 [Source:HGNC Symbol;Acc:HGNC:37270]	TMEM232	1.183	0.007568	0.0786
ENSCAFG00000007790	POU6F1	POU class 6 homeobox 1 [Source:HGNC Symbol;Acc:HGNC:9224]	POU6F1	0.7139	0.007595	0.07883
ENSCAFG00000005732	BAHCC1	BAH domain and coiled-coil containing 1 [Source:HGNC Symbol;Acc:HGNC:29279]	BAHCC1	1.027	0.007638	0.07905
ENSCAFG00000000205	TCF21	transcription factor 21 [Source:HGNC Symbol;Acc:HGNC:11632]	TCF21	1.064	0.007665	0.07916
ENSCAFG00000010148	SLC45A3	solute carrier family 45, member 3 [Source:HGNC Symbol;Acc:HGNC:8642]	SLC45A3	0.9642	0.007703	0.07939
ENSCAFG00000019184	ZNF275	zinc finger protein 275 [Source:HGNC Symbol;Acc:HGNC:13069]	ZNF275	1.052	0.007712	0.07943
ENSCAFG00000001616	KCP	kielin/chordin-like protein [Source:HGNC Symbol;Acc:HGNC:17585]	KCP	1.04	0.007733	0.07953
ENSCAFG00000002996	ZNF483	zinc finger protein 483 [Source:HGNC Symbol;Acc:HGNC:23384]	ZNF483	0.9393	0.007757	0.07964
ENSCAFG00000014866	ZFYVE28	zinc finger, FYVE domain containing 28 [Source:HGNC Symbol;Acc:HGNC:29334]	ZFYVE28	0.9084	0.00778	0.0798
ENSCAFG00000004075	NCOA1	nuclear receptor coactivator 1 [Source:HGNC Symbol;Acc:HGNC:7668]	NCOA1	0.6045	0.007853	0.08036
ENSCAFG00000025145	ZNF777	zinc finger protein 777 [Source:HGNC Symbol;Acc:HGNC:22213]	ZNF777	0.5202	0.007862	0.08037
ENSCAFG00000013198	KIAA1467	KIAA1467 [Source:HGNC Symbol;Acc:HGNC:29288]	KIAA1467	0.519	0.007879	0.08043
ENSCAFG00000030662	ENSCAFG00000030662	Uncharacterized protein [Source:UniProtKB/TrEMBL;Acc:J9NZV9]		1.192	0.007913	0.08069
ENSCAFG00000013889	RTP4	receptor (chemosensory) transporter protein 4 [Source:HGNC Symbol;Acc:HGNC:23992]	RTP4	1.078	0.007915	0.08069
ENSCAFG00000018859	PTPRS	protein tyrosine phosphatase, receptor type, S [Source:HGNC Symbol;Acc:HGNC:9681]	PTPRS	0.9296	0.007935	0.08077
ENSCAFG00000028677	ENSCAFG00000028677	Uncharacterized protein [Source:UniProtKB/TrEMBL;Acc:J9PAM5]		0.786	0.007975	0.081
ENSCAFG00000012509	TAF4	TAF4 RNA polymerase II, TATA box binding protein (TBP)-associated factor, 135kDa [Source:HGNC Symbol;Acc:HGNC:11537]	TAF4	0.6316	0.007978	0.081
ENSCAFG00000018506	ANGPTL4	angiopoietin-like 4 [Source:HGNC Symbol;Acc:HGNC:16039]	ANGPTL4	1.032	0.008052	0.08163
ENSCAFG00000000868	SMOC2	Canis lupus familiaris SPARC related modular calcium binding 2 (SMOC2), mRNA. [Source:RefSeq mRNA;Acc:NM_001177803]		0.9757	0.008083	0.08187
ENSCAFG00000010005	LDB1	LIM domain binding 1 [Source:HGNC Symbol;Acc:HGNC:6532]	LDB1	0.4643	0.008094	0.08187
ENSCAFG00000031248	FAM111A	family with sequence similarity 111, member A [Source:HGNC Symbol;Acc:HGNC:24725]	FAM111A	0.687	0.008145	0.08218
ENSCAFG00000012206	ACKR3	Canis lupus familiaris chemokine (C-X-C motif) receptor 7 (CXCR7), mRNA. [Source:RefSeq mRNA;Acc:NM_001003281]		0.7973	0.008159	0.08227
ENSCAFG00000002001	SGCB	Uncharacterized protein [Source:UniProtKB/TrEMBL;Acc:F1PA70]		0.5315	0.008303	0.08333
ENSCAFG00000031067	C5orf28	chromosome 5 open reading frame 28 [Source:HGNC Symbol;Acc:HGNC:26139]	C5orf28	0.62	0.008352	0.0837
ENSCAFG00000018621	CACHD1	cache domain containing 1 [Source:HGNC Symbol;Acc:HGNC:29314]	CACHD1	0.9883	0.00844	0.08425
ENSCAFG00000028829	ENSCAFG00000028829	Uncharacterized protein [Source:UniProtKB/TrEMBL;Acc:L7N0D7]		1.155	0.008474	0.08442
ENSCAFG00000004600	SERP2	stress-associated endoplasmic reticulum protein family member 2 [Source:HGNC Symbol;Acc:HGNC:20607]	SERP2	0.96	0.008487	0.08449
ENSCAFG00000009343	SLC40A1	solute carrier family 40 (iron-regulated transporter), member 1 [Source:HGNC Symbol;Acc:HGNC:10909]	SLC40A1	0.7552	0.008542	0.08484
ENSCAFG00000017468	NAP1L3	nucleosome assembly protein 1-like 3 [Source:HGNC Symbol;Acc:HGNC:7639]	NAP1L3	0.945	0.00855	0.08484
ENSCAFG00000004328	ADGRF3	adhesion G protein-coupled receptor F3 [Source:HGNC Symbol;Acc:HGNC:18989]	ADGRF3	1.188	0.008599	0.08509
ENSCAFG00000004082	ABTB1	ankyrin repeat and BTB (POZ) domain containing 1 [Source:HGNC Symbol;Acc:HGNC:18275]	ABTB1	0.6744	0.008666	0.08558
ENSCAFG00000017377	PTPN21	protein tyrosine phosphatase, non-receptor type 21 [Source:HGNC Symbol;Acc:HGNC:9651]	PTPN21	0.5128	0.008672	0.08559
ENSCAFG00000013836	KANSL1L	KAT8 regulatory NSL complex subunit 1-like [Source:HGNC Symbol;Acc:HGNC:26310]	KANSL1L	0.818	0.008702	0.08577
ENSCAFG00000017160	IGDCC4	immunoglobulin superfamily, DCC subclass, member 4 [Source:HGNC Symbol;Acc:HGNC:13770]	IGDCC4	0.7238	0.008723	0.08582
ENSCAFG00000002266	WNK2	WNK lysine deficient protein kinase 2 [Source:HGNC Symbol;Acc:HGNC:14542]	WNK2	0.9815	0.008759	0.08599
ENSCAFG00000018254	GREB1L	growth regulation by estrogen in breast cancer-like [Source:HGNC Symbol;Acc:HGNC:31042]	GREB1L	1.168	0.008784	0.08606
ENSCAFG00000010582	BOC	BOC cell adhesion associated, oncogene regulated [Source:HGNC Symbol;Acc:HGNC:17173]	BOC	0.8092	0.008815	0.0862
ENSCAFG00000002573	SSC5D	scavenger receptor cysteine rich family, 5 domains [Source:HGNC Symbol;Acc:HGNC:26641]	SSC5D	1.062	0.008879	0.08659
ENSCAFG00000001932	CNTFR	Canis lupus familiaris ciliary neurotrophic factor receptor (CNTFR), mRNA. [Source:RefSeq mRNA;Acc:NM_001003353]		0.8324	0.00893	0.08698
ENSCAFG00000006903	RIC3	RIC3 acetylcholine receptor chaperone [Source:HGNC Symbol;Acc:HGNC:30338]	RIC3	0.8517	0.008966	0.08721
ENSCAFG00000006722	MAGI1	membrane associated guanylate kinase, WW and PDZ domain containing 1 [Source:HGNC Symbol;Acc:HGNC:946]	MAGI1	0.9234	0.009013	0.08756
ENSCAFG00000005547	RBFOX3	RNA binding protein, fox-1 homolog (C. elegans) 3 [Source:HGNC Symbol;Acc:HGNC:27097]	RBFOX3	1.127	0.009035	0.08762
ENSCAFG00000005377	FAM198A	family with sequence similarity 198, member A [Source:HGNC Symbol;Acc:HGNC:24485]	FAM198A	0.9858	0.009037	0.08762
ENSCAFG00000019248	MIB2	mindbomb E3 ubiquitin protein ligase 2 [Source:HGNC Symbol;Acc:HGNC:30577]	MIB2	0.6841	0.009044	0.08763
ENSCAFG00000003411	EZH2	enhancer of zeste 2 polycomb repressive complex 2 subunit [Source:HGNC Symbol;Acc:HGNC:3527]	EZH2	0.8663	0.009057	0.0877
ENSCAFG00000015328	TMEM130	transmembrane protein 130 [Source:HGNC Symbol;Acc:HGNC:25429]	TMEM130	0.9782	0.009092	0.08787
ENSCAFG00000017009	NFIX	nuclear factor I/X (CCAAT-binding transcription factor) [Source:HGNC Symbol;Acc:HGNC:7788]	NFIX	1.001	0.009109	0.08791
ENSCAFG00000013923	SUSD2	sushi domain containing 2 [Source:HGNC Symbol;Acc:HGNC:30667]	SUSD2	1.036	0.009157	0.08819
ENSCAFG00000007217	TRIML1	tripartite motif family-like 1 [Source:HGNC Symbol;Acc:HGNC:26698]	TRIML1	1.111	0.009161	0.08819
ENSCAFG00000019400	DPH7	diphthamide biosynthesis 7 [Source:HGNC Symbol;Acc:HGNC:25199]	DPH7	0.5995	0.00919	0.0883
ENSCAFG00000001814	PTK7	protein tyrosine kinase 7 (inactive) [Source:HGNC Symbol;Acc:HGNC:9618]	PTK7	0.5793	0.009208	0.08841
ENSCAFG00000017302	TSHR	thyroid stimulating hormone receptor [Source:HGNC Symbol;Acc:HGNC:12373]	TSHR	1.151	0.009222	0.0885
ENSCAFG00000017612	ASB2	ankyrin repeat and SOCS box containing 2 [Source:HGNC Symbol;Acc:HGNC:16012]	ASB2	1.179	0.009264	0.08863
ENSCAFG00000004361	IRF2BP1	interferon regulatory factor 2 binding protein 1 [Source:HGNC Symbol;Acc:HGNC:21728]	IRF2BP1	0.7123	0.009266	0.08863
ENSCAFG00000018932	FHL1	four and a half LIM domains 1 [Source:HGNC Symbol;Acc:HGNC:3702]	FHL1	0.9091	0.009281	0.08872
ENSCAFG00000010279	CYP17A1	cytochrome P450, family 17, subfamily A, polypeptide 1 [Source:HGNC Symbol;Acc:HGNC:2593]	CYP17A1	1.11	0.009295	0.08879
ENSCAFG00000029341	ENSCAFG00000029341	Uncharacterized protein [Source:UniProtKB/TrEMBL;Acc:J9NWH7]		0.6857	0.009363	0.08921
ENSCAFG00000003758	PCDH18	protocadherin 18 [Source:HGNC Symbol;Acc:HGNC:14268]	PCDH18	0.8236	0.009373	0.08925
ENSCAFG00000020086	CIZ1	CDKN1A interacting zinc finger protein 1 [Source:HGNC Symbol;Acc:HGNC:16744]	CIZ1	0.5835	0.009436	0.08973
ENSCAFG00000029596	GNA12	guanine nucleotide binding protein (G protein) alpha 12 [Source:HGNC Symbol;Acc:HGNC:4380]	GNA12	0.4083	0.009441	0.08973
ENSCAFG00000016496	SAMD1	sterile alpha motif domain containing 1 [Source:HGNC Symbol;Acc:HGNC:17958]	SAMD1	0.4937	0.009453	0.08979
ENSCAFG00000020023	PHYHD1	phytanoyl-CoA dioxygenase domain containing 1 [Source:HGNC Symbol;Acc:HGNC:23396]	PHYHD1	0.7078	0.009479	0.08986
ENSCAFG00000011005	TCF7L2	transcription factor 7-like 2 (T-cell specific, HMG-box) [Source:HGNC Symbol;Acc:HGNC:11641]	TCF7L2	0.7196	0.009566	0.09051
ENSCAFG00000012560	GAD1	glutamate decarboxylase 1 [Source:RefSeq peptide;Acc:NP_001091012]		1.121	0.009583	0.09062
ENSCAFG00000030283	ENSCAFG00000030283	Uncharacterized protein [Source:UniProtKB/TrEMBL;Acc:E2QYI6]		1.018	0.009599	0.09071
ENSCAFG00000010872	ADGRB2	adhesion G protein-coupled receptor B2 [Source:HGNC Symbol;Acc:HGNC:944]	ADGRB2	1.038	0.00964	0.09098
ENSCAFG00000023613	ANKRD54	ankyrin repeat domain 54 [Source:HGNC Symbol;Acc:HGNC:25185]	ANKRD54	0.5116	0.009657	0.09108
ENSCAFG00000003611	PRR12	proline rich 12 [Source:HGNC Symbol;Acc:HGNC:29217]	PRR12	0.749	0.009664	0.09109
ENSCAFG00000019927	LAMC3	laminin, gamma 3 [Source:HGNC Symbol;Acc:HGNC:6494]	LAMC3	0.9008	0.009745	0.09162
ENSCAFG00000003327	COL27A1	collagen, type XXVII, alpha 1 [Source:HGNC Symbol;Acc:HGNC:22986]	COL27A1	1.15	0.009772	0.0917
ENSCAFG00000029650	ZNF501	zinc finger protein 501 [Source:HGNC Symbol;Acc:HGNC:23717]	ZNF501	1.171	0.009859	0.09234
ENSCAFG00000030193	PAQR8	progestin and adipoQ receptor family member VIII [Source:HGNC Symbol;Acc:HGNC:15708]	PAQR8	0.9787	0.009883	0.0925
ENSCAFG00000018454	RHOXF1	Rhox homeobox family, member 1 [Source:HGNC Symbol;Acc:HGNC:29993]	RHOXF1	1.121	0.009899	0.09254

## Sheet: (2) DOWNREGULATED
Additional file 1: List of DOWNREGULATED DEG found in the contrast “luteal regression over luteolysis” (p<0.01, FDR<0.1)
Ensembl gene ID	Caf_Gene_name	Gene description	Human_Gene_name	log2 Ratio	pValue	fdr
ENSCAFG00000028917	SNX10	sorting nexin 10 [Source:HGNC Symbol;Acc:HGNC:14974]	SNX10	-2.664	1.45e-17	2.16e-13
ENSCAFG00000015095	LAP3	leucine aminopeptidase 3 [Source:HGNC Symbol;Acc:HGNC:18449]	LAP3	-1.587	6.67e-14	4.96e-10
ENSCAFG00000007788	CAPG	capping protein (actin filament), gelsolin-like [Source:HGNC Symbol;Acc:HGNC:1474]	CAPG	-2.789	4.51e-12	2.24e-08
ENSCAFG00000010972	TCIRG1	T-cell, immune regulator 1, ATPase, H+ transporting, lysosomal V0 subunit A3 [Source:HGNC Symbol;Acc:HGNC:11647]	TCIRG1	-1.438	1.22e-11	4.55e-08
ENSCAFG00000004500	SYTL2	synaptotagmin-like 2 [Source:HGNC Symbol;Acc:HGNC:15585]	SYTL2	-2.827	8.9e-11	2.21e-07
ENSCAFG00000020155	GFI1	Canis lupus familiaris growth factor independent 1 transcription repressor (GFI1), mRNA. [Source:RefSeq mRNA;Acc:NM_001012719]		-2.756	1.22e-10	2.6e-07
ENSCAFG00000031562	ZPR1	ZPR1 zinc finger [Source:HGNC Symbol;Acc:HGNC:13051]	ZPR1	-1.7	3.23e-10	6.01e-07
ENSCAFG00000010656	FAM167B	family with sequence similarity 167, member B [Source:HGNC Symbol;Acc:HGNC:28133]	FAM167B	-2.303	6.85e-10	1.02e-06
ENSCAFG00000000281	ABRACL	ABRA C-terminal like [Source:HGNC Symbol;Acc:HGNC:21230]	ABRACL	-2.29	8.15e-10	1.1e-06
ENSCAFG00000008253	ACTA1	actin, alpha 1, skeletal muscle [Source:HGNC Symbol;Acc:HGNC:129]	ACTA1	-2.572	1.02e-09	1.26e-06
ENSCAFG00000003020	AFP	Canis lupus familiaris alpha-fetoprotein (AFP), mRNA. [Source:RefSeq mRNA;Acc:NM_001003027]		-2.74	1.28e-09	1.47e-06
ENSCAFG00000030838	PTGES	Canis lupus familiaris prostaglandin E synthase (PTGES), mRNA. [Source:RefSeq mRNA;Acc:NM_001122854]		-2.354	3.19e-09	3.4e-06
ENSCAFG00000013935	FAM20B	family with sequence similarity 20, member B [Source:HGNC Symbol;Acc:HGNC:23017]	FAM20B	-1.249	4.94e-09	4.53e-06
ENSCAFG00000024748	CD55	CD55 molecule, decay accelerating factor for complement (Cromer blood group) [Source:HGNC Symbol;Acc:HGNC:2665]	CD55	-2.62	5.07e-09	4.53e-06
ENSCAFG00000002037	PLA2G7	phospholipase A2, group VII (platelet-activating factor acetylhydrolase, plasma) [Source:HGNC Symbol;Acc:HGNC:9040]	PLA2G7	-2.087	5.34e-09	4.53e-06
ENSCAFG00000000671	SOD2	superoxide dismutase 2, mitochondrial [Source:HGNC Symbol;Acc:HGNC:11180]	SOD2	-1.778	5.79e-09	4.53e-06
ENSCAFG00000015244	PTPRN	protein tyrosine phosphatase, receptor type, N [Source:HGNC Symbol;Acc:HGNC:9676]	PTPRN	-2.408	6.17e-09	4.53e-06
ENSCAFG00000015081	ARPC1B	actin related protein 2/3 complex, subunit 1B, 41kDa [Source:HGNC Symbol;Acc:HGNC:704]	ARPC1B	-1.463	6.5e-09	4.53e-06
ENSCAFG00000025287	GZMB	granzyme B (granzyme 2, cytotoxic T-lymphocyte-associated serine esterase 1) [Source:HGNC Symbol;Acc:HGNC:4709]	GZMB	-2.509	7e-09	4.53e-06
ENSCAFG00000012892	ERP27	endoplasmic reticulum protein 27 [Source:HGNC Symbol;Acc:HGNC:26495]	ERP27	-2.432	8.11e-09	5.03e-06
ENSCAFG00000017007	ASPHD1	aspartate beta-hydroxylase domain containing 1 [Source:HGNC Symbol;Acc:HGNC:27380]	ASPHD1	-2.421	9.61e-09	5.56e-06
ENSCAFG00000030617	NXPH3	neurexophilin 3 [Source:HGNC Symbol;Acc:HGNC:8077]	NXPH3	-2.483	9.71e-09	5.56e-06
ENSCAFG00000009255	PTPN22	protein tyrosine phosphatase, non-receptor type 22 (lymphoid) [Source:HGNC Symbol;Acc:HGNC:9652]	PTPN22	-2.575	1.06e-08	5.87e-06
ENSCAFG00000005896	RYR1	ryanodine receptor 1 (skeletal) [Source:HGNC Symbol;Acc:HGNC:10483]	RYR1	-2.003	1.11e-08	5.91e-06
ENSCAFG00000007101	SPRYD3	SPRY domain containing 3 [Source:HGNC Symbol;Acc:HGNC:25920]	SPRYD3	-1.149	1.52e-08	7.53e-06
ENSCAFG00000009441	CD82	CD82 molecule [Source:HGNC Symbol;Acc:HGNC:6210]	CD82	-1.502	1.52e-08	7.53e-06
ENSCAFG00000023134	TNFRSF12A	tumor necrosis factor receptor superfamily, member 12A [Source:HGNC Symbol;Acc:HGNC:18152]	TNFRSF12A	-2.511	1.72e-08	8.27e-06
ENSCAFG00000000426	LYZ	lysozyme [Source:HGNC Symbol;Acc:HGNC:6740]	LYZ	-2.272	1.9e-08	8.82e-06
ENSCAFG00000006877	FAM110A	family with sequence similarity 110, member A [Source:HGNC Symbol;Acc:HGNC:16188]	FAM110A	-2.482	2.9e-08	1.31e-05
ENSCAFG00000012067	AP1B1	adaptor-related protein complex 1, beta 1 subunit [Source:HGNC Symbol;Acc:HGNC:554]	AP1B1	-2.151	3.18e-08	1.39e-05
ENSCAFG00000007100	PDE4D	phosphodiesterase 4D, cAMP-specific [Source:HGNC Symbol;Acc:HGNC:8783]	PDE4D	-2.476	3.5e-08	1.42e-05
ENSCAFG00000016770	HSD3B7	hydroxy-delta-5-steroid dehydrogenase, 3 beta- and steroid delta-isomerase 7 [Source:HGNC Symbol;Acc:HGNC:18324]	HSD3B7	-1.431	3.52e-08	1.42e-05
ENSCAFG00000013817	SRGN	serglycin [Source:HGNC Symbol;Acc:HGNC:9361]	SRGN	-2.353	3.71e-08	1.45e-05
ENSCAFG00000031852	ENSCAFG00000031852			-1.267	4.07e-08	1.55e-05
ENSCAFG00000001618	CCND3	cyclin D3 [Source:HGNC Symbol;Acc:HGNC:1585]	CCND3	-1.671	5.16e-08	1.92e-05
ENSCAFG00000025365	ACKR1	atypical chemokine receptor 1 (Duffy blood group) [Source:HGNC Symbol;Acc:HGNC:4035]	ACKR1	-2.153	5.49e-08	1.99e-05
ENSCAFG00000024758	ADAMTS5	ADAM metallopeptidase with thrombospondin type 1 motif, 5 [Source:HGNC Symbol;Acc:HGNC:221]	ADAMTS5	-2.407	5.7e-08	2.02e-05
ENSCAFG00000017367	NIPAL4	NIPA-like domain containing 4 [Source:HGNC Symbol;Acc:HGNC:28018]	NIPAL4	-2.218	6.02e-08	2.08e-05
ENSCAFG00000010281	MAPKAPK3	mitogen-activated protein kinase-activated protein kinase 3 [Source:HGNC Symbol;Acc:HGNC:6888]	MAPKAPK3	-1.537	7.52e-08	2.54e-05
ENSCAFG00000013341	ARPC5	actin related protein 2/3 complex, subunit 5, 16kDa [Source:HGNC Symbol;Acc:HGNC:708]	ARPC5	-1.16	8.34e-08	2.71e-05
ENSCAFG00000005895	STIM1	stromal interaction molecule 1 [Source:HGNC Symbol;Acc:HGNC:11386]	STIM1	-1.988	8.37e-08	2.71e-05
ENSCAFG00000017665	VMP1	vacuole membrane protein 1 [Source:HGNC Symbol;Acc:HGNC:29559]	VMP1	-1.639	9.91e-08	3.14e-05
ENSCAFG00000013735	GPIIIA	Canis lupus familiaris integrin, beta 3 (platelet glycoprotein IIIa, antigen CD61) (ITGB3), mRNA. [Source:RefSeq mRNA;Acc:NM_001003162]		-2.273	1.08e-07	3.36e-05
ENSCAFG00000028508	CD59	CD59 molecule, complement regulatory protein [Source:HGNC Symbol;Acc:HGNC:1689]	CD59	-1.612	1.16e-07	3.53e-05
ENSCAFG00000015206	ENSCAFG00000015206	Serum amyloid A protein [Source:UniProtKB/TrEMBL;Acc:E2RBD4]		-2.368	1.21e-07	3.6e-05
ENSCAFG00000013909	PAI-1	Canis lupus familiaris serpin peptidase inhibitor, clade E (nexin, plasminogen activator inhibitor type 1), member 1 (SERPINE1), mRNA. [Source:RefSeq mRNA;Acc:NM_001197095]		-2.217	1.26e-07	3.69e-05
ENSCAFG00000006402	CCKBR	cholecystokinin B receptor [Source:HGNC Symbol;Acc:HGNC:1571]	CCKBR	-2.197	1.3e-07	3.69e-05
ENSCAFG00000031841	ENSCAFG00000031841	Uncharacterized protein [Source:UniProtKB/TrEMBL;Acc:J9P459]		-2.383	1.33e-07	3.69e-05
ENSCAFG00000016686	ANXA2	Canis lupus familiaris annexin A2 (ANXA2), mRNA. [Source:RefSeq mRNA;Acc:NM_001002961]		-2.086	1.34e-07	3.69e-05
ENSCAFG00000001929	SLC41A2	solute carrier family 41 (magnesium transporter), member 2 [Source:HGNC Symbol;Acc:HGNC:31045]	SLC41A2	-1.969	1.37e-07	3.7e-05
ENSCAFG00000030211	SDC4	syndecan 4 [Source:HGNC Symbol;Acc:HGNC:10661]	SDC4	-2.334	1.72e-07	4.56e-05
ENSCAFG00000018284	UNC45B	unc-45 homolog B (C. elegans) [Source:HGNC Symbol;Acc:HGNC:14304]	UNC45B	-2.31	1.75e-07	4.56e-05
ENSCAFG00000011821	TAGLN2	transgelin 2 [Source:HGNC Symbol;Acc:HGNC:11554]	TAGLN2	-1.475	1.89e-07	4.84e-05
ENSCAFG00000016990	CA12	carbonic anhydrase XII [Source:HGNC Symbol;Acc:HGNC:1371]	CA12	-2.095	2.37e-07	5.91e-05
ENSCAFG00000000945	MAN1A1	Uncharacterized protein [Source:UniProtKB/TrEMBL;Acc:J9P4A6]		-1.262	2.38e-07	5.91e-05
ENSCAFG00000017646	SERPINA1	serpin peptidase inhibitor, clade A (alpha-1 antiproteinase, antitrypsin), member 1 [Source:HGNC Symbol;Acc:HGNC:8941]	SERPINA1	-2.26	2.43e-07	5.91e-05
ENSCAFG00000015155	TIMP1	TIMP metallopeptidase inhibitor 1 [Source:HGNC Symbol;Acc:HGNC:11820]	TIMP1	-2.067	2.46e-07	5.91e-05
ENSCAFG00000011041	CSF2RA	colony stimulating factor 2 receptor, alpha, low-affinity (granulocyte-macrophage) [Source:HGNC Symbol;Acc:HGNC:2435]	CSF2RA	-2.226	2.68e-07	6.32e-05
ENSCAFG00000006674	SPINK5	Canis lupus familiaris serine peptidase inhibitor, Kazal type 5 (SPINK5), mRNA. [Source:RefSeq mRNA;Acc:NM_001025397]		-1.857	2.74e-07	6.37e-05
ENSCAFG00000007140	ELOVL7	ELOVL fatty acid elongase 7 [Source:HGNC Symbol;Acc:HGNC:26292]	ELOVL7	-1.691	2.93e-07	6.7e-05
ENSCAFG00000004730	PLAUR	plasminogen activator, urokinase receptor [Source:HGNC Symbol;Acc:HGNC:9053]	PLAUR	-2.139	3.08e-07	6.94e-05
ENSCAFG00000008888	MRAP	melanocortin 2 receptor accessory protein [Source:HGNC Symbol;Acc:HGNC:1304]	MRAP	-2.245	3.19e-07	7.04e-05
ENSCAFG00000005266	CIDEC	cell death-inducing DFFA-like effector c [Source:HGNC Symbol;Acc:HGNC:24229]	CIDEC	-1.947	3.22e-07	7.04e-05
ENSCAFG00000000287	CYP27B1	cytochrome P450, family 27, subfamily B, polypeptide 1 [Source:HGNC Symbol;Acc:HGNC:2606]	CYP27B1	-2.311	3.33e-07	7.18e-05
ENSCAFG00000019891	ENSCAFG00000019891	Uncharacterized protein [Source:UniProtKB/TrEMBL;Acc:F6V1L3]		-2.297	3.56e-07	7.57e-05
ENSCAFG00000011318	KAL1	Kallmann syndrome 1 sequence [Source:HGNC Symbol;Acc:HGNC:6211]	KAL1	-1.824	3.66e-07	7.61e-05
ENSCAFG00000029045	ACSL3	acyl-CoA synthetase long-chain family member 3 [Source:HGNC Symbol;Acc:HGNC:3570]	ACSL3	-1.112	3.68e-07	7.61e-05
ENSCAFG00000028607	GMFG	glia maturation factor, gamma [Source:HGNC Symbol;Acc:HGNC:4374]	GMFG	-1.939	4.41e-07	8.78e-05
ENSCAFG00000030300	CCR7	chemokine (C-C motif) receptor 7 [Source:HGNC Symbol;Acc:HGNC:1608]	CCR7	-2.015	4.42e-07	8.78e-05
ENSCAFG00000005688	PHLDA1	pleckstrin homology-like domain, family A, member 1 [Source:HGNC Symbol;Acc:HGNC:8933]	PHLDA1	-2.2	5.08e-07	9.95e-05
ENSCAFG00000002924	SHANK1	SH3 and multiple ankyrin repeat domains 1 [Source:HGNC Symbol;Acc:HGNC:15474]	SHANK1	-2.232	5.18e-07	0.0001002
ENSCAFG00000019807	TUBB3	tubulin, beta 3 class III [Source:HGNC Symbol;Acc:HGNC:20772]	TUBB3	-2.026	5.39e-07	0.0001019
ENSCAFG00000005192	ACER3	alkaline ceramidase 3 [Source:HGNC Symbol;Acc:HGNC:16066]	ACER3	-1.748	5.41e-07	0.0001019
ENSCAFG00000029786	BDKRB2	Canis lupus familiaris bradykinin receptor B2 (BDKRB2), mRNA. [Source:RefSeq mRNA;Acc:NM_001003095]		-2.148	5.6e-07	0.0001042
ENSCAFG00000011814	RHOD	ras homolog family member D [Source:HGNC Symbol;Acc:HGNC:670]	RHOD	-1.594	5.74e-07	0.0001053
ENSCAFG00000005570	LMCD1	LIM and cysteine-rich domains 1 [Source:HGNC Symbol;Acc:HGNC:6633]	LMCD1	-2.225	6.01e-07	0.0001078
ENSCAFG00000028797	ADM5	adrenomedullin 5 (putative) [Source:HGNC Symbol;Acc:HGNC:27293]	ADM5	-2.136	6.12e-07	0.0001083
ENSCAFG00000010140	CCDC64	coiled-coil domain containing 64 [Source:HGNC Symbol;Acc:HGNC:28095]	CCDC64	-1.679	6.43e-07	0.0001126
ENSCAFG00000009103	VDR	vitamin D (1,25- dihydroxyvitamin D3) receptor [Source:HGNC Symbol;Acc:HGNC:12679]	VDR	-2.155	6.89e-07	0.0001192
ENSCAFG00000029756	PPP1R1A	protein phosphatase 1, regulatory (inhibitor) subunit 1A [Source:HGNC Symbol;Acc:HGNC:9286]	PPP1R1A	-2.101	6.99e-07	0.0001196
ENSCAFG00000031890	HPCAL1	hippocalcin-like 1 [Source:HGNC Symbol;Acc:HGNC:5145]	HPCAL1	-1.736	7.26e-07	0.0001228
ENSCAFG00000008647	TKT	transketolase [Source:HGNC Symbol;Acc:HGNC:11834]	TKT	-1.437	7.37e-07	0.0001232
ENSCAFG00000020340	ADGRL4	adhesion G protein-coupled receptor L4 [Source:HGNC Symbol;Acc:HGNC:20822]	ADGRL4	-1.397	8.27e-07	0.0001362
ENSCAFG00000024320	FXYD5	FXYD domain containing ion transport regulator 5 [Source:HGNC Symbol;Acc:HGNC:4029]	FXYD5	-1.846	8.48e-07	0.0001362
ENSCAFG00000030164	TXN	thioredoxin [Source:HGNC Symbol;Acc:HGNC:12435]	TXN	-1.397	8.51e-07	0.0001362
ENSCAFG00000008760	WNT1	wingless-type MMTV integration site family, member 1 [Source:HGNC Symbol;Acc:HGNC:12774]	WNT1	-1.917	8.74e-07	0.0001378
ENSCAFG00000002139	ENSCAFG00000002139	Annexin [Source:UniProtKB/TrEMBL;Acc:E2RKW9]		-2.072	9.4e-07	0.0001444
ENSCAFG00000003409	RRM2	ribonucleotide reductase M2 [Source:HGNC Symbol;Acc:HGNC:10452]	RRM2	-2.179	9.41e-07	0.0001444
ENSCAFG00000016938	MSTO1	misato 1, mitochondrial distribution and morphology regulator [Source:HGNC Symbol;Acc:HGNC:29678]	MSTO1	-1.293	9.51e-07	0.0001445
ENSCAFG00000002046	GNG11	guanine nucleotide binding protein (G protein), gamma 11 [Source:HGNC Symbol;Acc:HGNC:4403]	GNG11	-1.179	9.88e-07	0.0001456
ENSCAFG00000016718	HRH2	Canis lupus familiaris histamine receptor H2 (HRH2), mRNA. [Source:RefSeq mRNA;Acc:NM_001195844]		-2.095	9.88e-07	0.0001456
ENSCAFG00000004428	CYSLTR2	cysteinyl leukotriene receptor 2 [Source:HGNC Symbol;Acc:HGNC:18274]	CYSLTR2	-2.205	1.03e-06	0.0001491
ENSCAFG00000032313	FGL1	fibrinogen-like 1 [Source:HGNC Symbol;Acc:HGNC:3695]	FGL1	-1.751	1.12e-06	0.0001602
ENSCAFG00000003075	AREG	amphiregulin [Source:HGNC Symbol;Acc:HGNC:651]	AREG	-2.125	1.13e-06	0.0001606
ENSCAFG00000004854	ATP6V0B	ATPase, H+ transporting, lysosomal 21kDa, V0 subunit b [Source:HGNC Symbol;Acc:HGNC:861]	ATP6V0B	-1.581	1.17e-06	0.0001635
ENSCAFG00000013460	C1orf21	chromosome 1 open reading frame 21 [Source:HGNC Symbol;Acc:HGNC:15494]	C1orf21	-1.751	1.22e-06	0.0001691
ENSCAFG00000005245	ELOVL1	ELOVL fatty acid elongase 1 [Source:HGNC Symbol;Acc:HGNC:14418]	ELOVL1	-1.87	1.24e-06	0.0001704
ENSCAFG00000000206	CDO1	cysteine dioxygenase type 1 [Source:HGNC Symbol;Acc:HGNC:1795]	CDO1	-1.802	1.29e-06	0.0001751
ENSCAFG00000008509	CCDC113	coiled-coil domain containing 113 [Source:HGNC Symbol;Acc:HGNC:25002]	CCDC113	-1.308	1.29e-06	0.0001751
ENSCAFG00000017906	WARS	tryptophanyl-tRNA synthetase [Source:HGNC Symbol;Acc:HGNC:12729]	WARS	-1.395	1.34e-06	0.000179
ENSCAFG00000005256	NDFIP2	Nedd4 family interacting protein 2 [Source:HGNC Symbol;Acc:HGNC:18537]	NDFIP2	-0.9564	1.35e-06	0.000179
ENSCAFG00000018063	ACSL4	acyl-CoA synthetase long-chain family member 4 [Source:HGNC Symbol;Acc:HGNC:3571]	ACSL4	-2.03	1.37e-06	0.0001809
ENSCAFG00000016918	GNGT2	Canis lupus familiaris guanine nucleotide binding protein (G protein), gamma transducing activity polypeptide 2 (GNGT2), mRNA. [Source:RefSeq mRNA;Acc:NM_001003071]		-1.772	1.49e-06	0.0001932
ENSCAFG00000000399	ENSCAFG00000000399	Uncharacterized protein [Source:UniProtKB/TrEMBL;Acc:F1P631]		-2.164	1.64e-06	0.0002084
ENSCAFG00000023582	SERPINB10	serpin peptidase inhibitor, clade B (ovalbumin), member 10 [Source:HGNC Symbol;Acc:HGNC:8942]	SERPINB10	-2.144	1.73e-06	0.0002176
ENSCAFG00000005444	CHRNA6	Uncharacterized protein [Source:UniProtKB/TrEMBL;Acc:E2RC61]		-2.058	1.76e-06	0.0002187
ENSCAFG00000009348	SYT6	synaptotagmin VI [Source:HGNC Symbol;Acc:HGNC:18638]	SYT6	-1.899	1.84e-06	0.0002267
ENSCAFG00000004627	MAPRE3	microtubule-associated protein, RP/EB family, member 3 [Source:HGNC Symbol;Acc:HGNC:6892]	MAPRE3	-1.399	2.31e-06	0.0002819
ENSCAFG00000008265	HK2	hexokinase 2 [Source:HGNC Symbol;Acc:HGNC:4923]	HK2	-2.126	2.49e-06	0.0003011
ENSCAFG00000007052	MALL	mal, T-cell differentiation protein-like [Source:HGNC Symbol;Acc:HGNC:6818]	MALL	-1.833	2.53e-06	0.0003035
ENSCAFG00000015180	SELP	selectin P (granule membrane protein 140kDa, antigen CD62) [Source:HGNC Symbol;Acc:HGNC:10721]	SELP	-1.718	2.68e-06	0.0003166
ENSCAFG00000006154	EIF4EBP1	eukaryotic translation initiation factor 4E binding protein 1 [Source:HGNC Symbol;Acc:HGNC:3288]	EIF4EBP1	-1.181	2.93e-06	0.0003413
ENSCAFG00000009471	SERINC3	serine incorporator 3 [Source:HGNC Symbol;Acc:HGNC:11699]	SERINC3	-1.264	2.98e-06	0.0003413
ENSCAFG00000004666	PVR	poliovirus receptor [Source:HGNC Symbol;Acc:HGNC:9705]	PVR	-2.003	3.02e-06	0.0003413
ENSCAFG00000011559	HCLS1	hematopoietic cell-specific Lyn substrate 1 [Source:HGNC Symbol;Acc:HGNC:4844]	HCLS1	-1.796	3.34e-06	0.0003692
ENSCAFG00000005660	TNFAIP6	tumor necrosis factor, alpha-induced protein 6 [Source:HGNC Symbol;Acc:HGNC:11898]	TNFAIP6	-2.096	3.36e-06	0.0003692
ENSCAFG00000031869	ENSCAFG00000031869	Uncharacterized protein [Source:UniProtKB/TrEMBL;Acc:J9PBF2]		-1.897	3.46e-06	0.0003755
ENSCAFG00000003979	SPRY1	sprouty homolog 1, antagonist of FGF signaling (Drosophila) [Source:HGNC Symbol;Acc:HGNC:11269]	SPRY1	-1.301	3.61e-06	0.0003892
ENSCAFG00000006759	KIAA1456	KIAA1456 [Source:HGNC Symbol;Acc:HGNC:26725]	KIAA1456	-1.506	3.69e-06	0.0003946
ENSCAFG00000031036	E2F3	E2F transcription factor 3 [Source:HGNC Symbol;Acc:HGNC:3115]	E2F3	-0.8003	4.46e-06	0.000471
ENSCAFG00000022727	ENSCAFG00000022727			-1.721	4.66e-06	0.000483
ENSCAFG00000002500	SLC2A1	Canis lupus familiaris solute carrier family 2 (facilitated glucose transporter), member 1 (SLC2A1), mRNA. [Source:RefSeq mRNA;Acc:NM_001159326]		-1.495	4.67e-06	0.000483
ENSCAFG00000018169	CCL14	chemokine (C-C motif) ligand 14 [Source:HGNC Symbol;Acc:HGNC:10612]	CCL14	-1.867	4.77e-06	0.0004898
ENSCAFG00000000290	METTL1	methyltransferase like 1 [Source:HGNC Symbol;Acc:HGNC:7030]	METTL1	-1.428	4.91e-06	0.0005
ENSCAFG00000001211	HMGA1	Canis lupus familiaris high mobility group AT-hook 1 (HMGA1), mRNA. [Source:RefSeq mRNA;Acc:NM_001003387]		-2.006	5.4e-06	0.0005358
ENSCAFG00000005662	SNAP25	synaptosomal-associated protein, 25kDa [Source:HGNC Symbol;Acc:HGNC:11132]	SNAP25	-1.947	5.73e-06	0.0005648
ENSCAFG00000019415	NAA10	N(alpha)-acetyltransferase 10, NatA catalytic subunit [Source:HGNC Symbol;Acc:HGNC:18704]	NAA10	-1.323	6.03e-06	0.0005851
ENSCAFG00000008061	ARHGEF3	Rho guanine nucleotide exchange factor (GEF) 3 [Source:HGNC Symbol;Acc:HGNC:683]	ARHGEF3	-1.016	6.05e-06	0.0005851
ENSCAFG00000016155	TMEM156	transmembrane protein 156 [Source:HGNC Symbol;Acc:HGNC:26260]	TMEM156	-2.039	6.05e-06	0.0005851
ENSCAFG00000003063	SLC46A2	Canis lupus familiaris solute carrier family 46, member 2 (SLC46A2), mRNA. [Source:RefSeq mRNA;Acc:NM_001002997]		-2.025	6.47e-06	0.0006122
ENSCAFG00000029471	CLIC2	Canis lupus familiaris chloride intracellular channel 2 (CLIC2), mRNA. [Source:RefSeq mRNA;Acc:NM_001195154]		-1.502	6.5e-06	0.0006122
ENSCAFG00000006100	DUSP6	dual specificity phosphatase 6 [Source:HGNC Symbol;Acc:HGNC:3072]	DUSP6	-1.603	6.64e-06	0.0006154
ENSCAFG00000018277	CKB	Creatine kinase B-type [Source:UniProtKB/Swiss-Prot;Acc:P05124]		-1.776	6.65e-06	0.0006154
ENSCAFG00000032216	ENSCAFG00000032216			-1.369	6.67e-06	0.0006154
ENSCAFG00000007027	FFAR2	free fatty acid receptor 2 [Source:HGNC Symbol;Acc:HGNC:4501]	FFAR2	-1.937	6.7e-06	0.0006154
ENSCAFG00000010749	GPR55	G protein-coupled receptor 55 [Source:HGNC Symbol;Acc:HGNC:4511]	GPR55	-1.903	6.98e-06	0.0006371
ENSCAFG00000001941	TMEM63B	transmembrane protein 63B [Source:HGNC Symbol;Acc:HGNC:17735]	TMEM63B	-1.038	7.1e-06	0.0006442
ENSCAFG00000024205	CCL13	chemokine (C-C motif) ligand 13 [Source:HGNC Symbol;Acc:HGNC:10611]	CCL13	-1.674	7.38e-06	0.0006655
ENSCAFG00000013331	SRP54	Canis lupus familiaris signal recognition particle 54kDa (SRP54), mRNA. [Source:RefSeq mRNA;Acc:NM_001003272]		-0.6804	7.9e-06	0.0007081
ENSCAFG00000011086	SLC16A6	solute carrier family 16, member 6 [Source:HGNC Symbol;Acc:HGNC:10927]	SLC16A6	-1.281	8.13e-06	0.0007246
ENSCAFG00000005734	ACTG1	actin gamma 1 [Source:HGNC Symbol;Acc:HGNC:144]	ACTG1	-1.318	8.21e-06	0.0007246
ENSCAFG00000024955	CFL1	cofilin 1 (non-muscle) [Source:HGNC Symbol;Acc:HGNC:1874]	CFL1	-1.065	8.28e-06	0.0007246
ENSCAFG00000006467	TMEM178A	transmembrane protein 178A [Source:HGNC Symbol;Acc:HGNC:28517]	TMEM178A	-1.995	8.55e-06	0.0007436
ENSCAFG00000024756	UBE2D3	ubiquitin-conjugating enzyme E2D 3 [Source:HGNC Symbol;Acc:HGNC:12476]	UBE2D3	-0.8593	8.6e-06	0.0007436
ENSCAFG00000018171	CCL5	Canis lupus familiaris chemokine (C-C motif) ligand 5 (CCL5), mRNA. [Source:RefSeq mRNA;Acc:NM_001003010]		-1.875	8.64e-06	0.0007436
ENSCAFG00000031013	SAMSN1	SAM domain, SH3 domain and nuclear localization signals 1 [Source:HGNC Symbol;Acc:HGNC:10528]	SAMSN1	-1.691	8.95e-06	0.0007654
ENSCAFG00000015054	MMP1	matrix metallopeptidase 1 [Source:HGNC Symbol;Acc:HGNC:7155]	MMP1	-1.581	9.27e-06	0.0007834
ENSCAFG00000002914	KLK1	Canis lupus familiaris kallikrein 1 (KLK1), mRNA. [Source:RefSeq mRNA;Acc:NM_001003262]		-1.899	9.32e-06	0.0007834
ENSCAFG00000007595	KRT17	keratin 17, type I [Source:HGNC Symbol;Acc:HGNC:6427]	KRT17	-1.984	9.44e-06	0.0007895
ENSCAFG00000001902	TJP2	Canis lupus familiaris tight junction protein 2 (zona occludens 2) (TJP2), mRNA. [Source:RefSeq mRNA;Acc:NM_001003204]		-1.748	9.6e-06	0.0007983
ENSCAFG00000004678	ABHD1	abhydrolase domain containing 1 [Source:HGNC Symbol;Acc:HGNC:17553]	ABHD1	-1.733	9.66e-06	0.0007985
ENSCAFG00000015522	TEAD4	TEA domain family member 4 [Source:HGNC Symbol;Acc:HGNC:11717]	TEAD4	-1.762	9.71e-06	0.0007985
ENSCAFG00000000686	ENSCAFG00000000686	Uncharacterized protein [Source:UniProtKB/TrEMBL;Acc:E2RS75]		-1.452	1.03e-05	0.0008323
ENSCAFG00000002595	TMEM150B	transmembrane protein 150B [Source:HGNC Symbol;Acc:HGNC:34415]	TMEM150B	-1.723	1.04e-05	0.0008323
ENSCAFG00000009135	ENSCAFG00000009135	Canis lupus familiaris serum amyloid A1 (SAA1), mRNA. [Source:RefSeq mRNA;Acc:NM_001003050]		-1.991	1.04e-05	0.0008323
ENSCAFG00000018167	CCL3	Canis lupus familiaris chemokine (C-C motif) ligand 3 (CCL3), mRNA. [Source:RefSeq mRNA;Acc:NM_001005251]		-1.647	1.04e-05	0.0008323
ENSCAFG00000013828	ADORA2A	Canis lupus familiaris adenosine A2a receptor (ADORA2A), mRNA. [Source:RefSeq mRNA;Acc:NM_001003278]		-1.972	1.05e-05	0.0008369
ENSCAFG00000000806	DLA-DRB1	Canis lupus familiaris MHC class II DLA DRB1 beta chain (HLA-DRB1), mRNA. [Source:RefSeq mRNA;Acc:NM_001014768]		-1.585	1.08e-05	0.0008491
ENSCAFG00000012954	FANK1	fibronectin type III and ankyrin repeat domains 1 [Source:HGNC Symbol;Acc:HGNC:23527]	FANK1	-1.984	1.09e-05	0.000857
ENSCAFG00000006965	TRIB3	tribbles pseudokinase 3 [Source:HGNC Symbol;Acc:HGNC:16228]	TRIB3	-1.745	1.11e-05	0.0008615
ENSCAFG00000009069	TMEM106C	transmembrane protein 106C [Source:HGNC Symbol;Acc:HGNC:28775]	TMEM106C	-1.352	1.11e-05	0.0008615
ENSCAFG00000010530	CCDC80	coiled-coil domain containing 80 [Source:HGNC Symbol;Acc:HGNC:30649]	CCDC80	-1.148	1.13e-05	0.0008726
ENSCAFG00000002989	KIAA1841	KIAA1841 [Source:HGNC Symbol;Acc:HGNC:29387]	KIAA1841	-1.252	1.14e-05	0.000878
ENSCAFG00000011450	IL19	interleukin 19 [Source:HGNC Symbol;Acc:HGNC:5990]	IL19	-1.544	1.15e-05	0.0008795
ENSCAFG00000009802	CYLD	cylindromatosis (turban tumor syndrome) [Source:HGNC Symbol;Acc:HGNC:2584]	CYLD	-1.562	1.19e-05	0.0009017
ENSCAFG00000003260	PLEK	Canis lupus familiaris pleckstrin (PLEK), mRNA. [Source:RefSeq mRNA;Acc:NM_001003363]		-1.689	1.2e-05	0.0009019
ENSCAFG00000006177	ENSCAFG00000006177	Uncharacterized protein [Source:UniProtKB/TrEMBL;Acc:F1PYX5]		-1.099	1.32e-05	0.0009778
ENSCAFG00000032451	ARPC5L	actin related protein 2/3 complex, subunit 5-like [Source:HGNC Symbol;Acc:HGNC:23366]	ARPC5L	-1.153	1.37e-05	0.001009
ENSCAFG00000013539	CCNYL1	cyclin Y-like 1 [Source:HGNC Symbol;Acc:HGNC:26868]	CCNYL1	-1.592	1.44e-05	0.001048
ENSCAFG00000013745	BLOC1S6	biogenesis of lysosomal organelles complex-1, subunit 6, pallidin [Source:HGNC Symbol;Acc:HGNC:8549]	BLOC1S6	-1.51	1.44e-05	0.001048
ENSCAFG00000004160	TNIP3	TNFAIP3 interacting protein 3 [Source:HGNC Symbol;Acc:HGNC:19315]	TNIP3	-1.842	1.45e-05	0.00105
ENSCAFG00000029621	ACER2	alkaline ceramidase 2 [Source:HGNC Symbol;Acc:HGNC:23675]	ACER2	-1.511	1.48e-05	0.001067
ENSCAFG00000009374	FITM2	fat storage-inducing transmembrane protein 2 [Source:HGNC Symbol;Acc:HGNC:16135]	FITM2	-1.756	1.53e-05	0.001097
ENSCAFG00000009798	CD58	CD58 molecule [Source:HGNC Symbol;Acc:HGNC:1688]	CD58	-1.073	1.61e-05	0.001142
ENSCAFG00000006816	USP12	ubiquitin specific peptidase 12 [Source:HGNC Symbol;Acc:HGNC:20485]	USP12	-1.299	1.62e-05	0.001142
ENSCAFG00000007549	REEP1	receptor accessory protein 1 [Source:HGNC Symbol;Acc:HGNC:25786]	REEP1	-1.81	1.75e-05	0.001212
ENSCAFG00000002856	CYCS	Canis lupus familiaris cytochrome c, somatic (CYCS), mRNA. [Source:RefSeq mRNA;Acc:NM_001197045]		-1.172	1.75e-05	0.001212
ENSCAFG00000005194	PFKFB3	6-phosphofructo-2-kinase/fructose-2,6-biphosphatase 3 [Source:HGNC Symbol;Acc:HGNC:8874]	PFKFB3	-1.738	1.78e-05	0.001223
ENSCAFG00000014891	PGPEP1	pyroglutamyl-peptidase I [Source:HGNC Symbol;Acc:HGNC:13568]	PGPEP1	-1.687	1.8e-05	0.001229
ENSCAFG00000008755	SRC	Uncharacterized protein [Source:UniProtKB/TrEMBL;Acc:E2RSH8]		-1.542	1.83e-05	0.001234
ENSCAFG00000004664	DNAJC15	DnaJ (Hsp40) homolog, subfamily C, member 15 [Source:HGNC Symbol;Acc:HGNC:20325]	DNAJC15	-0.9867	1.85e-05	0.001246
ENSCAFG00000003864	CLEC5A	C-type lectin domain family 5, member A [Source:HGNC Symbol;Acc:HGNC:2054]	CLEC5A	-1.85	1.87e-05	0.00125
ENSCAFG00000000830	PDLIM4	PDZ and LIM domain 4 [Source:HGNC Symbol;Acc:HGNC:16501]	PDLIM4	-1.025	1.9e-05	0.001266
ENSCAFG00000000831	EXT1	exostosin glycosyltransferase 1 [Source:HGNC Symbol;Acc:HGNC:3512]	EXT1	-1.084	1.94e-05	0.001283
ENSCAFG00000023828	TGM3	transglutaminase 3 [Source:HGNC Symbol;Acc:HGNC:11779]	TGM3	-1.929	1.95e-05	0.001283
ENSCAFG00000032530	RGS18	regulator of G-protein signaling 18 [Source:HGNC Symbol;Acc:HGNC:14261]	RGS18	-1.519	1.96e-05	0.001285
ENSCAFG00000011504	ENSCAFG00000011504	high affinity immunoglobulin gamma Fc receptor I precursor [Source:RefSeq peptide;Acc:NP_001002976]		-1.754	2.05e-05	0.00134
ENSCAFG00000017342	GPR65	G protein-coupled receptor 65 [Source:HGNC Symbol;Acc:HGNC:4517]	GPR65	-1.559	2.09e-05	0.001361
ENSCAFG00000001740	LARGE	like-glycosyltransferase [Source:HGNC Symbol;Acc:HGNC:6511]	LARGE	-1.329	2.16e-05	0.001395
ENSCAFG00000007478	CHMP4B	charged multivesicular body protein 4B [Source:HGNC Symbol;Acc:HGNC:16171]	CHMP4B	-1.383	2.17e-05	0.001396
ENSCAFG00000002424	BZW2	basic leucine zipper and W2 domains 2 [Source:HGNC Symbol;Acc:HGNC:18808]	BZW2	-0.989	2.18e-05	0.001397
ENSCAFG00000020198	LRRC8C	leucine rich repeat containing 8 family, member C [Source:HGNC Symbol;Acc:HGNC:25075]	LRRC8C	-1.305	2.23e-05	0.001419
ENSCAFG00000015485	ENSCAFG00000015485	Uncharacterized protein [Source:UniProtKB/TrEMBL;Acc:E2R771]		-1.029	2.26e-05	0.001429
ENSCAFG00000007257	DRAM1	DNA-damage regulated autophagy modulator 1 [Source:HGNC Symbol;Acc:HGNC:25645]	DRAM1	-1.411	2.32e-05	0.001451
ENSCAFG00000013888	ENSCAFG00000013888	Uncharacterized protein [Source:UniProtKB/TrEMBL;Acc:E2RTL3]		-1.493	2.32e-05	0.001451
ENSCAFG00000008335	ENSCAFG00000008335	Uncharacterized protein [Source:UniProtKB/TrEMBL;Acc:E2R4M5]		-1.404	2.35e-05	0.001452
ENSCAFG00000014831	SH3BP2	SH3-domain binding protein 2 [Source:HGNC Symbol;Acc:HGNC:10825]	SH3BP2	-1.297	2.36e-05	0.001452
ENSCAFG00000008883	TLL1	tolloid-like 1 [Source:HGNC Symbol;Acc:HGNC:11843]	TLL1	-1.769	2.36e-05	0.001452
ENSCAFG00000004687	NOS3	Canis lupus familiaris nitric oxide synthase 3 (endothelial cell) (NOS3), mRNA. [Source:RefSeq mRNA;Acc:NM_001003158]		-1.639	2.39e-05	0.001457
ENSCAFG00000000195	SHMT2	serine hydroxymethyltransferase 2 (mitochondrial) [Source:HGNC Symbol;Acc:HGNC:10852]	SHMT2	-0.8271	2.48e-05	0.001492
ENSCAFG00000007014	NRIP3	nuclear receptor interacting protein 3 [Source:HGNC Symbol;Acc:HGNC:1167]	NRIP3	-1.318	2.5e-05	0.0015
ENSCAFG00000012963	ENSCAFG00000012963	Uncharacterized protein [Source:UniProtKB/TrEMBL;Acc:E2REP3]		-1.424	2.52e-05	0.001504
ENSCAFG00000013335	FAM177A1	family with sequence similarity 177, member A1 [Source:HGNC Symbol;Acc:HGNC:19829]	FAM177A1	-0.7902	2.62e-05	0.00155
ENSCAFG00000011145	STK38L	Serine/threonine kinase 38-like protein; Uncharacterized protein [Source:UniProtKB/TrEMBL;Acc:E2R001]		-1.873	2.64e-05	0.001555
ENSCAFG00000005392	PITRM1	pitrilysin metallopeptidase 1 [Source:HGNC Symbol;Acc:HGNC:17663]	PITRM1	-0.9652	2.69e-05	0.001573
ENSCAFG00000018309	USP14	ubiquitin specific peptidase 14 (tRNA-guanine transglycosylase) [Source:HGNC Symbol;Acc:HGNC:12612]	USP14	-1.014	2.69e-05	0.001573
ENSCAFG00000008234	ENSCAFG00000008234	Canis lupus familiaris MHC class Ib (DLA-79), mRNA. [Source:RefSeq mRNA;Acc:NM_001020810]		-1.712	2.77e-05	0.001612
ENSCAFG00000029553	ENSCAFG00000029553	Serum amyloid A protein [Source:UniProtKB/TrEMBL;Acc:J9NVE9]		-1.865	2.81e-05	0.001627
ENSCAFG00000011526	YOD1	YOD1 deubiquitinase [Source:HGNC Symbol;Acc:HGNC:25035]	YOD1	-1.88	2.83e-05	0.001632
ENSCAFG00000006395	SNRPF	small nuclear ribonucleoprotein polypeptide F [Source:HGNC Symbol;Acc:HGNC:11162]	SNRPF	-1.048	2.84e-05	0.001633
ENSCAFG00000031992	SAR1B	secretion associated, Ras related GTPase 1B [Source:HGNC Symbol;Acc:HGNC:10535]	SAR1B	-0.904	2.95e-05	0.001686
ENSCAFG00000019798	CSF1	colony stimulating factor 1 (macrophage) [Source:HGNC Symbol;Acc:HGNC:2432]	CSF1	-1.844	2.96e-05	0.001686
ENSCAFG00000025202	CA2	Canis lupus familiaris carbonic anhydrase II (CA2), mRNA. [Source:RefSeq mRNA;Acc:NM_001145170]		-1.789	3e-05	0.001706
ENSCAFG00000002835	CTNNAL1	catenin (cadherin-associated protein), alpha-like 1 [Source:HGNC Symbol;Acc:HGNC:2512]	CTNNAL1	-1.024	3.08e-05	0.001745
ENSCAFG00000010817	TIGIT	T cell immunoreceptor with Ig and ITIM domains [Source:HGNC Symbol;Acc:HGNC:26838]	TIGIT	-1.791	3.15e-05	0.00177
ENSCAFG00000003833	SDC1	syndecan 1 [Source:HGNC Symbol;Acc:HGNC:10658]	SDC1	-1.77	3.15e-05	0.00177
ENSCAFG00000028912	ENSCAFG00000028912	Uncharacterized protein [Source:UniProtKB/TrEMBL;Acc:J9NY66]		-1.793	3.18e-05	0.001775
ENSCAFG00000012759	SLC17A9	solute carrier family 17 (vesicular nucleotide transporter), member 9 [Source:HGNC Symbol;Acc:HGNC:16192]	SLC17A9	-1.633	3.18e-05	0.001775
ENSCAFG00000002432	TSPAN13	tetraspanin 13 [Source:HGNC Symbol;Acc:HGNC:21643]	TSPAN13	-1.067	3.21e-05	0.001781
ENSCAFG00000023602	ECSCR	Endothelial cell-specific chemotaxis regulator [Source:UniProtKB/Swiss-Prot;Acc:P0C8R9]		-1.35	3.27e-05	0.001802
ENSCAFG00000010505	CCL20	Canis lupus familiaris chemokine (C-C motif) ligand 20 (CCL20), mRNA. [Source:RefSeq mRNA;Acc:NM_001005254]		-1.585	3.31e-05	0.001802
ENSCAFG00000020386	ST6GALNAC5	ST6 (alpha-N-acetyl-neuraminyl-2,3-beta-galactosyl-1,3)-N-acetylgalactosaminide alpha-2,6-sialyltransferase 5 [Source:HGNC Symbol;Acc:HGNC:19342]	ST6GALNAC5	-1.833	3.32e-05	0.001802
ENSCAFG00000008869	TGM2	transglutaminase 2 [Source:HGNC Symbol;Acc:HGNC:11778]	TGM2	-1.853	3.32e-05	0.001802
ENSCAFG00000024944	ENSCAFG00000024944	Uncharacterized protein [Source:UniProtKB/TrEMBL;Acc:F1PQR4]		-1.674	3.32e-05	0.001802
ENSCAFG00000011583	ABHD2	abhydrolase domain containing 2 [Source:HGNC Symbol;Acc:HGNC:18717]	ABHD2	-1.377	3.33e-05	0.001802
ENSCAFG00000010761	TPST1	tyrosylprotein sulfotransferase 1 [Source:HGNC Symbol;Acc:HGNC:12020]	TPST1	-1.352	3.38e-05	0.001817
ENSCAFG00000010465	AGFG1	ArfGAP with FG repeats 1 [Source:HGNC Symbol;Acc:HGNC:5175]	AGFG1	-1.215	3.41e-05	0.001826
ENSCAFG00000010198	RAB7B	RAB7B, member RAS oncogene family [Source:HGNC Symbol;Acc:HGNC:30513]	RAB7B	-1.636	3.43e-05	0.001827
ENSCAFG00000006905	VPS37A	vacuolar protein sorting 37 homolog A (S. cerevisiae) [Source:HGNC Symbol;Acc:HGNC:24928]	VPS37A	-0.7473	3.57e-05	0.001883
ENSCAFG00000008978	EVA1C	eva-1 homolog C (C. elegans) [Source:HGNC Symbol;Acc:HGNC:13239]	EVA1C	-1.69	3.68e-05	0.001937
ENSCAFG00000004844	RALB	v-ral simian leukemia viral oncogene homolog B [Source:HGNC Symbol;Acc:HGNC:9840]	RALB	-1.115	3.82e-05	0.001994
ENSCAFG00000004173	C5AR2	complement component 5a receptor 2 [Source:HGNC Symbol;Acc:HGNC:4527]	C5AR2	-1.707	3.9e-05	0.002024
ENSCAFG00000007749	MYOF	myoferlin [Source:HGNC Symbol;Acc:HGNC:3656]	MYOF	-1.106	4e-05	0.002066
ENSCAFG00000005870	RASGRP3	RAS guanyl releasing protein 3 (calcium and DAG-regulated) [Source:HGNC Symbol;Acc:HGNC:14545]	RASGRP3	-0.9139	4.18e-05	0.002155
ENSCAFG00000009246	ZFYVE27	zinc finger, FYVE domain containing 27 [Source:HGNC Symbol;Acc:HGNC:26559]	ZFYVE27	-0.9638	4.21e-05	0.002159
ENSCAFG00000014618	ARPC2	actin related protein 2/3 complex, subunit 2, 34kDa [Source:HGNC Symbol;Acc:HGNC:705]	ARPC2	-1.106	4.24e-05	0.002159
ENSCAFG00000009548	DMP1	dentin matrix acidic phosphoprotein 1 [Source:HGNC Symbol;Acc:HGNC:2932]	DMP1	-1.338	4.27e-05	0.002167
ENSCAFG00000010612	TIMM17A	translocase of inner mitochondrial membrane 17 homolog A (yeast) [Source:HGNC Symbol;Acc:HGNC:17315]	TIMM17A	-0.902	4.3e-05	0.002172
ENSCAFG00000000676	DPYS	dihydropyrimidinase [Source:HGNC Symbol;Acc:HGNC:3013]	DPYS	-1.746	4.35e-05	0.002188
ENSCAFG00000017655	ENSCAFG00000017655	Pyruvate kinase [Source:UniProtKB/TrEMBL;Acc:F1PHR2]		-0.9143	4.42e-05	0.002203
ENSCAFG00000017776	ATG4D	autophagy related 4D, cysteine peptidase [Source:HGNC Symbol;Acc:HGNC:20789]	ATG4D	-1	4.44e-05	0.002203
ENSCAFG00000029134	MYL12A	myosin, light chain 12A, regulatory, non-sarcomeric [Source:HGNC Symbol;Acc:HGNC:16701]	MYL12A	-1.008	4.5e-05	0.002226
ENSCAFG00000000803	DLA-DRA1	Canis lupus familiaris MHC class II DR alpha chain (DLA-DRA), mRNA. [Source:RefSeq mRNA;Acc:NM_001011723]		-1.531	4.58e-05	0.002248
ENSCAFG00000023735	ENSCAFG00000023735	Uncharacterized protein [Source:UniProtKB/TrEMBL;Acc:F6XHJ1]		-1.783	4.65e-05	0.002275
ENSCAFG00000000812	DLA-DQA	Canis lupus familiaris major histocompatibility complex, class II, DQ alpha 1 (DLA-DQA1), mRNA. [Source:RefSeq mRNA;Acc:NM_001011726]		-1.607	4.68e-05	0.002283
ENSCAFG00000014455	ESRRA	estrogen-related receptor alpha [Source:HGNC Symbol;Acc:HGNC:3471]	ESRRA	-0.9484	4.91e-05	0.00238
ENSCAFG00000006231	DCLK1	doublecortin-like kinase 1 [Source:HGNC Symbol;Acc:HGNC:2700]	DCLK1	-1.788	5.19e-05	0.00251
ENSCAFG00000010370	MS4A7	membrane-spanning 4-domains, subfamily A, member 7 [Source:HGNC Symbol;Acc:HGNC:13378]	MS4A7	-1.545	5.35e-05	0.002578
ENSCAFG00000030025	FGL2	fibrinogen-like 2 [Source:HGNC Symbol;Acc:HGNC:3696]	FGL2	-1.762	5.42e-05	0.0026
ENSCAFG00000028649	STAMBP	STAM binding protein [Source:HGNC Symbol;Acc:HGNC:16950]	STAMBP	-0.8236	5.46e-05	0.002612
ENSCAFG00000005071	CLN5	Canis lupus familiaris ceroid-lipofuscinosis, neuronal 5 (CLN5), mRNA. [Source:RefSeq mRNA;Acc:NM_001011556]		-0.9103	5.58e-05	0.002662
ENSCAFG00000002086	TPM2	tropomyosin 2 (beta) [Source:HGNC Symbol;Acc:HGNC:12011]	TPM2	-1.718	5.74e-05	0.00272
ENSCAFG00000031501	C15orf48	chromosome 15 open reading frame 48 [Source:HGNC Symbol;Acc:HGNC:29898]	C15orf48	-1.8	6.05e-05	0.002851
ENSCAFG00000032043	PPIF	peptidylprolyl isomerase F [Source:HGNC Symbol;Acc:HGNC:9259]	PPIF	-1.348	6.46e-05	0.003014
ENSCAFG00000014493	ENSCAFG00000014493	Uncharacterized protein [Source:UniProtKB/TrEMBL;Acc:F1PEL9]		-1.806	6.54e-05	0.003044
ENSCAFG00000011063	SERINC2	serine incorporator 2 [Source:HGNC Symbol;Acc:HGNC:23231]	SERINC2	-1.715	6.62e-05	0.003071
ENSCAFG00000004462	CIB4	calcium and integrin binding family member 4 [Source:HGNC Symbol;Acc:HGNC:33703]	CIB4	-1.758	6.79e-05	0.003136
ENSCAFG00000015827	PFN1	profilin 1 [Source:HGNC Symbol;Acc:HGNC:8881]	PFN1	-1.199	6.88e-05	0.00317
ENSCAFG00000007950	MAP1B	microtubule-associated protein 1B [Source:HGNC Symbol;Acc:HGNC:6836]	MAP1B	-1.137	6.9e-05	0.00317
ENSCAFG00000001943	ENSCAFG00000001943	Uncharacterized protein [Source:UniProtKB/TrEMBL;Acc:E2RB95]		-0.6883	7.25e-05	0.003318
ENSCAFG00000029853	CDKN1A	Uncharacterized protein [Source:UniProtKB/TrEMBL;Acc:J9NX85]		-1.779	7.27e-05	0.003318
ENSCAFG00000030591	UBE2N	Uncharacterized protein [Source:UniProtKB/TrEMBL;Acc:J9P3Q3]		-1.238	7.35e-05	0.003347
ENSCAFG00000005659	NMI	N-myc (and STAT) interactor [Source:HGNC Symbol;Acc:HGNC:7854]	NMI	-1.07	7.51e-05	0.003396
ENSCAFG00000024140	SMIM3	small integral membrane protein 3 [Source:HGNC Symbol;Acc:HGNC:30248]	SMIM3	-1.133	7.81e-05	0.003511
ENSCAFG00000016416	CAPN2	calpain 2, (m/II) large subunit [Source:HGNC Symbol;Acc:HGNC:1479]	CAPN2	-1.014	7.9e-05	0.003542
ENSCAFG00000032480	MCFD2	multiple coagulation factor deficiency 2 [Source:HGNC Symbol;Acc:HGNC:18451]	MCFD2	-0.7787	8.01e-05	0.003582
ENSCAFG00000009425	SLC39A14	solute carrier family 39 (zinc transporter), member 14 [Source:HGNC Symbol;Acc:HGNC:20858]	SLC39A14	-1.31	8.04e-05	0.003582
ENSCAFG00000012594	SYAP1	synapse associated protein 1 [Source:HGNC Symbol;Acc:HGNC:16273]	SYAP1	-0.8101	8.23e-05	0.003656
ENSCAFG00000020348	GFOD2	glucose-fructose oxidoreductase domain containing 2 [Source:HGNC Symbol;Acc:HGNC:28159]	GFOD2	-0.8552	8.38e-05	0.003709
ENSCAFG00000032562	CFL2	cofilin 2 (muscle) [Source:HGNC Symbol;Acc:HGNC:1875]	CFL2	-1.26	8.52e-05	0.003759
ENSCAFG00000007731	ATP1B3	ATPase, Na+/K+ transporting, beta 3 polypeptide [Source:HGNC Symbol;Acc:HGNC:806]	ATP1B3	-0.7876	8.54e-05	0.003759
ENSCAFG00000029509	MCEMP1	mast cell-expressed membrane protein 1 [Source:HGNC Symbol;Acc:HGNC:27291]	MCEMP1	-1.599	8.64e-05	0.003794
ENSCAFG00000012922	SMTN	smoothelin [Source:HGNC Symbol;Acc:HGNC:11126]	SMTN	-1.666	8.98e-05	0.003921
ENSCAFG00000006589	MRPL17	mitochondrial ribosomal protein L17 [Source:HGNC Symbol;Acc:HGNC:14053]	MRPL17	-0.9625	9.29e-05	0.004032
ENSCAFG00000015257	ANO2	anoctamin 2, calcium activated chloride channel [Source:HGNC Symbol;Acc:HGNC:1183]	ANO2	-1.721	9.35e-05	0.004045
ENSCAFG00000016741	HDGF	hepatoma-derived growth factor [Source:HGNC Symbol;Acc:HGNC:4856]	HDGF	-0.7218	9.61e-05	0.004145
ENSCAFG00000008531	P2RY13	purinergic receptor P2Y, G-protein coupled, 13 [Source:HGNC Symbol;Acc:HGNC:4537]	P2RY13	-1.756	9.85e-05	0.004238
ENSCAFG00000025333	PTPN12	protein tyrosine phosphatase, non-receptor type 12 [Source:HGNC Symbol;Acc:HGNC:9645]	PTPN12	-1.35	0.0001016	0.004332
ENSCAFG00000016607	MSN	moesin [Source:HGNC Symbol;Acc:HGNC:7373]	MSN	-1.264	0.0001018	0.004332
ENSCAFG00000015177	SELL	selectin L [Source:HGNC Symbol;Acc:HGNC:10720]	SELL	-1.661	0.000102	0.004332
ENSCAFG00000010657	HYAL2	hyaluronoglucosaminidase 2 [Source:HGNC Symbol;Acc:HGNC:5321]	HYAL2	-1.141	0.0001022	0.004332
ENSCAFG00000000649	ATP6V1C1	ATPase, H+ transporting, lysosomal 42kDa, V1 subunit C1 [Source:HGNC Symbol;Acc:HGNC:856]	ATP6V1C1	-0.9914	0.0001028	0.004345
ENSCAFG00000018384	SLC25A5	solute carrier family 25 (mitochondrial carrier; adenine nucleotide translocator), member 5 [Source:HGNC Symbol;Acc:HGNC:10991]	SLC25A5	-1.017	0.0001052	0.004435
ENSCAFG00000016333	ENSCAFG00000016333	Uncharacterized protein [Source:UniProtKB/TrEMBL;Acc:F6XLB5]		-1.42	0.0001128	0.00472
ENSCAFG00000006173	HDAC3	histone deacetylase 3 [Source:HGNC Symbol;Acc:HGNC:4854]	HDAC3	-0.7404	0.0001129	0.00472
ENSCAFG00000004420	VASP	Canis lupus familiaris vasodilator-stimulated phosphoprotein (VASP), mRNA. [Source:RefSeq mRNA;Acc:NM_001003256]		-1.214	0.0001172	0.004847
ENSCAFG00000003648	PIP	prolactin-induced protein [Source:HGNC Symbol;Acc:HGNC:8993]	PIP	-1.509	0.0001178	0.004858
ENSCAFG00000000839	MAL2	mal, T-cell differentiation protein 2 (gene/pseudogene) [Source:HGNC Symbol;Acc:HGNC:13634]	MAL2	-1.351	0.0001195	0.004901
ENSCAFG00000018423	ITGA2	integrin, alpha 2 (CD49B, alpha 2 subunit of VLA-2 receptor) [Source:HGNC Symbol;Acc:HGNC:6137]	ITGA2	-1.726	0.0001205	0.004929
ENSCAFG00000008979	TMEM150C	transmembrane protein 150C [Source:HGNC Symbol;Acc:HGNC:37263]	TMEM150C	-1.31	0.0001214	0.004952
ENSCAFG00000008756	ACTC	Uncharacterized protein [Source:UniProtKB/TrEMBL;Acc:F2Z4N8]		-1.736	0.0001223	0.004973
ENSCAFG00000022866	cfa-mir-147			-1.708	0.0001268	0.005142
ENSCAFG00000030771	LCLAT1	lysocardiolipin acyltransferase 1 [Source:HGNC Symbol;Acc:HGNC:26756]	LCLAT1	-1.147	0.0001317	0.005298
ENSCAFG00000019790	KCNC4	potassium channel, voltage gated Shaw related subfamily C, member 4 [Source:HGNC Symbol;Acc:HGNC:6236]	KCNC4	-1.075	0.0001319	0.005298
ENSCAFG00000008811	RND1	Rho family GTPase 1 [Source:HGNC Symbol;Acc:HGNC:18314]	RND1	-1.731	0.0001321	0.005298
ENSCAFG00000010307	EIF4E	eukaryotic translation initiation factor 4E [Source:HGNC Symbol;Acc:HGNC:3287]	EIF4E	-1.119	0.0001344	0.005363
ENSCAFG00000025153	TTC9	tetratricopeptide repeat domain 9 [Source:HGNC Symbol;Acc:HGNC:20267]	TTC9	-1.372	0.0001362	0.005418
ENSCAFG00000028827	UBE2V2	ubiquitin-conjugating enzyme E2 variant 2 [Source:HGNC Symbol;Acc:HGNC:12495]	UBE2V2	-0.7653	0.0001365	0.005418
ENSCAFG00000011650	INPP5D	inositol polyphosphate-5-phosphatase, 145kDa [Source:HGNC Symbol;Acc:HGNC:6079]	INPP5D	-1.057	0.0001493	0.005855
ENSCAFG00000023919	SLC8A3	solute carrier family 8 (sodium/calcium exchanger), member 3 [Source:HGNC Symbol;Acc:HGNC:11070]	SLC8A3	-1.515	0.0001494	0.005855
ENSCAFG00000017879	GALNT1	polypeptide N-acetylgalactosaminyltransferase 1 [Source:HGNC Symbol;Acc:HGNC:4123]	GALNT1	-0.9753	0.0001495	0.005855
ENSCAFG00000018648	OSMR	oncostatin M receptor [Source:HGNC Symbol;Acc:HGNC:8507]	OSMR	-1.462	0.0001522	0.00593
ENSCAFG00000004402	PRSS23	protease, serine, 23 [Source:HGNC Symbol;Acc:HGNC:14370]	PRSS23	-1.213	0.0001553	0.006009
ENSCAFG00000012651	FAM110D	family with sequence similarity 110, member D [Source:HGNC Symbol;Acc:HGNC:25860]	FAM110D	-1.321	0.0001554	0.006009
ENSCAFG00000001131	SLA	Src-like-adaptor [Source:HGNC Symbol;Acc:HGNC:10902]	SLA	-1.707	0.0001582	0.00606
ENSCAFG00000020377	EXOC3L1	exocyst complex component 3-like 1 [Source:HGNC Symbol;Acc:HGNC:27540]	EXOC3L1	-1.512	0.0001583	0.00606
ENSCAFG00000005283	CLIP4	CAP-GLY domain containing linker protein family, member 4 [Source:HGNC Symbol;Acc:HGNC:26108]	CLIP4	-1.315	0.0001586	0.00606
ENSCAFG00000010387	FAP	fibroblast activation protein, alpha [Source:HGNC Symbol;Acc:HGNC:3590]	FAP	-1.337	0.0001589	0.00606
ENSCAFG00000016635	MYO1E	myosin IE [Source:HGNC Symbol;Acc:HGNC:7599]	MYO1E	-1.672	0.0001592	0.00606
ENSCAFG00000012254	LTB4R	leukotriene B4 receptor [Source:HGNC Symbol;Acc:HGNC:6713]	LTB4R	-1.585	0.0001649	0.006214
ENSCAFG00000008409	VEGFC	vascular endothelial growth factor C [Source:HGNC Symbol;Acc:HGNC:12682]	VEGFC	-1.419	0.0001682	0.006297
ENSCAFG00000013117	UAP1	UDP-N-acetylglucosamine pyrophosphorylase 1 [Source:HGNC Symbol;Acc:HGNC:12457]	UAP1	-0.997	0.0001684	0.006297
ENSCAFG00000001502	CARD10	caspase recruitment domain family, member 10 [Source:HGNC Symbol;Acc:HGNC:16422]	CARD10	-0.9978	0.0001736	0.006443
ENSCAFG00000010952	IARS2	isoleucyl-tRNA synthetase 2, mitochondrial [Source:HGNC Symbol;Acc:HGNC:29685]	IARS2	-0.5529	0.0001779	0.006572
ENSCAFG00000008470	GPN3	GPN-loop GTPase 3 [Source:HGNC Symbol;Acc:HGNC:30186]	GPN3	-0.5982	0.000178	0.006572
ENSCAFG00000017829	CA4	Uncharacterized protein [Source:UniProtKB/TrEMBL;Acc:E2RBS1]		-1.449	0.0001813	0.00668
ENSCAFG00000007157	GRAMD1A	GRAM domain containing 1A [Source:HGNC Symbol;Acc:HGNC:29305]	GRAMD1A	-1.037	0.000183	0.006726
ENSCAFG00000004060	NT5DC1	5'-nucleotidase domain containing 1 [Source:HGNC Symbol;Acc:HGNC:21556]	NT5DC1	-0.928	0.0001883	0.006858
ENSCAFG00000013243	LAMC2	Canis lupus familiaris laminin, gamma 2 (LAMC2), mRNA. [Source:RefSeq mRNA;Acc:NM_001003351]		-1.559	0.0001883	0.006858
ENSCAFG00000016129	ENSCAFG00000016129	Uncharacterized protein [Source:UniProtKB/TrEMBL;Acc:F1Q264]		-0.9909	0.0001885	0.006858
ENSCAFG00000013504	CLEC7A	C-type lectin domain family 7, member A [Source:HGNC Symbol;Acc:HGNC:14558]	CLEC7A	-1.654	0.0001944	0.007022
ENSCAFG00000023549	C9orf3	chromosome 9 open reading frame 3 [Source:HGNC Symbol;Acc:HGNC:1361]	C9orf3	-0.9768	0.0001949	0.007023
ENSCAFG00000007277	IL1RN	Canis lupus familiaris interleukin 1 receptor antagonist (IL1RN), mRNA. [Source:RefSeq mRNA;Acc:NM_001003096]		-1.604	0.0001959	0.007025
ENSCAFG00000001521	EXOSC4	exosome component 4 [Source:HGNC Symbol;Acc:HGNC:18189]	EXOSC4	-1.149	0.0001973	0.007053
ENSCAFG00000007247	ANKRD1	ankyrin repeat domain 1 (cardiac muscle) [Source:HGNC Symbol;Acc:HGNC:15819]	ANKRD1	-1.098	0.0001995	0.007103
ENSCAFG00000008584	CXCL10	Canis lupus familiaris chemokine (C-X-C motif) ligand 10 (CXCL10), mRNA. [Source:RefSeq mRNA;Acc:NM_001010949]		-1.466	0.0002013	0.007134
ENSCAFG00000007163	NDUFAF2	NADH dehydrogenase (ubiquinone) complex I, assembly factor 2 [Source:HGNC Symbol;Acc:HGNC:28086]	NDUFAF2	-1.332	0.0002045	0.007212
ENSCAFG00000001900	FAM189A2	family with sequence similarity 189, member A2 [Source:HGNC Symbol;Acc:HGNC:24820]	FAM189A2	-1.554	0.0002119	0.00741
ENSCAFG00000012711	NPAS4	neuronal PAS domain protein 4 [Source:HGNC Symbol;Acc:HGNC:18983]	NPAS4	-1.415	0.0002119	0.00741
ENSCAFG00000005430	RAD1	Uncharacterized protein [Source:UniProtKB/TrEMBL;Acc:F1PPY8]		-1.3	0.000212	0.00741
ENSCAFG00000024792	ENSCAFG00000024792	Uncharacterized protein [Source:UniProtKB/TrEMBL;Acc:E2RHF3]		-1.664	0.0002176	0.007586
ENSCAFG00000015430	ABHD8	abhydrolase domain containing 8 [Source:HGNC Symbol;Acc:HGNC:23759]	ABHD8	-1.026	0.0002201	0.007637
ENSCAFG00000009114	SLC25A37	solute carrier family 25 (mitochondrial iron transporter), member 37 [Source:HGNC Symbol;Acc:HGNC:29786]	SLC25A37	-1.277	0.0002219	0.007679
ENSCAFG00000009559	RCAN1	regulator of calcineurin 1 [Source:HGNC Symbol;Acc:HGNC:3040]	RCAN1	-1.276	0.0002237	0.007725
ENSCAFG00000009659	HR	Uncharacterized protein [Source:UniProtKB/TrEMBL;Acc:F1PFJ6]		-1.431	0.0002263	0.007796
ENSCAFG00000014668	SLC35F2	solute carrier family 35, member F2 [Source:HGNC Symbol;Acc:HGNC:23615]	SLC35F2	-0.9628	0.0002283	0.007827
ENSCAFG00000015065	ENSCAFG00000015065			-0.8266	0.0002302	0.007857
ENSCAFG00000009498	ADA	adenosine deaminase [Source:HGNC Symbol;Acc:HGNC:186]	ADA	-1.266	0.0002337	0.007935
ENSCAFG00000005368	ACKR2	atypical chemokine receptor 2 [Source:HGNC Symbol;Acc:HGNC:1565]	ACKR2	-1.643	0.000234	0.007935
ENSCAFG00000012844	IL10RA	interleukin 10 receptor, alpha [Source:HGNC Symbol;Acc:HGNC:5964]	IL10RA	-1.124	0.0002438	0.008247
ENSCAFG00000015728	SYT16	synaptotagmin XVI [Source:HGNC Symbol;Acc:HGNC:23142]	SYT16	-1.62	0.0002452	0.008274
ENSCAFG00000013217	GPRC5A	G protein-coupled receptor, class C, group 5, member A [Source:HGNC Symbol;Acc:HGNC:9836]	GPRC5A	-1.622	0.000259	0.008653
ENSCAFG00000019078	NXN	nucleoredoxin [Source:HGNC Symbol;Acc:HGNC:18008]	NXN	-1.165	0.0002603	0.008668
ENSCAFG00000016920	ABI3	ABI family, member 3 [Source:HGNC Symbol;Acc:HGNC:29859]	ABI3	-1.282	0.000266	0.008792
ENSCAFG00000007200	SLC20A1	solute carrier family 20 (phosphate transporter), member 1 [Source:HGNC Symbol;Acc:HGNC:10946]	SLC20A1	-1.168	0.0002679	0.008792
ENSCAFG00000016556	AQP9	aquaporin 9 [Source:HGNC Symbol;Acc:HGNC:643]	AQP9	-1.601	0.0002711	0.008827
ENSCAFG00000003459	SEC61G	Canis lupus familiaris Sec61 gamma subunit (SEC61G), mRNA. [Source:RefSeq mRNA;Acc:NM_001003325]		-0.9283	0.0002729	0.008832
ENSCAFG00000031101	CD48	CD48 molecule [Source:HGNC Symbol;Acc:HGNC:1683]	CD48	-1.47	0.000273	0.008832
ENSCAFG00000008170	JPH1	junctophilin 1 [Source:HGNC Symbol;Acc:HGNC:14201]	JPH1	-1.604	0.0002762	0.008842
ENSCAFG00000012023	PPP1R8	protein phosphatase 1, regulatory subunit 8 [Source:HGNC Symbol;Acc:HGNC:9296]	PPP1R8	-0.5802	0.0002762	0.008842
ENSCAFG00000003426	TNC	tenascin C [Source:HGNC Symbol;Acc:HGNC:5318]	TNC	-1.619	0.0002762	0.008842
ENSCAFG00000005836	RNF121	ring finger protein 121 [Source:HGNC Symbol;Acc:HGNC:21070]	RNF121	-0.6682	0.0002762	0.008842
ENSCAFG00000014404	ARMC6	armadillo repeat containing 6 [Source:HGNC Symbol;Acc:HGNC:25049]	ARMC6	-0.811	0.0002775	0.008862
ENSCAFG00000013872	TRAPPC6B	trafficking protein particle complex 6B [Source:HGNC Symbol;Acc:HGNC:23066]	TRAPPC6B	-0.9461	0.0002814	0.008969
ENSCAFG00000014033	PPA1	pyrophosphatase (inorganic) 1 [Source:HGNC Symbol;Acc:HGNC:9226]	PPA1	-0.9828	0.0002958	0.00939
ENSCAFG00000016787	STX4	syntaxin 4 [Source:HGNC Symbol;Acc:HGNC:11439]	STX4	-0.7531	0.000297	0.009405
ENSCAFG00000029218	NCR3LG1	natural killer cell cytotoxicity receptor 3 ligand 1 [Source:HGNC Symbol;Acc:HGNC:42400]	NCR3LG1	-1.225	0.0003013	0.0095
ENSCAFG00000018571	ADGRE1	adhesion G protein-coupled receptor E1 [Source:HGNC Symbol;Acc:HGNC:3336]	ADGRE1	-1.598	0.0003029	0.009529
ENSCAFG00000029700	LPAR6	lysophosphatidic acid receptor 6 [Source:HGNC Symbol;Acc:HGNC:15520]	LPAR6	-1.194	0.0003089	0.009675
ENSCAFG00000001591	TREM1	Triggering receptor expressed on myeloid cells 1; Uncharacterized protein [Source:UniProtKB/TrEMBL;Acc:E2RP37]		-1.633	0.0003097	0.009675
ENSCAFG00000002427	TMOD1	tropomodulin 1 [Source:HGNC Symbol;Acc:HGNC:11871]	TMOD1	-1.479	0.0003101	0.009675
ENSCAFG00000010071	PDLIM5	PDZ and LIM domain 5 [Source:HGNC Symbol;Acc:HGNC:17468]	PDLIM5	-1.375	0.0003155	0.009819
ENSCAFG00000015524	WDR1	Canis lupus familiaris WD repeat domain 1 (WDR1), mRNA. [Source:RefSeq mRNA;Acc:NM_001130837]		-1.082	0.000316	0.009819
ENSCAFG00000007242	CKAP2L	cytoskeleton associated protein 2-like [Source:HGNC Symbol;Acc:HGNC:26877]	CKAP2L	-1.608	0.000317	0.009828
ENSCAFG00000015796	TPM4	tropomyosin 4 [Source:HGNC Symbol;Acc:HGNC:12013]	TPM4	-1.369	0.0003177	0.009831
ENSCAFG00000019347	TAX1BP3	Tax1 (human T-cell leukemia virus type I) binding protein 3 [Source:HGNC Symbol;Acc:HGNC:30684]	TAX1BP3	-0.8366	0.0003214	0.009921
ENSCAFG00000010892	KCTD10	potassium channel tetramerization domain containing 10 [Source:HGNC Symbol;Acc:HGNC:23236]	KCTD10	-1.115	0.0003233	0.009921
ENSCAFG00000016632	EIF4A1	Canis lupus familiaris eukaryotic translation initiation factor 4A1 (EIF4A1), mRNA. [Source:RefSeq mRNA;Acc:NM_001251942]		-0.8967	0.000327	0.01001
ENSCAFG00000000621	CLIC1	Canis lupus familiaris chloride intracellular channel 1 (CLIC1), mRNA. [Source:RefSeq mRNA;Acc:NM_001252138]		-0.9856	0.000328	0.01002
ENSCAFG00000008343	TM4SF1	transmembrane 4 L six family member 1 [Source:HGNC Symbol;Acc:HGNC:11853]	TM4SF1	-0.9042	0.0003305	0.01006
ENSCAFG00000015148	TAPT1	transmembrane anterior posterior transformation 1 [Source:HGNC Symbol;Acc:HGNC:26887]	TAPT1	-1.117	0.0003305	0.01006
ENSCAFG00000010095	ATP6V1B2	ATPase, H+ transporting, lysosomal 56/58kDa, V1 subunit B2 [Source:HGNC Symbol;Acc:HGNC:854]	ATP6V1B2	-0.8246	0.000335	0.01011
ENSCAFG00000019645	VAMP7	vesicle-associated membrane protein 7 [Source:HGNC Symbol;Acc:HGNC:11486]	VAMP7	-0.6357	0.0003362	0.01013
ENSCAFG00000015717	CH25H	cholesterol 25-hydroxylase [Source:HGNC Symbol;Acc:HGNC:1907]	CH25H	-1.589	0.0003406	0.01024
ENSCAFG00000011740	PECAM1	platelet/endothelial cell adhesion molecule 1 [Source:HGNC Symbol;Acc:HGNC:8823]	PECAM1	-1.391	0.0003484	0.01039
ENSCAFG00000019167	DAPK3	death-associated protein kinase 3 [Source:HGNC Symbol;Acc:HGNC:2676]	DAPK3	-1.293	0.0003505	0.01039
ENSCAFG00000031443	EREG	epiregulin [Source:HGNC Symbol;Acc:HGNC:3443]	EREG	-1.513	0.0003513	0.01039
ENSCAFG00000006491	ITGA5	integrin, alpha 5 (fibronectin receptor, alpha polypeptide) [Source:HGNC Symbol;Acc:HGNC:6141]	ITGA5	-1.483	0.0003523	0.0104
ENSCAFG00000002469	NANS	N-acetylneuraminic acid synthase [Source:HGNC Symbol;Acc:HGNC:19237]	NANS	-1.051	0.0003537	0.01042
ENSCAFG00000003415	ODC1	ornithine decarboxylase 1 [Source:HGNC Symbol;Acc:HGNC:8109]	ODC1	-0.9141	0.0003594	0.01057
ENSCAFG00000019363	ATP6V0C	ATPase, H+ transporting, lysosomal 16kDa, V0 subunit c [Source:HGNC Symbol;Acc:HGNC:855]	ATP6V0C	-1.081	0.0003652	0.0107
ENSCAFG00000001002	SMPDL3A	sphingomyelin phosphodiesterase, acid-like 3A [Source:HGNC Symbol;Acc:HGNC:17389]	SMPDL3A	-1.537	0.0003773	0.01101
ENSCAFG00000018349	CCL2	Canis lupus familiaris chemokine (C-C motif) ligand 2 (CCL2), mRNA. [Source:RefSeq mRNA;Acc:NM_001003297]		-1.597	0.0003793	0.01104
ENSCAFG00000014564	ENSCAFG00000014564	Uncharacterized protein [Source:UniProtKB/TrEMBL;Acc:F1PCV5]		-1.53	0.0003841	0.0111
ENSCAFG00000018579	GHR	Canis lupus familiaris growth hormone receptor (GHR), mRNA. [Source:RefSeq mRNA;Acc:NM_001003123]		-1.064	0.0003862	0.01114
ENSCAFG00000008140	ERC2	ELKS/RAB6-interacting/CAST family member 2 [Source:HGNC Symbol;Acc:HGNC:31922]	ERC2	-1.251	0.0003888	0.01115
ENSCAFG00000006488	ILK	integrin-linked kinase [Source:HGNC Symbol;Acc:HGNC:6040]	ILK	-1.037	0.0003943	0.01127
ENSCAFG00000011735	TRNAU1AP	tRNA selenocysteine 1 associated protein 1 [Source:HGNC Symbol;Acc:HGNC:30813]	TRNAU1AP	-0.7962	0.0003947	0.01127
ENSCAFG00000007580	LYVE1	lymphatic vessel endothelial hyaluronan receptor 1 [Source:HGNC Symbol;Acc:HGNC:14687]	LYVE1	-1.169	0.0003965	0.01131
ENSCAFG00000015033	SH2D5	SH2 domain containing 5 [Source:HGNC Symbol;Acc:HGNC:28819]	SH2D5	-1.447	0.0004007	0.01138
ENSCAFG00000032731	ENSCAFG00000032731	Uncharacterized protein [Source:UniProtKB/TrEMBL;Acc:J9P3N3]		-1.56	0.0004058	0.0115
ENSCAFG00000008716	ENSCAFG00000008716	Uncharacterized protein [Source:UniProtKB/TrEMBL;Acc:E2RQ65]		-0.9092	0.000409	0.01155
ENSCAFG00000000974	DERL1	derlin 1 [Source:HGNC Symbol;Acc:HGNC:28454]	DERL1	-0.8844	0.0004145	0.01168
ENSCAFG00000002142	IL1RL1	interleukin 1 receptor-like 1 [Source:HGNC Symbol;Acc:HGNC:5998]	IL1RL1	-1.453	0.0004167	0.01171
ENSCAFG00000014955	RPL22L1	ribosomal protein L22-like 1 [Source:HGNC Symbol;Acc:HGNC:27610]	RPL22L1	-1.04	0.0004172	0.01171
ENSCAFG00000029425	SRPK3	SRSF protein kinase 3 [Source:HGNC Symbol;Acc:HGNC:11402]	SRPK3	-1.139	0.0004192	0.01173
ENSCAFG00000007211	DIMT1	DIM1 dimethyladenosine transferase 1 homolog (S. cerevisiae) [Source:HGNC Symbol;Acc:HGNC:30217]	DIMT1	-0.7479	0.0004205	0.01174
ENSCAFG00000006349	TESPA1	thymocyte expressed, positive selection associated 1 [Source:HGNC Symbol;Acc:HGNC:29109]	TESPA1	-1.433	0.0004221	0.01176
ENSCAFG00000030308	CD70	CD70 molecule [Source:HGNC Symbol;Acc:HGNC:11937]	CD70	-1.285	0.0004366	0.0121
ENSCAFG00000028453	ENSCAFG00000028453	Uncharacterized protein [Source:UniProtKB/TrEMBL;Acc:J9JHI4]		-1.586	0.0004429	0.0122
ENSCAFG00000005527	P4HA3	prolyl 4-hydroxylase, alpha polypeptide III [Source:HGNC Symbol;Acc:HGNC:30135]	P4HA3	-1.351	0.0004429	0.0122
ENSCAFG00000010340	PHC2	polyhomeotic homolog 2 (Drosophila) [Source:HGNC Symbol;Acc:HGNC:3183]	PHC2	-1.134	0.0004596	0.01257
ENSCAFG00000014569	PDCD10	programmed cell death 10 [Source:HGNC Symbol;Acc:HGNC:8761]	PDCD10	-0.8115	0.000462	0.0126
ENSCAFG00000006691	SLC46A3	solute carrier family 46, member 3 [Source:HGNC Symbol;Acc:HGNC:27501]	SLC46A3	-1.225	0.0004621	0.0126
ENSCAFG00000030347	C3orf52	chromosome 3 open reading frame 52 [Source:HGNC Symbol;Acc:HGNC:26255]	C3orf52	-1.384	0.0004675	0.0127
ENSCAFG00000028544	ENSCAFG00000028544	Uncharacterized protein [Source:UniProtKB/TrEMBL;Acc:J9PBK6]		-1.171	0.0004798	0.01287
ENSCAFG00000008324	CP	ceruloplasmin (ferroxidase) [Source:HGNC Symbol;Acc:HGNC:2295]	CP	-1.176	0.0004821	0.0129
ENSCAFG00000013495	OLR1	oxidized low density lipoprotein (lectin-like) receptor 1 [Source:HGNC Symbol;Acc:HGNC:8133]	OLR1	-1.411	0.0004851	0.01296
ENSCAFG00000000582	GRAMD3	GRAM domain containing 3 [Source:HGNC Symbol;Acc:HGNC:24911]	GRAMD3	-0.9439	0.0004874	0.013
ENSCAFG00000001944	TXNRD1	Canis lupus familiaris thioredoxin reductase 1 (TXNRD1), mRNA. [Source:RefSeq mRNA;Acc:NM_001122673]		-0.6608	0.0004921	0.01308
ENSCAFG00000023992	EMR3	Canis lupus familiaris egf-like module containing, mucin-like, hormone receptor-like 3 (EMR3), mRNA. [Source:RefSeq mRNA;Acc:NM_001038666]		-1.578	0.0004947	0.01309
ENSCAFG00000013579	MAGEB18	melanoma antigen family B18 [Source:HGNC Symbol;Acc:HGNC:28515]	MAGEB18	-1.082	0.0005026	0.01326
ENSCAFG00000013477	CAPZA1	capping protein (actin filament) muscle Z-line, alpha 1 [Source:HGNC Symbol;Acc:HGNC:1488]	CAPZA1	-0.6027	0.0005122	0.01349
ENSCAFG00000031015	YWHAH	tyrosine 3-monooxygenase/tryptophan 5-monooxygenase activation protein, eta [Source:HGNC Symbol;Acc:HGNC:12853]	YWHAH	-1.209	0.0005144	0.01353
ENSCAFG00000005118	SEC13	SEC13 homolog (S. cerevisiae) [Source:HGNC Symbol;Acc:HGNC:10697]	SEC13	-0.7271	0.0005156	0.01353
ENSCAFG00000024425	FCAR	Fc fragment of IgA, receptor for [Source:HGNC Symbol;Acc:HGNC:3608]	FCAR	-1.544	0.0005219	0.01368
ENSCAFG00000030257	MRPL42	mitochondrial ribosomal protein L42 [Source:HGNC Symbol;Acc:HGNC:14493]	MRPL42	-0.8349	0.0005289	0.01383
ENSCAFG00000000963	RGL2	ral guanine nucleotide dissociation stimulator-like 2 [Source:HGNC Symbol;Acc:HGNC:9769]	RGL2	-0.4439	0.0005321	0.01389
ENSCAFG00000013001	C10orf90	chromosome 10 open reading frame 90 [Source:HGNC Symbol;Acc:HGNC:26563]	C10orf90	-1.46	0.0005423	0.01413
ENSCAFG00000004870	PCDH17	protocadherin 17 [Source:HGNC Symbol;Acc:HGNC:14267]	PCDH17	-1.237	0.0005431	0.01413
ENSCAFG00000005637	ENSCAFG00000005637	Uncharacterized protein [Source:UniProtKB/TrEMBL;Acc:E2QUR5]		-0.6775	0.0005459	0.01416
ENSCAFG00000023677	ENSCAFG00000023677	Canis lupus familiaris CD1a6 molecule (CD1A6), mRNA. [Source:RefSeq mRNA;Acc:NM_001128837]		-1.408	0.0005515	0.01427
ENSCAFG00000007424	SWAP70	SWAP switching B-cell complex 70kDa subunit [Source:HGNC Symbol;Acc:HGNC:17070]	SWAP70	-1.138	0.0005579	0.01439
ENSCAFG00000032406	ENSCAFG00000032406	Uncharacterized protein [Source:UniProtKB/TrEMBL;Acc:J9PBE9]		-1.546	0.0005581	0.01439
ENSCAFG00000010615	ENSCAFG00000010615	Histone H2A [Source:UniProtKB/TrEMBL;Acc:F6X834]		-0.9279	0.0005587	0.01439
ENSCAFG00000004151	ANXA5	annexin A5 [Source:HGNC Symbol;Acc:HGNC:543]	ANXA5	-1.141	0.0005605	0.01441
ENSCAFG00000029975	LAMTOR3	late endosomal/lysosomal adaptor, MAPK and MTOR activator 3 [Source:HGNC Symbol;Acc:HGNC:15606]	LAMTOR3	-0.6805	0.0005633	0.01443
ENSCAFG00000004496	MRC1	mannose receptor, C type 1 [Source:HGNC Symbol;Acc:HGNC:7228]	MRC1	-1.178	0.000573	0.01465
ENSCAFG00000009529	NUDT9	nudix (nucleoside diphosphate linked moiety X)-type motif 9 [Source:HGNC Symbol;Acc:HGNC:8056]	NUDT9	-0.6168	0.000578	0.01473
ENSCAFG00000003307	DOCK4	dedicator of cytokinesis 4 [Source:HGNC Symbol;Acc:HGNC:19192]	DOCK4	-1.157	0.0005854	0.01489
ENSCAFG00000005749	HBEGF	heparin-binding EGF-like growth factor [Source:HGNC Symbol;Acc:HGNC:3059]	HBEGF	-1.325	0.0005893	0.01497
ENSCAFG00000001713	TEK	TEK tyrosine kinase, endothelial [Source:HGNC Symbol;Acc:HGNC:11724]	TEK	-1.113	0.0005925	0.01499
ENSCAFG00000023615	MMP-12	Uncharacterized protein [Source:UniProtKB/TrEMBL;Acc:F1PFP6]		-1.529	0.0005931	0.01499
ENSCAFG00000013132	FOSL1	FOS-like antigen 1 [Source:HGNC Symbol;Acc:HGNC:13718]	FOSL1	-1.469	0.0005964	0.01503
ENSCAFG00000001289	LY6E	lymphocyte antigen 6 complex, locus E [Source:HGNC Symbol;Acc:HGNC:6727]	LY6E	-1.192	0.0006051	0.01516
ENSCAFG00000016813	ERGIC1	endoplasmic reticulum-golgi intermediate compartment (ERGIC) 1 [Source:HGNC Symbol;Acc:HGNC:29205]	ERGIC1	-1.101	0.0006075	0.0152
ENSCAFG00000014879	LRRC25	leucine rich repeat containing 25 [Source:HGNC Symbol;Acc:HGNC:29806]	LRRC25	-1.454	0.0006136	0.01527
ENSCAFG00000018832	TUBB6	tubulin, beta 6 class V [Source:HGNC Symbol;Acc:HGNC:20776]	TUBB6	-1.262	0.0006149	0.01528
ENSCAFG00000000480	NIPAL2	NIPA-like domain containing 2 [Source:HGNC Symbol;Acc:HGNC:25854]	NIPAL2	-1.29	0.0006159	0.01528
ENSCAFG00000008325	TM4SF18	transmembrane 4 L six family member 18 [Source:HGNC Symbol;Acc:HGNC:25181]	TM4SF18	-1.043	0.0006203	0.01536
ENSCAFG00000009514	YWHAB	tyrosine 3-monooxygenase/tryptophan 5-monooxygenase activation protein, beta [Source:HGNC Symbol;Acc:HGNC:12849]	YWHAB	-0.8233	0.0006214	0.01536
ENSCAFG00000012916	S100A11	S100 calcium binding protein A11 [Source:HGNC Symbol;Acc:HGNC:10488]	S100A11	-0.949	0.0006231	0.01537
ENSCAFG00000012883	ARHGDIB	Rho GDP dissociation inhibitor (GDI) beta [Source:HGNC Symbol;Acc:HGNC:679]	ARHGDIB	-1.129	0.0006236	0.01537
ENSCAFG00000000535	MYCT1	myc target 1 [Source:HGNC Symbol;Acc:HGNC:23172]	MYCT1	-0.8955	0.0006264	0.01539
ENSCAFG00000012073	LIMK1	LIM domain kinase 1 [Source:HGNC Symbol;Acc:HGNC:6613]	LIMK1	-1.142	0.0006271	0.01539
ENSCAFG00000008773	ENSCAFG00000008773	Uncharacterized protein [Source:UniProtKB/TrEMBL;Acc:E2RSH3]		-0.8181	0.0006304	0.01541
ENSCAFG00000008568	AGPAT5	1-acylglycerol-3-phosphate O-acyltransferase 5 [Source:HGNC Symbol;Acc:HGNC:20886]	AGPAT5	-0.545	0.0006436	0.01565
ENSCAFG00000008456	ENSCAFG00000008456	Uncharacterized protein [Source:UniProtKB/TrEMBL;Acc:E2R985]		-0.8018	0.0006475	0.01568
ENSCAFG00000011598	ENSCAFG00000011598	Uncharacterized protein [Source:UniProtKB/TrEMBL;Acc:E2R6L9]		-0.9144	0.0006489	0.01568
ENSCAFG00000013503	DGKG	diacylglycerol kinase, gamma 90kDa [Source:HGNC Symbol;Acc:HGNC:2853]	DGKG	-1.539	0.0006507	0.01569
ENSCAFG00000008152	TCEB1	transcription elongation factor B (SIII), polypeptide 1 (15kDa, elongin C) [Source:HGNC Symbol;Acc:HGNC:11617]	TCEB1	-0.7924	0.0006594	0.01583
ENSCAFG00000004620	TOMM40	translocase of outer mitochondrial membrane 40 homolog (yeast) [Source:HGNC Symbol;Acc:HGNC:18001]	TOMM40	-0.8282	0.0006621	0.01587
ENSCAFG00000005605	RELT	RELT tumor necrosis factor receptor [Source:HGNC Symbol;Acc:HGNC:13764]	RELT	-0.9	0.0006646	0.0159
ENSCAFG00000011878	BZW1	basic leucine zipper and W2 domains 1 [Source:HGNC Symbol;Acc:HGNC:18380]	BZW1	-0.8037	0.000675	0.01607
ENSCAFG00000008728	TET3	tet methylcytosine dioxygenase 3 [Source:HGNC Symbol;Acc:HGNC:28313]	TET3	-1.521	0.0006769	0.01609
ENSCAFG00000003029	CXCL8	Canis lupus familiaris interleukin 8 (IL8), mRNA. [Source:RefSeq mRNA;Acc:NM_001003200]		-1.418	0.0006803	0.01615
ENSCAFG00000006702	HSD17B12	hydroxysteroid (17-beta) dehydrogenase 12 [Source:HGNC Symbol;Acc:HGNC:18646]	HSD17B12	-1.072	0.0006829	0.01616
ENSCAFG00000017389	RAB13	Ras-related protein Rab-13 [Source:UniProtKB/Swiss-Prot;Acc:F1PTE3]		-0.6258	0.0006832	0.01616
ENSCAFG00000013929	TOR3A	torsin family 3, member A [Source:HGNC Symbol;Acc:HGNC:11997]	TOR3A	-0.9419	0.0006882	0.01623
ENSCAFG00000014268	ENY2	enhancer of yellow 2 homolog (Drosophila) [Source:HGNC Symbol;Acc:HGNC:24449]	ENY2	-0.9901	0.000691	0.01627
ENSCAFG00000032750	NABP1	nucleic acid binding protein 1 [Source:HGNC Symbol;Acc:HGNC:26232]	NABP1	-1.282	0.0006949	0.01634
ENSCAFG00000032538	REEP3	receptor accessory protein 3 [Source:HGNC Symbol;Acc:HGNC:23711]	REEP3	-0.6407	0.0006977	0.01638
ENSCAFG00000000322	STX11	syntaxin 11 [Source:HGNC Symbol;Acc:HGNC:11429]	STX11	-1.178	0.0007009	0.01641
ENSCAFG00000032102	ENSCAFG00000032102	major histocompatibility complex, class II, DM beta precursor [Source:RefSeq peptide;Acc:NP_001257999]		-1.31	0.000702	0.01641
ENSCAFG00000007582	SNX25	sorting nexin 25 [Source:HGNC Symbol;Acc:HGNC:21883]	SNX25	-1.01	0.0007271	0.01681
ENSCAFG00000011380	MRPL47	mitochondrial ribosomal protein L47 [Source:HGNC Symbol;Acc:HGNC:16652]	MRPL47	-0.7543	0.0007273	0.01681
ENSCAFG00000008748	MANBAL	mannosidase, beta A, lysosomal-like [Source:HGNC Symbol;Acc:HGNC:15799]	MANBAL	-0.9286	0.0007326	0.01687
ENSCAFG00000002533	SEC61B	Canis lupus familiaris Sec61 beta subunit (SEC61B), mRNA. [Source:RefSeq mRNA;Acc:NM_001003326]		-0.8924	0.0007344	0.01687
ENSCAFG00000028603	ENSCAFG00000028603	Uncharacterized protein [Source:UniProtKB/TrEMBL;Acc:F6Y5L4]		-1.51	0.0007354	0.01687
ENSCAFG00000014636	TMBIM1	transmembrane BAX inhibitor motif containing 1 [Source:HGNC Symbol;Acc:HGNC:23410]	TMBIM1	-0.8306	0.0007357	0.01687
ENSCAFG00000005634	NFKBIB	nuclear factor of kappa light polypeptide gene enhancer in B-cells inhibitor, beta [Source:HGNC Symbol;Acc:HGNC:7798]	NFKBIB	-1.016	0.0007364	0.01687
ENSCAFG00000015616	SIN3B	SIN3 transcription regulator family member B [Source:HGNC Symbol;Acc:HGNC:19354]	SIN3B	-1.321	0.0007431	0.01694
ENSCAFG00000028511	ENSCAFG00000028511			-1.209	0.0007557	0.01717
ENSCAFG00000019901	SLC7A5	solute carrier family 7 (amino acid transporter light chain, L system), member 5 [Source:HGNC Symbol;Acc:HGNC:11063]	SLC7A5	-1.276	0.0007668	0.0174
ENSCAFG00000023714	SARNP	SAP domain containing ribonucleoprotein [Source:HGNC Symbol;Acc:HGNC:24432]	SARNP	-0.754	0.0007701	0.01745
ENSCAFG00000013979	BCL2A1	BCL2-related protein A1 [Source:HGNC Symbol;Acc:HGNC:991]	BCL2A1	-1.439	0.0007834	0.01766
ENSCAFG00000010580	ENSCAFG00000010580	Uncharacterized protein [Source:UniProtKB/TrEMBL;Acc:E2QWN0]		-1.007	0.0007866	0.01769
ENSCAFG00000018193	RASL10B	RAS-like, family 10, member B [Source:HGNC Symbol;Acc:HGNC:30295]	RASL10B	-1.483	0.000798	0.01786
ENSCAFG00000009365	SPINT1	serine peptidase inhibitor, Kunitz type 1 [Source:HGNC Symbol;Acc:HGNC:11246]	SPINT1	-1.048	0.0008049	0.01799
ENSCAFG00000004329	APBB1IP	amyloid beta (A4) precursor protein-binding, family B, member 1 interacting protein [Source:HGNC Symbol;Acc:HGNC:17379]	APBB1IP	-1.369	0.0008186	0.01827
ENSCAFG00000011193	PDGFA	Canis lupus familiaris platelet-derived growth factor alpha polypeptide (PDGFA), mRNA. [Source:RefSeq mRNA;Acc:NM_001190172]		-1.096	0.0008267	0.01842
ENSCAFG00000001141	NDRG1	N-Myc downstream regulated gene 1; Uncharacterized protein [Source:UniProtKB/TrEMBL;Acc:E2RMB9]		-0.9993	0.0008295	0.01845
ENSCAFG00000032245	ENSCAFG00000032245	Peptidyl-prolyl cis-trans isomerase [Source:UniProtKB/TrEMBL;Acc:J9NZK4]		-0.8667	0.0008319	0.01848
ENSCAFG00000024239	MLLT11	myeloid/lymphoid or mixed-lineage leukemia (trithorax homolog, Drosophila); translocated to, 11 [Source:HGNC Symbol;Acc:HGNC:16997]	MLLT11	-1.428	0.0008374	0.01851
ENSCAFG00000002226	PDCL3	phosducin-like 3 [Source:HGNC Symbol;Acc:HGNC:28860]	PDCL3	-0.9526	0.0008379	0.01851
ENSCAFG00000004597	RELB	v-rel avian reticuloendotheliosis viral oncogene homolog B [Source:HGNC Symbol;Acc:HGNC:9956]	RELB	-0.8016	0.0008382	0.01851
ENSCAFG00000010804	SEMA3F	sema domain, immunoglobulin domain (Ig), short basic domain, secreted, (semaphorin) 3F [Source:HGNC Symbol;Acc:HGNC:10728]	SEMA3F	-1.242	0.0008464	0.01857
ENSCAFG00000018766	SLC25A14	Uncharacterized protein; Uncoupling protein 5 [Source:UniProtKB/TrEMBL;Acc:E2R4C0]		-0.7524	0.0008473	0.01857
ENSCAFG00000006505	SIGIRR	single immunoglobulin and toll-interleukin 1 receptor (TIR) domain [Source:HGNC Symbol;Acc:HGNC:30575]	SIGIRR	-1.294	0.0008538	0.01868
ENSCAFG00000015157	TNIK	TRAF2 and NCK interacting kinase [Source:HGNC Symbol;Acc:HGNC:30765]	TNIK	-1.495	0.0008545	0.01868
ENSCAFG00000007691	GALNT18	polypeptide N-acetylgalactosaminyltransferase 18 [Source:HGNC Symbol;Acc:HGNC:30488]	GALNT18	-1.133	0.0008604	0.01875
ENSCAFG00000006559	ITPRIPL1	inositol 1,4,5-trisphosphate receptor interacting protein-like 1 [Source:HGNC Symbol;Acc:HGNC:29371]	ITPRIPL1	-1.234	0.0008798	0.0191
ENSCAFG00000015309	SDF2L1	stromal cell-derived factor 2-like 1 [Source:HGNC Symbol;Acc:HGNC:10676]	SDF2L1	-1.138	0.0008804	0.0191
ENSCAFG00000006536	COPZ1	coatomer protein complex, subunit zeta 1 [Source:HGNC Symbol;Acc:HGNC:2243]	COPZ1	-0.6016	0.0008841	0.01915
ENSCAFG00000001305	FBP1	fructose-1,6-bisphosphatase 1 [Source:HGNC Symbol;Acc:HGNC:3606]	FBP1	-1.34	0.0008859	0.01917
ENSCAFG00000023272	FSTL3	follistatin-like 3 (secreted glycoprotein) [Source:HGNC Symbol;Acc:HGNC:3973]	FSTL3	-1.471	0.0008898	0.0192
ENSCAFG00000001945	CYP51A1	cytochrome P450, family 51, subfamily A, polypeptide 1 [Source:HGNC Symbol;Acc:HGNC:2649]	CYP51A1	-1.234	0.0009174	0.0197
ENSCAFG00000018583	PDE4B	phosphodiesterase 4B, cAMP-specific [Source:HGNC Symbol;Acc:HGNC:8781]	PDE4B	-1.141	0.0009313	0.01987
ENSCAFG00000019998	SLC30A7	solute carrier family 30 (zinc transporter), member 7 [Source:HGNC Symbol;Acc:HGNC:19306]	SLC30A7	-0.8272	0.0009317	0.01987
ENSCAFG00000028923	ANKRD46	ankyrin repeat domain 46 [Source:HGNC Symbol;Acc:HGNC:27229]	ANKRD46	-0.9339	0.0009502	0.0202
ENSCAFG00000016750	RRNAD1	ribosomal RNA adenine dimethylase domain containing 1 [Source:HGNC Symbol;Acc:HGNC:24273]	RRNAD1	-0.6004	0.0009546	0.02024
ENSCAFG00000016881	ITGAM	integrin, alpha M (complement component 3 receptor 3 subunit) [Source:HGNC Symbol;Acc:HGNC:6149]	ITGAM	-1.334	0.0009579	0.02028
ENSCAFG00000010840	ADRA2A	Uncharacterized protein [Source:UniProtKB/TrEMBL;Acc:F1PJR8]		-1.487	0.0009674	0.02045
ENSCAFG00000009857	ENSCAFG00000009857	Uncharacterized protein [Source:UniProtKB/TrEMBL;Acc:F1P8S2]		-0.933	0.0009776	0.02061
ENSCAFG00000016628	ENSCAFG00000016628	Uncharacterized protein [Source:UniProtKB/TrEMBL;Acc:E2R7A8]		-0.6313	0.0009798	0.02062
ENSCAFG00000008974	ENOPH1	enolase-phosphatase 1 [Source:HGNC Symbol;Acc:HGNC:24599]	ENOPH1	-0.7649	0.0009809	0.02062
ENSCAFG00000017036	LRRC59	leucine rich repeat containing 59 [Source:HGNC Symbol;Acc:HGNC:28817]	LRRC59	-1.055	0.0009944	0.02084
ENSCAFG00000030814	DOC2B	double C2-like domains, beta [Source:HGNC Symbol;Acc:HGNC:2986]	DOC2B	-1.124	0.00103	0.02151
ENSCAFG00000013645	PRSS45	protease, serine, 45 [Source:HGNC Symbol;Acc:HGNC:30717]	PRSS45	-1.486	0.001038	0.02161
ENSCAFG00000003144	RAMP3	receptor (G protein-coupled) activity modifying protein 3 [Source:HGNC Symbol;Acc:HGNC:9845]	RAMP3	-1.318	0.001038	0.02161
ENSCAFG00000008959	RIPK2	receptor-interacting serine-threonine kinase 2 [Source:HGNC Symbol;Acc:HGNC:10020]	RIPK2	-1.242	0.001048	0.02173
ENSCAFG00000025172	CCL21	Canis lupus familiaris chemokine (C-C motif) ligand 21 (CCL21), mRNA. [Source:RefSeq mRNA;Acc:NM_001005258]		-1.27	0.001048	0.02173
ENSCAFG00000013860	PLOD3	procollagen-lysine, 2-oxoglutarate 5-dioxygenase 3 [Source:HGNC Symbol;Acc:HGNC:9083]	PLOD3	-0.7865	0.001051	0.02176
ENSCAFG00000015756	SLC6A12	Canis lupus familiaris solute carrier family 6 (neurotransmitter transporter, betaine/GABA), member 12 (SLC6A12), mRNA. [Source:RefSeq mRNA;Acc:NM_001003322]		-1.469	0.001073	0.02215
ENSCAFG00000029009	CYSTM1	cysteine-rich transmembrane module containing 1 [Source:HGNC Symbol;Acc:HGNC:30239]	CYSTM1	-0.8059	0.001078	0.02222
ENSCAFG00000029047	IL36G	interleukin 36, gamma [Source:HGNC Symbol;Acc:HGNC:15741]	IL36G	-1.377	0.001099	0.02259
ENSCAFG00000014621	MECOM	MDS1 and EVI1 complex locus [Source:HGNC Symbol;Acc:HGNC:3498]	MECOM	-0.7813	0.001102	0.02262
ENSCAFG00000004626	PRR2	Uncharacterized protein [Source:UniProtKB/TrEMBL;Acc:F1PWL4]		-0.7434	0.001121	0.02292
ENSCAFG00000000267	TNFAIP3	tumor necrosis factor, alpha-induced protein 3 [Source:HGNC Symbol;Acc:HGNC:11896]	TNFAIP3	-1.434	0.001125	0.02292
ENSCAFG00000025533	ITIH4	inter-alpha-trypsin inhibitor heavy chain family, member 4 [Source:HGNC Symbol;Acc:HGNC:6169]	ITIH4	-1.243	0.001127	0.02292
ENSCAFG00000025524	ENSCAFG00000025524	Uncharacterized protein [Source:UniProtKB/TrEMBL;Acc:F1PK00]		-1.137	0.001132	0.02293
ENSCAFG00000012874	PDE6H	phosphodiesterase 6H, cGMP-specific, cone, gamma [Source:HGNC Symbol;Acc:HGNC:8790]	PDE6H	-1.378	0.001132	0.02293
ENSCAFG00000018135	COQ7	coenzyme Q7 homolog, ubiquinone (yeast) [Source:HGNC Symbol;Acc:HGNC:2244]	COQ7	-0.8937	0.001156	0.0233
ENSCAFG00000009963	PSMD14	proteasome (prosome, macropain) 26S subunit, non-ATPase, 14 [Source:HGNC Symbol;Acc:HGNC:16889]	PSMD14	-0.7482	0.001163	0.02335
ENSCAFG00000004595	ENSCAFG00000004595	Uncharacterized protein [Source:UniProtKB/TrEMBL;Acc:F1PJA2]		-1.471	0.001164	0.02335
ENSCAFG00000009147	ARHGAP1	Canis lupus familiaris Rho GTPase activating protein 1 (ARHGAP1), mRNA. [Source:RefSeq mRNA;Acc:NM_001083367]		-1.046	0.001164	0.02335
ENSCAFG00000007146	SACS	sacsin molecular chaperone [Source:HGNC Symbol;Acc:HGNC:10519]	SACS	-1.313	0.001177	0.02358
ENSCAFG00000014705	COPS7A	COP9 signalosome subunit 7A [Source:HGNC Symbol;Acc:HGNC:16758]	COPS7A	-0.7122	0.001184	0.02365
ENSCAFG00000010928	ACSL5	acyl-CoA synthetase long-chain family member 5 [Source:HGNC Symbol;Acc:HGNC:16526]	ACSL5	-0.8711	0.001192	0.02377
ENSCAFG00000007121	FEZF2	FEZ family zinc finger 2 [Source:HGNC Symbol;Acc:HGNC:13506]	FEZF2	-1.384	0.001195	0.02377
ENSCAFG00000009887	CD47	CD47 molecule [Source:HGNC Symbol;Acc:HGNC:1682]	CD47	-0.5301	0.001198	0.0238
ENSCAFG00000015628	SGMS1	sphingomyelin synthase 1 [Source:HGNC Symbol;Acc:HGNC:29799]	SGMS1	-0.7052	0.001199	0.0238
ENSCAFG00000031631	MARCH9	membrane-associated ring finger (C3HC4) 9 [Source:HGNC Symbol;Acc:HGNC:25139]	MARCH9	-0.972	0.001212	0.02403
ENSCAFG00000026115	SNORD74			-1.459	0.001217	0.02408
ENSCAFG00000012717	QSOX1	quiescin Q6 sulfhydryl oxidase 1 [Source:HGNC Symbol;Acc:HGNC:9756]	QSOX1	-0.7982	0.00122	0.02411
ENSCAFG00000012054	ENSA	endosulfine alpha [Source:HGNC Symbol;Acc:HGNC:3360]	ENSA	-0.7256	0.001222	0.02413
ENSCAFG00000004309	SPRYD7	SPRY domain containing 7 [Source:HGNC Symbol;Acc:HGNC:14297]	SPRYD7	-0.7271	0.001227	0.02415
ENSCAFG00000030400	TNFSF9	tumor necrosis factor (ligand) superfamily, member 9 [Source:HGNC Symbol;Acc:HGNC:11939]	TNFSF9	-1.369	0.001235	0.02428
ENSCAFG00000031424	RAP2A	RAP2A, member of RAS oncogene family [Source:HGNC Symbol;Acc:HGNC:9861]	RAP2A	-1.074	0.001243	0.02438
ENSCAFG00000013782	CCRL2	chemokine (C-C motif) receptor-like 2 [Source:HGNC Symbol;Acc:HGNC:1612]	CCRL2	-1.098	0.001252	0.02441
ENSCAFG00000002935	VRK2	vaccinia related kinase 2 [Source:HGNC Symbol;Acc:HGNC:12719]	VRK2	-0.8684	0.001275	0.02471
ENSCAFG00000009455	POLR3D	polymerase (RNA) III (DNA directed) polypeptide D, 44kDa [Source:HGNC Symbol;Acc:HGNC:1080]	POLR3D	-0.8271	0.001281	0.02478
ENSCAFG00000013334	RELA	v-rel avian reticuloendotheliosis viral oncogene homolog A [Source:HGNC Symbol;Acc:HGNC:9955]	RELA	-1.196	0.001289	0.0249
ENSCAFG00000008729	BACH1	BTB and CNC homology 1, basic leucine zipper transcription factor 1 [Source:HGNC Symbol;Acc:HGNC:935]	BACH1	-0.8785	0.001315	0.02529
ENSCAFG00000007396	SLC25A46	solute carrier family 25, member 46 [Source:HGNC Symbol;Acc:HGNC:25198]	SLC25A46	-0.4798	0.001334	0.02553
ENSCAFG00000002152	IL1R2	interleukin 1 receptor, type II [Source:HGNC Symbol;Acc:HGNC:5994]	IL1R2	-1.333	0.001335	0.02553
ENSCAFG00000013356	MCT1	Uncharacterized protein [Source:UniProtKB/TrEMBL;Acc:F1PCQ3]		-0.8759	0.001336	0.02553
ENSCAFG00000009368	GDAP1L1	ganglioside induced differentiation associated protein 1-like 1 [Source:HGNC Symbol;Acc:HGNC:4213]	GDAP1L1	-1.437	0.001336	0.02553
ENSCAFG00000018402	UBE2A	ubiquitin-conjugating enzyme E2A [Source:HGNC Symbol;Acc:HGNC:12472]	UBE2A	-0.6354	0.001359	0.02589
ENSCAFG00000014040	CDCP1	CUB domain containing protein 1 [Source:HGNC Symbol;Acc:HGNC:24357]	CDCP1	-1.422	0.001376	0.02614
ENSCAFG00000003187	RAB1A	Canis lupus familiaris RAB1A, member RAS oncogene family (RAB1A), mRNA. [Source:RefSeq mRNA;Acc:NM_001003153]		-0.6287	0.001377	0.02614
ENSCAFG00000032688	SPTSSA	serine palmitoyltransferase, small subunit A [Source:HGNC Symbol;Acc:HGNC:20361]	SPTSSA	-0.9507	0.001389	0.02632
ENSCAFG00000001844	BAG1	BCL2-associated athanogene [Source:HGNC Symbol;Acc:HGNC:937]	BAG1	-0.7034	0.001392	0.02632
ENSCAFG00000020110	TF	Canis lupus familiaris coagulation factor III (thromboplastin, tissue factor) (F3), mRNA. [Source:RefSeq mRNA;Acc:NM_001024640]		-1.419	0.001398	0.02641
ENSCAFG00000017523	PAQR5	progestin and adipoQ receptor family member V [Source:HGNC Symbol;Acc:HGNC:29645]	PAQR5	-1.363	0.001415	0.02664
ENSCAFG00000019367	ITGAE	integrin, alpha E (antigen CD103, human mucosal lymphocyte antigen 1; alpha polypeptide) [Source:HGNC Symbol;Acc:HGNC:6147]	ITGAE	-0.8706	0.001415	0.02664
ENSCAFG00000012914	CLIC4	chloride intracellular channel 4 [Source:HGNC Symbol;Acc:HGNC:13518]	CLIC4	-1.307	0.001417	0.02664
ENSCAFG00000000086	CDH20	Uncharacterized protein [Source:UniProtKB/TrEMBL;Acc:F1PVD5]		-1.367	0.001418	0.02664
ENSCAFG00000007419	DNASE1L3	deoxyribonuclease I-like 3 [Source:HGNC Symbol;Acc:HGNC:2959]	DNASE1L3	-1.418	0.001428	0.02669
ENSCAFG00000001519	CSF2RB	colony stimulating factor 2 receptor, beta, low-affinity (granulocyte-macrophage) [Source:HGNC Symbol;Acc:HGNC:2436]	CSF2RB	-1.378	0.001428	0.02669
ENSCAFG00000004985	ARP3	Uncharacterized protein [Source:UniProtKB/TrEMBL;Acc:F1P679]		-0.8019	0.001429	0.02669
ENSCAFG00000007018	C10orf10	chromosome 10 open reading frame 10 [Source:HGNC Symbol;Acc:HGNC:23355]	C10orf10	-1.265	0.001435	0.02676
ENSCAFG00000012122	GPR3	G protein-coupled receptor 3 [Source:HGNC Symbol;Acc:HGNC:4484]	GPR3	-1.248	0.001449	0.02696
ENSCAFG00000007158	SLC16A12	solute carrier family 16, member 12 [Source:HGNC Symbol;Acc:HGNC:23094]	SLC16A12	-1.359	0.001471	0.0272
ENSCAFG00000004647	TMEM214	transmembrane protein 214 [Source:HGNC Symbol;Acc:HGNC:25983]	TMEM214	-0.6181	0.001473	0.0272
ENSCAFG00000013102	GLUL	Canis lupus familiaris glutamate-ammonia ligase (GLUL), mRNA. [Source:RefSeq mRNA;Acc:NM_001002965]		-1.013	0.001476	0.02722
ENSCAFG00000010736	KCNJ2	Canis lupus familiaris potassium inwardly-rectifying channel, subfamily J, member 2 (KCNJ2), mRNA. [Source:RefSeq mRNA;Acc:NM_001003120]		-1.436	0.001478	0.02722
ENSCAFG00000024908	PLA2G4E	phospholipase A2, group IVE [Source:HGNC Symbol;Acc:HGNC:24791]	PLA2G4E	-1.419	0.001488	0.02738
ENSCAFG00000020225	NEK6	NIMA-related kinase 6 [Source:HGNC Symbol;Acc:HGNC:7749]	NEK6	-0.768	0.001496	0.02742
ENSCAFG00000001522	NCF4	neutrophil cytosolic factor 4, 40kDa [Source:HGNC Symbol;Acc:HGNC:7662]	NCF4	-1.25	0.001496	0.02742
ENSCAFG00000008630	KIFC3	kinesin family member C3 [Source:HGNC Symbol;Acc:HGNC:6326]	KIFC3	-1.001	0.001498	0.02742
ENSCAFG00000030843	INSIG2	insulin induced gene 2 [Source:HGNC Symbol;Acc:HGNC:20452]	INSIG2	-0.8166	0.0015	0.02742
ENSCAFG00000006978	LYPLA1	lysophospholipase I [Source:HGNC Symbol;Acc:HGNC:6737]	LYPLA1	-0.8056	0.001503	0.02742
ENSCAFG00000024540	GBP5	guanylate binding protein 5 [Source:HGNC Symbol;Acc:HGNC:19895]	GBP5	-1.425	0.001503	0.02742
ENSCAFG00000007934	CTSB	cathepsin B [Source:HGNC Symbol;Acc:HGNC:2527]	CTSB	-0.8686	0.001503	0.02742
ENSCAFG00000006518	DCTN6	dynactin 6 [Source:HGNC Symbol;Acc:HGNC:16964]	DCTN6	-0.7842	0.00151	0.02751
ENSCAFG00000012475	PEA15	phosphoprotein enriched in astrocytes 15 [Source:HGNC Symbol;Acc:HGNC:8822]	PEA15	-1.114	0.001512	0.02751
ENSCAFG00000000337	PPM1H	protein phosphatase, Mg2+/Mn2+ dependent, 1H [Source:HGNC Symbol;Acc:HGNC:18583]	PPM1H	-0.974	0.001518	0.02751
ENSCAFG00000000168	ME2	malic enzyme 2, NAD(+)-dependent, mitochondrial [Source:HGNC Symbol;Acc:HGNC:6984]	ME2	-0.8699	0.001523	0.02755
ENSCAFG00000010512	DAW1	dynein assembly factor with WDR repeat domains 1 [Source:HGNC Symbol;Acc:HGNC:26383]	DAW1	-1.406	0.001534	0.02767
ENSCAFG00000005961	MRPS31	mitochondrial ribosomal protein S31 [Source:HGNC Symbol;Acc:HGNC:16632]	MRPS31	-0.7014	0.001534	0.02767
ENSCAFG00000009692	ENSCAFG00000009692	Uncharacterized protein [Source:UniProtKB/TrEMBL;Acc:E2RDP7]		-0.8091	0.00154	0.02774
ENSCAFG00000032244	UBE2V1	Canis lupus familiaris ubiquitin-conjugating enzyme E2 variant 1 (UBE2V1), mRNA. [Source:RefSeq mRNA;Acc:NM_001205096]		-0.7079	0.001542	0.02775
ENSCAFG00000003180	SLC1A4	solute carrier family 1 (glutamate/neutral amino acid transporter), member 4 [Source:HGNC Symbol;Acc:HGNC:10942]	SLC1A4	-1.305	0.001547	0.0278
ENSCAFG00000013241	APOLD1	apolipoprotein L domain containing 1 [Source:HGNC Symbol;Acc:HGNC:25268]	APOLD1	-1.39	0.00156	0.028
ENSCAFG00000032326	S100A2	S100 calcium binding protein A2 [Source:HGNC Symbol;Acc:HGNC:10492]	S100A2	-1.41	0.001565	0.02806
ENSCAFG00000013413	RHOC	ras homolog family member C [Source:HGNC Symbol;Acc:HGNC:669]	RHOC	-0.9277	0.001571	0.02814
ENSCAFG00000016587	PSMB3	Canis lupus familiaris proteasome (prosome, macropain) subunit, beta type, 3 (PSMB3), mRNA. [Source:RefSeq mRNA;Acc:NM_001252157]		-0.8685	0.001578	0.02823
ENSCAFG00000019880	GPSM2	G-protein signaling modulator 2 [Source:HGNC Symbol;Acc:HGNC:29501]	GPSM2	-1.066	0.001589	0.02833
ENSCAFG00000014553	TPI1	Canis lupus familiaris triosephosphate isomerase 1 (TPI1), mRNA. [Source:RefSeq mRNA;Acc:NM_001197054]		-1.01	0.001598	0.02845
ENSCAFG00000000123	ATP8B1	ATPase, aminophospholipid transporter, class I, type 8B, member 1 [Source:HGNC Symbol;Acc:HGNC:3706]	ATP8B1	-1.243	0.001615	0.02868
ENSCAFG00000018418	RHBDL3	rhomboid, veinlet-like 3 (Drosophila) [Source:HGNC Symbol;Acc:HGNC:16502]	RHBDL3	-1.26	0.001617	0.02868
ENSCAFG00000009284	F2R	coagulation factor II (thrombin) receptor [Source:HGNC Symbol;Acc:HGNC:3537]	F2R	-1.056	0.001621	0.02872
ENSCAFG00000000654	FZD6	frizzled class receptor 6 [Source:HGNC Symbol;Acc:HGNC:4044]	FZD6	-0.7311	0.001628	0.02878
ENSCAFG00000002448	AHR	aryl hydrocarbon receptor [Source:HGNC Symbol;Acc:HGNC:348]	AHR	-0.9043	0.001654	0.02913
ENSCAFG00000000432	CCT2	chaperonin containing TCP1, subunit 2 (beta) [Source:HGNC Symbol;Acc:HGNC:1615]	CCT2	-0.6784	0.001662	0.0292
ENSCAFG00000008661	TUBA1C	tubulin, alpha 1c [Source:HGNC Symbol;Acc:HGNC:20768]	TUBA1C	-0.8975	0.001668	0.02927
ENSCAFG00000003006	DNAJC25	Canis lupus familiaris DnaJ (Hsp40) homolog, subfamily C , member 25 (DNAJC25), mRNA. [Source:RefSeq mRNA;Acc:NM_001205003]		-0.5229	0.001686	0.02953
ENSCAFG00000014405	GPR34	G protein-coupled receptor 34 [Source:HGNC Symbol;Acc:HGNC:4490]	GPR34	-1.078	0.001687	0.02953
ENSCAFG00000029422	ENSCAFG00000029422	Uncharacterized protein [Source:UniProtKB/TrEMBL;Acc:J9NWP6]		-0.7763	0.001691	0.02953
ENSCAFG00000007441	SLC35G2	solute carrier family 35, member G2 [Source:HGNC Symbol;Acc:HGNC:28480]	SLC35G2	-1.085	0.001691	0.02953
ENSCAFG00000002762	EML6	echinoderm microtubule associated protein like 6 [Source:HGNC Symbol;Acc:HGNC:35412]	EML6	-1.32	0.001695	0.02953
ENSCAFG00000004491	LCP1	lymphocyte cytosolic protein 1 (L-plastin) [Source:HGNC Symbol;Acc:HGNC:6528]	LCP1	-1.154	0.0017	0.02959
ENSCAFG00000003725	CCRN4L	CCR4 carbon catabolite repression 4-like (S. cerevisiae) [Source:HGNC Symbol;Acc:HGNC:14254]	CCRN4L	-0.9631	0.001723	0.02978
ENSCAFG00000016443	PRELID1	PRELI domain containing 1 [Source:HGNC Symbol;Acc:HGNC:30255]	PRELID1	-0.8128	0.001729	0.02981
ENSCAFG00000025347	SPCS3	signal peptidase complex subunit 3 [Source:RefSeq peptide;Acc:NP_001003314]		-0.7378	0.001735	0.02982
ENSCAFG00000029249	ABT1	activator of basal transcription 1 [Source:HGNC Symbol;Acc:HGNC:17369]	ABT1	-0.9094	0.001741	0.02988
ENSCAFG00000030138	ENSCAFG00000030138			-1.416	0.001745	0.02992
ENSCAFG00000010027	HAO2	hydroxyacid oxidase 2 (long chain) [Source:HGNC Symbol;Acc:HGNC:4810]	HAO2	-1.417	0.001753	0.03003
ENSCAFG00000010346	MED10	mediator complex subunit 10 [Source:HGNC Symbol;Acc:HGNC:28760]	MED10	-0.7579	0.001767	0.03017
ENSCAFG00000027490	5S_rRNA			-1.057	0.001779	0.0303
ENSCAFG00000016966	TPM1	tropomyosin 1 (alpha) [Source:HGNC Symbol;Acc:HGNC:12010]	TPM1	-1.129	0.001784	0.03034
ENSCAFG00000018164	CCL4	Canis lupus familiaris chemokine (C-C motif) ligand 4 (CCL4), mRNA. [Source:RefSeq mRNA;Acc:NM_001005250]		-1.41	0.001801	0.03053
ENSCAFG00000031039	YPEL5	yippee-like 5 (Drosophila) [Source:HGNC Symbol;Acc:HGNC:18329]	YPEL5	-0.9485	0.001803	0.03053
ENSCAFG00000012834	SLC35E4	solute carrier family 35, member E4 [Source:HGNC Symbol;Acc:HGNC:17058]	SLC35E4	-1.267	0.001817	0.0307
ENSCAFG00000011714	VPS45	vacuolar protein sorting 45 homolog (S. cerevisiae) [Source:HGNC Symbol;Acc:HGNC:14579]	VPS45	-0.4474	0.001823	0.03074
ENSCAFG00000003589	PRMT1	protein arginine methyltransferase 1 [Source:HGNC Symbol;Acc:HGNC:5187]	PRMT1	-0.8156	0.001824	0.03074
ENSCAFG00000013162	TAGLN	transgelin [Source:HGNC Symbol;Acc:HGNC:11553]	TAGLN	-1.408	0.001827	0.03076
ENSCAFG00000002015	LIMS1	LIM and senescent cell antigen-like domains 1 [Source:HGNC Symbol;Acc:HGNC:6616]	LIMS1	-0.8162	0.001843	0.03099
ENSCAFG00000018530	MAP2K3	mitogen-activated protein kinase kinase 3 [Source:HGNC Symbol;Acc:HGNC:6843]	MAP2K3	-0.844	0.001846	0.031
ENSCAFG00000006089	SMOX	spermine oxidase [Source:HGNC Symbol;Acc:HGNC:15862]	SMOX	-1.157	0.001874	0.03145
ENSCAFG00000005468	PFKP	phosphofructokinase, platelet [Source:HGNC Symbol;Acc:HGNC:8878]	PFKP	-1.094	0.00188	0.03147
ENSCAFG00000009652	TWF1	twinfilin actin-binding protein 1 [Source:HGNC Symbol;Acc:HGNC:9620]	TWF1	-0.7421	0.001893	0.03165
ENSCAFG00000028779	MRPS6	mitochondrial ribosomal protein S6 [Source:HGNC Symbol;Acc:HGNC:14051]	MRPS6	-1.071	0.001915	0.03199
ENSCAFG00000014645	SLC11A1	Canis lupus familiaris solute carrier family 11 (proton-coupled divalent metal ion transporters), member 1 (SLC11A1), mRNA. [Source:RefSeq mRNA;Acc:NM_001013851]		-1.397	0.00194	0.03226
ENSCAFG00000016481	STAC2	SH3 and cysteine rich domain 2 [Source:HGNC Symbol;Acc:HGNC:23990]	STAC2	-1.344	0.001947	0.03232
ENSCAFG00000004279	MYO3A	myosin IIIA [Source:HGNC Symbol;Acc:HGNC:7601]	MYO3A	-1.141	0.001948	0.03232
ENSCAFG00000017100	ADAM15	ADAM metallopeptidase domain 15 [Source:HGNC Symbol;Acc:HGNC:193]	ADAM15	-0.6073	0.001954	0.03232
ENSCAFG00000022717	ND2	NADH-ubiquinone oxidoreductase chain 2 [Source:UniProtKB/Swiss-Prot;Acc:Q9ZZ65]		-0.8462	0.001966	0.03237
ENSCAFG00000004755	ETHE1	ethylmalonic encephalopathy 1 [Source:HGNC Symbol;Acc:HGNC:23287]	ETHE1	-0.8333	0.001975	0.03244
ENSCAFG00000010100	TEX264	testis expressed 264 [Source:HGNC Symbol;Acc:HGNC:30247]	TEX264	-0.8855	0.001983	0.0325
ENSCAFG00000013756	CLEC14A	C-type lectin domain family 14, member A [Source:HGNC Symbol;Acc:HGNC:19832]	CLEC14A	-1.016	0.001984	0.0325
ENSCAFG00000011629	CLCF1	cardiotrophin-like cytokine factor 1 [Source:HGNC Symbol;Acc:HGNC:17412]	CLCF1	-1.401	0.001985	0.0325
ENSCAFG00000006585	ALOX5AP	arachidonate 5-lipoxygenase-activating protein [Source:HGNC Symbol;Acc:HGNC:436]	ALOX5AP	-1.169	0.001997	0.03263
ENSCAFG00000022716	ENSCAFG00000022716			-1.288	0.002006	0.0327
ENSCAFG00000002999	ZMPSTE24	zinc metallopeptidase STE24 [Source:HGNC Symbol;Acc:HGNC:12877]	ZMPSTE24	-0.6152	0.002008	0.0327
ENSCAFG00000031460	ICAM1	Canis lupus familiaris intercellular adhesion molecule 1 (ICAM1), mRNA. [Source:RefSeq mRNA;Acc:NM_001003291]		-1.392	0.002016	0.03279
ENSCAFG00000001022	BAK1	BCL2-antagonist/killer 1 [Source:HGNC Symbol;Acc:HGNC:949]	BAK1	-0.8368	0.002024	0.03287
ENSCAFG00000005104	ITPKC	inositol-trisphosphate 3-kinase C [Source:HGNC Symbol;Acc:HGNC:14897]	ITPKC	-1.138	0.002025	0.03287
ENSCAFG00000010269	MANF	mesencephalic astrocyte-derived neurotrophic factor [Source:HGNC Symbol;Acc:HGNC:15461]	MANF	-0.9158	0.002029	0.03289
ENSCAFG00000011188	GALNT3	polypeptide N-acetylgalactosaminyltransferase 3 [Source:HGNC Symbol;Acc:HGNC:4125]	GALNT3	-1.305	0.002054	0.03326
ENSCAFG00000010721	ENSCAFG00000010721	Uncharacterized protein [Source:UniProtKB/TrEMBL;Acc:E2QYH1]		-1.342	0.002059	0.03331
ENSCAFG00000003094	B3GNT2	UDP-GlcNAc:betaGal beta-1,3-N-acetylglucosaminyltransferase 2 [Source:HGNC Symbol;Acc:HGNC:15629]	B3GNT2	-1.07	0.002067	0.03336
ENSCAFG00000011378	ANKRD34A	ankyrin repeat domain 34A [Source:HGNC Symbol;Acc:HGNC:27639]	ANKRD34A	-1.275	0.002081	0.03352
ENSCAFG00000007249	IL1B	Canis lupus familiaris interleukin 1, beta (IL1B), mRNA. [Source:RefSeq mRNA;Acc:NM_001037971]		-1.246	0.002095	0.03372
ENSCAFG00000029155	COX7A2	cytochrome c oxidase subunit VIIa polypeptide 2 (liver) [Source:HGNC Symbol;Acc:HGNC:2288]	COX7A2	-0.9499	0.002107	0.03387
ENSCAFG00000004611	GRIN2C	glutamate receptor, ionotropic, N-methyl D-aspartate 2C [Source:HGNC Symbol;Acc:HGNC:4587]	GRIN2C	-1.116	0.002135	0.03428
ENSCAFG00000011840	SYT12	synaptotagmin XII [Source:HGNC Symbol;Acc:HGNC:18381]	SYT12	-1.18	0.00217	0.03473
ENSCAFG00000016903	FGF18	fibroblast growth factor 18 [Source:HGNC Symbol;Acc:HGNC:3674]	FGF18	-1.35	0.002173	0.03473
ENSCAFG00000009525	CHP1	calcineurin-like EF-hand protein 1 [Source:HGNC Symbol;Acc:HGNC:17433]	CHP1	-0.9872	0.002181	0.03484
ENSCAFG00000017110	CORO1A	coronin, actin binding protein, 1A [Source:HGNC Symbol;Acc:HGNC:2252]	CORO1A	-1.078	0.002187	0.03488
ENSCAFG00000031382	PMEPA1	prostate transmembrane protein, androgen induced 1 [Source:HGNC Symbol;Acc:HGNC:14107]	PMEPA1	-1.209	0.002207	0.03508
ENSCAFG00000011101	GPR137B	G protein-coupled receptor 137B [Source:HGNC Symbol;Acc:HGNC:11862]	GPR137B	-0.7909	0.00221	0.03508
ENSCAFG00000029442	CTGF	connective tissue growth factor [Source:HGNC Symbol;Acc:HGNC:2500]	CTGF	-1.38	0.002213	0.03508
ENSCAFG00000000071	ENSCAFG00000000071	Uncharacterized protein [Source:UniProtKB/TrEMBL;Acc:E2QW97]		-0.8629	0.002216	0.03508
ENSCAFG00000002179	ENSCAFG00000002179	Uncharacterized protein [Source:UniProtKB/TrEMBL;Acc:E2RK10]		-0.806	0.002221	0.03511
ENSCAFG00000017928	TVP23B	trans-golgi network vesicle protein 23 homolog B (S. cerevisiae) [Source:HGNC Symbol;Acc:HGNC:20399]	TVP23B	-0.6978	0.002222	0.03511
ENSCAFG00000011816	DGKD	diacylglycerol kinase, delta 130kDa [Source:HGNC Symbol;Acc:HGNC:2851]	DGKD	-0.9139	0.002247	0.03542
ENSCAFG00000007498	EIF2S2	eukaryotic translation initiation factor 2, subunit 2 beta, 38kDa [Source:HGNC Symbol;Acc:HGNC:3266]	EIF2S2	-0.6645	0.002251	0.03546
ENSCAFG00000007541	MRAS	muscle RAS oncogene homolog [Source:HGNC Symbol;Acc:HGNC:7227]	MRAS	-0.998	0.002258	0.03552
ENSCAFG00000009912	ERG	v-ets avian erythroblastosis virus E26 oncogene homolog [Source:HGNC Symbol;Acc:HGNC:3446]	ERG	-1.062	0.002264	0.03557
ENSCAFG00000007502	HHEX	hematopoietically expressed homeobox [Source:HGNC Symbol;Acc:HGNC:4901]	HHEX	-0.8963	0.002272	0.03563
ENSCAFG00000023755	GMPPB	GDP-mannose pyrophosphorylase B [Source:HGNC Symbol;Acc:HGNC:22932]	GMPPB	-0.765	0.002278	0.03569
ENSCAFG00000001282	ENSCAFG00000001282			-0.7481	0.002284	0.03575
ENSCAFG00000005449	TGFBR2	transforming growth factor, beta receptor II (70/80kDa) [Source:HGNC Symbol;Acc:HGNC:11773]	TGFBR2	-0.6666	0.002299	0.03591
ENSCAFG00000005335	CAPN14	calpain 14 [Source:HGNC Symbol;Acc:HGNC:16664]	CAPN14	-1.346	0.002314	0.03606
ENSCAFG00000019116	MAMLD1	mastermind-like domain containing 1 [Source:HGNC Symbol;Acc:HGNC:2568]	MAMLD1	-1.212	0.002329	0.03621
ENSCAFG00000011731	CADM3	cell adhesion molecule 3 [Source:HGNC Symbol;Acc:HGNC:17601]	CADM3	-1.304	0.002338	0.03627
ENSCAFG00000018286	CSNK1A1	casein kinase 1, alpha 1 [Source:HGNC Symbol;Acc:HGNC:2451]	CSNK1A1	-0.6303	0.002338	0.03627
ENSCAFG00000029337	FOPNL	FGFR1OP N-terminal like [Source:HGNC Symbol;Acc:HGNC:26435]	FOPNL	-0.7406	0.00234	0.03627
ENSCAFG00000006777	ADAMTS9	ADAM metallopeptidase with thrombospondin type 1 motif, 9 [Source:HGNC Symbol;Acc:HGNC:13202]	ADAMTS9	-1.208	0.002366	0.03653
ENSCAFG00000005442	DNAH17	dynein, axonemal, heavy chain 17 [Source:HGNC Symbol;Acc:HGNC:2946]	DNAH17	-1.104	0.002366	0.03653
ENSCAFG00000032392	ENSCAFG00000032392	Uncharacterized protein [Source:UniProtKB/TrEMBL;Acc:J9NRN6]		-0.8461	0.00238	0.03671
ENSCAFG00000020146	TMED5	transmembrane emp24 protein transport domain containing 5 [Source:HGNC Symbol;Acc:HGNC:24251]	TMED5	-0.8548	0.002397	0.0369
ENSCAFG00000013472	TMCO1	transmembrane and coiled-coil domains 1 [Source:HGNC Symbol;Acc:HGNC:18188]	TMCO1	-0.7659	0.002401	0.03692
ENSCAFG00000000946	A4GALT	alpha 1,4-galactosyltransferase [Source:HGNC Symbol;Acc:HGNC:18149]	A4GALT	-1.058	0.002435	0.03727
ENSCAFG00000014579	PRDX6	peroxiredoxin 6 [Source:HGNC Symbol;Acc:HGNC:16753]	PRDX6	-0.9022	0.002435	0.03727
ENSCAFG00000013726	SLC25A16	solute carrier family 25 (mitochondrial carrier), member 16 [Source:HGNC Symbol;Acc:HGNC:10986]	SLC25A16	-0.6801	0.002437	0.03727
ENSCAFG00000020196	HSPA5	heat shock 70kDa protein 5 (glucose-regulated protein, 78kDa) [Source:HGNC Symbol;Acc:HGNC:5238]	HSPA5	-0.617	0.002461	0.03753
ENSCAFG00000000278	SAS	Uncharacterized protein [Source:UniProtKB/TrEMBL;Acc:F1PGT4]		-0.7671	0.002462	0.03753
ENSCAFG00000017669	BTK	Bruton agammaglobulinemia tyrosine kinase [Source:HGNC Symbol;Acc:HGNC:1133]	BTK	-1.036	0.002464	0.03753
ENSCAFG00000003012	ENSCAFG00000003012	Uncharacterized protein [Source:UniProtKB/TrEMBL;Acc:E2QZ50]		-0.7757	0.002472	0.03762
ENSCAFG00000000415	RAP1B	RAP1B, member of RAS oncogene family [Source:HGNC Symbol;Acc:HGNC:9857]	RAP1B	-0.8156	0.002488	0.03778
ENSCAFG00000015049	CDA	cytidine deaminase [Source:HGNC Symbol;Acc:HGNC:1712]	CDA	-1.36	0.002492	0.03779
ENSCAFG00000019015	LRG1	leucine-rich alpha-2-glycoprotein 1 [Source:HGNC Symbol;Acc:HGNC:29480]	LRG1	-1.252	0.002496	0.03779
ENSCAFG00000013302	BAZ1A	bromodomain adjacent to zinc finger domain, 1A [Source:HGNC Symbol;Acc:HGNC:960]	BAZ1A	-0.8532	0.002496	0.03779
ENSCAFG00000018492	CRLF3	cytokine receptor-like factor 3 [Source:HGNC Symbol;Acc:HGNC:17177]	CRLF3	-0.5521	0.002508	0.03792
ENSCAFG00000011996	TFAP2C	transcription factor AP-2 gamma (activating enhancer binding protein 2 gamma) [Source:HGNC Symbol;Acc:HGNC:11744]	TFAP2C	-1.202	0.002515	0.03792
ENSCAFG00000031613	ITPA	inosine triphosphatase (nucleoside triphosphate pyrophosphatase) [Source:HGNC Symbol;Acc:HGNC:6176]	ITPA	-0.7554	0.002526	0.03799
ENSCAFG00000031999	SLC30A1	Uncharacterized protein [Source:UniProtKB/TrEMBL;Acc:J9P6Y7]		-0.6293	0.002529	0.03799
ENSCAFG00000030630	ENSCAFG00000030630	Uncharacterized protein [Source:UniProtKB/TrEMBL;Acc:J9P7F7]		-1.333	0.002532	0.03799
ENSCAFG00000014364	GRPEL1	GrpE-like 1, mitochondrial (E. coli) [Source:HGNC Symbol;Acc:HGNC:19696]	GRPEL1	-0.7721	0.002537	0.03802
ENSCAFG00000006697	TYROBP	TYRO protein tyrosine kinase binding protein [Source:HGNC Symbol;Acc:HGNC:12449]	TYROBP	-1.089	0.002543	0.03808
ENSCAFG00000005419	PNP	purine nucleoside phosphorylase [Source:HGNC Symbol;Acc:HGNC:7892]	PNP	-0.7965	0.002551	0.03815
ENSCAFG00000013769	ENSCAFG00000013769	Uncharacterized protein [Source:UniProtKB/TrEMBL;Acc:E2QTQ8]		-0.9381	0.002569	0.03835
ENSCAFG00000013916	SYVN1	synovial apoptosis inhibitor 1, synoviolin [Source:HGNC Symbol;Acc:HGNC:20738]	SYVN1	-0.6618	0.002603	0.03871
ENSCAFG00000019169	MYO1C	myosin IC [Source:HGNC Symbol;Acc:HGNC:7597]	MYO1C	-1.011	0.00261	0.03877
ENSCAFG00000002397	ENSCAFG00000002397	Uncharacterized protein [Source:UniProtKB/TrEMBL;Acc:E2RHS8]		-0.909	0.002619	0.03886
ENSCAFG00000023367	KCNK3	potassium channel, two pore domain subfamily K, member 3 [Source:HGNC Symbol;Acc:HGNC:6278]	KCNK3	-1.24	0.002626	0.03893
ENSCAFG00000011227	PRSS56	protease, serine, 56 [Source:HGNC Symbol;Acc:HGNC:39433]	PRSS56	-1.08	0.002632	0.03896
ENSCAFG00000014860	CASP4	Canis lupus familiaris caspase 4, apoptosis-related cysteine peptidase (CASP4), mRNA. [Source:RefSeq mRNA;Acc:NM_001003125]		-1.16	0.002634	0.03896
ENSCAFG00000010192	RNF144B	ring finger protein 144B [Source:HGNC Symbol;Acc:HGNC:21578]	RNF144B	-0.9562	0.002655	0.03916
ENSCAFG00000023704	SLAMF6	SLAM family member 6 [Source:HGNC Symbol;Acc:HGNC:21392]	SLAMF6	-1.139	0.002669	0.03932
ENSCAFG00000011209	REM2	RAS (RAD and GEM)-like GTP binding 2 [Source:HGNC Symbol;Acc:HGNC:20248]	REM2	-1.223	0.002671	0.03932
ENSCAFG00000009480	PKIG	protein kinase (cAMP-dependent, catalytic) inhibitor gamma [Source:HGNC Symbol;Acc:HGNC:9019]	PKIG	-0.9248	0.002685	0.03941
ENSCAFG00000010135	LUZP2	leucine zipper protein 2 [Source:HGNC Symbol;Acc:HGNC:23206]	LUZP2	-1.006	0.002691	0.03946
ENSCAFG00000017230	SLIRP	SRA stem-loop interacting RNA binding protein [Source:HGNC Symbol;Acc:HGNC:20495]	SLIRP	-0.9212	0.002696	0.03949
ENSCAFG00000010564	SNRPA1	small nuclear ribonucleoprotein polypeptide A' [Source:HGNC Symbol;Acc:HGNC:11152]	SNRPA1	-0.733	0.002703	0.03954
ENSCAFG00000011134	DAD1	defender against cell death 1 [Source:HGNC Symbol;Acc:HGNC:2664]	DAD1	-0.9525	0.002704	0.03954
ENSCAFG00000022709	ENSCAFG00000022709			-1.006	0.00276	0.04022
ENSCAFG00000009449	ENSCAFG00000009449	Uncharacterized protein [Source:UniProtKB/TrEMBL;Acc:F1PLP2]		-0.8379	0.002763	0.04022
ENSCAFG00000007666	EIF4G2	eukaryotic translation initiation factor 4 gamma, 2 [Source:HGNC Symbol;Acc:HGNC:3297]	EIF4G2	-0.447	0.002765	0.04022
ENSCAFG00000000064	CD63	CD63 molecule [Source:HGNC Symbol;Acc:HGNC:1692]	CD63	-0.8293	0.002776	0.04031
ENSCAFG00000028803	ANKRD66	ankyrin repeat domain 66 [Source:HGNC Symbol;Acc:HGNC:44669]	ANKRD66	-1.344	0.002787	0.04043
ENSCAFG00000010575	VIMP	Canis lupus familiaris VCP-interacting membrane protein (VIMP), mRNA. [Source:RefSeq mRNA;Acc:NM_001114757]		-0.9289	0.002802	0.04053
ENSCAFG00000013577	EIF3J	eukaryotic translation initiation factor 3, subunit J [Source:HGNC Symbol;Acc:HGNC:3270]	EIF3J	-0.5762	0.002821	0.04076
ENSCAFG00000007068	RASGEF1A	RasGEF domain family, member 1A [Source:HGNC Symbol;Acc:HGNC:24246]	RASGEF1A	-1.349	0.00283	0.04081
ENSCAFG00000032319	ENSCAFG00000032319	Uncharacterized protein [Source:UniProtKB/TrEMBL;Acc:K9J8H5]		-1.35	0.002843	0.04087
ENSCAFG00000008062	ENSCAFG00000008062	Uncharacterized protein [Source:UniProtKB/TrEMBL;Acc:F1PI65]		-0.9307	0.002843	0.04087
ENSCAFG00000012837	DUSP18	dual specificity phosphatase 18 [Source:HGNC Symbol;Acc:HGNC:18484]	DUSP18	-1.29	0.002847	0.04087
ENSCAFG00000012387	CCDC173	coiled-coil domain containing 173 [Source:HGNC Symbol;Acc:HGNC:25064]	CCDC173	-1.341	0.002848	0.04087
ENSCAFG00000030699	ZNF593	zinc finger protein 593 [Source:HGNC Symbol;Acc:HGNC:30943]	ZNF593	-0.973	0.002855	0.04093
ENSCAFG00000009182	CPOX	coproporphyrinogen oxidase [Source:HGNC Symbol;Acc:HGNC:2321]	CPOX	-0.5806	0.002858	0.04094
ENSCAFG00000023455	HAVCR1	Canis lupus familiaris hepatitis A virus cellular receptor 1 (HAVCR1), mRNA. [Source:RefSeq mRNA;Acc:NM_001205114]		-0.9685	0.002881	0.04119
ENSCAFG00000007434	EIF2B1	eukaryotic translation initiation factor 2B, subunit 1 alpha, 26kDa [Source:HGNC Symbol;Acc:HGNC:3257]	EIF2B1	-0.6786	0.002939	0.04183
ENSCAFG00000024608	FAM174A	family with sequence similarity 174, member A [Source:HGNC Symbol;Acc:HGNC:24943]	FAM174A	-0.777	0.00294	0.04183
ENSCAFG00000032693	AIF1	allograft inflammatory factor 1 [Source:HGNC Symbol;Acc:HGNC:352]	AIF1	-1.031	0.002943	0.04183
ENSCAFG00000019214	CALML6	calmodulin-like 6 [Source:HGNC Symbol;Acc:HGNC:24193]	CALML6	-1.046	0.002959	0.04197
ENSCAFG00000000709	CRELD2	cysteine-rich with EGF-like domains 2 [Source:HGNC Symbol;Acc:HGNC:28150]	CRELD2	-0.931	0.00296	0.04197
ENSCAFG00000014874	CHCHD1	coiled-coil-helix-coiled-coil-helix domain containing 1 [Source:HGNC Symbol;Acc:HGNC:23518]	CHCHD1	-0.8901	0.002961	0.04197
ENSCAFG00000032259	ENSCAFG00000032259	Uncharacterized protein [Source:UniProtKB/TrEMBL;Acc:J9NTY3]		-1.291	0.002964	0.04197
ENSCAFG00000002275	C9orf89	chromosome 9 open reading frame 89 [Source:HGNC Symbol;Acc:HGNC:28148]	C9orf89	-0.8195	0.002985	0.04219
ENSCAFG00000016151	ENSCAFG00000016151	Uncharacterized protein [Source:UniProtKB/TrEMBL;Acc:E2R1R4]		-0.9316	0.002994	0.04228
ENSCAFG00000008698	ACOT12	acyl-CoA thioesterase 12 [Source:HGNC Symbol;Acc:HGNC:24436]	ACOT12	-1.058	0.003011	0.04247
ENSCAFG00000018703	SASH3	SAM and SH3 domain containing 3 [Source:HGNC Symbol;Acc:HGNC:15975]	SASH3	-1.033	0.003042	0.04286
ENSCAFG00000029297	ANKRD22	ankyrin repeat domain 22 [Source:HGNC Symbol;Acc:HGNC:28321]	ANKRD22	-1.287	0.003044	0.04286
ENSCAFG00000012588	ROMO1	reactive oxygen species modulator 1 [Source:HGNC Symbol;Acc:HGNC:16185]	ROMO1	-1.172	0.003054	0.04296
ENSCAFG00000014158	ATP13A4	ATPase type 13A4 [Source:HGNC Symbol;Acc:HGNC:25422]	ATP13A4	-1.199	0.003061	0.04297
ENSCAFG00000017846	ATOX1	Copper transport protein ATOX1 [Source:UniProtKB/Swiss-Prot;Acc:Q9TT99]		-1.083	0.003063	0.04297
ENSCAFG00000001925	C12orf45	chromosome 12 open reading frame 45 [Source:HGNC Symbol;Acc:HGNC:28628]	C12orf45	-0.8586	0.003071	0.04302
ENSCAFG00000007945	PROCR	protein C receptor, endothelial [Source:HGNC Symbol;Acc:HGNC:9452]	PROCR	-1.102	0.003084	0.04314
ENSCAFG00000010901	FAR2	fatty acyl CoA reductase 2 [Source:HGNC Symbol;Acc:HGNC:25531]	FAR2	-1.16	0.003096	0.04323
ENSCAFG00000006573	FAM19A4	family with sequence similarity 19 (chemokine (C-C motif)-like), member A4 [Source:HGNC Symbol;Acc:HGNC:21591]	FAM19A4	-1.312	0.00311	0.04335
ENSCAFG00000000577	TIAM2	T-cell lymphoma invasion and metastasis 2 [Source:HGNC Symbol;Acc:HGNC:11806]	TIAM2	-1.11	0.003142	0.04375
ENSCAFG00000017693	HNRNPH2	heterogeneous nuclear ribonucleoprotein H2 (H') [Source:HGNC Symbol;Acc:HGNC:5042]	HNRNPH2	-0.5502	0.003156	0.04386
ENSCAFG00000009371	SORBS3	sorbin and SH3 domain containing 3 [Source:HGNC Symbol;Acc:HGNC:30907]	SORBS3	-0.7727	0.003165	0.04394
ENSCAFG00000016355	DDX39A	DEAD (Asp-Glu-Ala-Asp) box polypeptide 39A [Source:HGNC Symbol;Acc:HGNC:17821]	DDX39A	-0.8751	0.003186	0.04419
ENSCAFG00000001508	RAC2	ras-related C3 botulinum toxin substrate 2 (rho family, small GTP binding protein Rac2) [Source:HGNC Symbol;Acc:HGNC:9802]	RAC2	-1.205	0.003202	0.0443
ENSCAFG00000004818	SLC5A6	solute carrier family 5 (sodium/multivitamin and iodide cotransporter), member 6 [Source:HGNC Symbol;Acc:HGNC:11041]	SLC5A6	-0.6788	0.003217	0.04434
ENSCAFG00000005204	CTNNB1	Canis lupus familiaris catenin (cadherin-associated protein), beta 1, 88kDa (CTNNB1), mRNA. [Source:RefSeq mRNA;Acc:NM_001137652]		-0.6984	0.003217	0.04434
ENSCAFG00000016604	ZSWIM4	zinc finger, SWIM-type containing 4 [Source:HGNC Symbol;Acc:HGNC:25704]	ZSWIM4	-1.183	0.003225	0.0444
ENSCAFG00000020158	ENSCAFG00000020158	Uncharacterized protein [Source:UniProtKB/TrEMBL;Acc:E2RR31]		-0.9752	0.003233	0.04445
ENSCAFG00000024588	ENSCAFG00000024588	Uncharacterized protein [Source:UniProtKB/TrEMBL;Acc:J9NS87]		-0.6577	0.00324	0.04448
ENSCAFG00000009547	PNPLA2	patatin-like phospholipase domain containing 2 [Source:HGNC Symbol;Acc:HGNC:30802]	PNPLA2	-0.7977	0.003246	0.04449
ENSCAFG00000005480	DNAJC3	DnaJ (Hsp40) homolog, subfamily C, member 3 [Source:HGNC Symbol;Acc:HGNC:9439]	DNAJC3	-0.5202	0.003269	0.04473
ENSCAFG00000013390	KIAA1715	KIAA1715 [Source:HGNC Symbol;Acc:HGNC:21610]	KIAA1715	-0.6776	0.00327	0.04473
ENSCAFG00000007263	IL37	interleukin 37 [Source:HGNC Symbol;Acc:HGNC:15563]	IL37	-1.199	0.003279	0.04477
ENSCAFG00000017241	ENSCAFG00000017241			-1.204	0.003285	0.04481
ENSCAFG00000004561	CD300LB	CD300 molecule-like family member b [Source:HGNC Symbol;Acc:HGNC:30811]	CD300LB	-1.255	0.003305	0.04504
ENSCAFG00000029976	DNAJB9	DnaJ (Hsp40) homolog, subfamily B, member 9 [Source:HGNC Symbol;Acc:HGNC:6968]	DNAJB9	-0.8009	0.003313	0.04509
ENSCAFG00000009401	DLL4	delta-like 4 (Drosophila) [Source:HGNC Symbol;Acc:HGNC:2910]	DLL4	-0.967	0.003319	0.0451
ENSCAFG00000008797	DUSP11	dual specificity phosphatase 11 (RNA/RNP complex 1-interacting) [Source:HGNC Symbol;Acc:HGNC:3066]	DUSP11	-0.5495	0.00334	0.04527
ENSCAFG00000018568	ENSCAFG00000018568	Canis lupus familiaris EGF-like module containing, mucin-like, hormone receptor-like sequence 4 (EMR4), mRNA. [Source:RefSeq mRNA;Acc:NM_001038665]		-1.329	0.003343	0.04527
ENSCAFG00000000954	WDR46	WD repeat domain 46 [Source:HGNC Symbol;Acc:HGNC:13923]	WDR46	-0.7785	0.003353	0.0453
ENSCAFG00000007127	LMO2	LIM domain only 2 (rhombotin-like 1) [Source:HGNC Symbol;Acc:HGNC:6642]	LMO2	-1.071	0.003355	0.0453
ENSCAFG00000000100	SEC11C	Signal peptidase complex catalytic subunit SEC11C [Source:UniProtKB/Swiss-Prot;Acc:P13679]		-0.8555	0.003389	0.04569
ENSCAFG00000002955	BCL11A	B-cell CLL/lymphoma 11A (zinc finger protein) [Source:HGNC Symbol;Acc:HGNC:13221]	BCL11A	-1.188	0.003396	0.04574
ENSCAFG00000000413	MTHFD1L	methylenetetrahydrofolate dehydrogenase (NADP+ dependent) 1-like [Source:HGNC Symbol;Acc:HGNC:21055]	MTHFD1L	-0.6532	0.003407	0.0458
ENSCAFG00000007766	TAF9	TAF9 RNA polymerase II, TATA box binding protein (TBP)-associated factor, 32kDa [Source:HGNC Symbol;Acc:HGNC:11542]	TAF9	-0.6845	0.003413	0.04581
ENSCAFG00000006091	KITLG	Canis lupus familiaris KIT ligand (KITLG), mRNA. [Source:RefSeq mRNA;Acc:NM_001012735]		-1.108	0.003431	0.04596
ENSCAFG00000011666	ENSCAFG00000011666			-0.8263	0.003443	0.04607
ENSCAFG00000005861	NDUFA2	NADH dehydrogenase (ubiquinone) 1 alpha subcomplex, 2, 8kDa [Source:HGNC Symbol;Acc:HGNC:7685]	NDUFA2	-0.8655	0.003496	0.04659
ENSCAFG00000000240	NHP2	NHP2 ribonucleoprotein [Source:HGNC Symbol;Acc:HGNC:14377]	NHP2	-0.8809	0.003497	0.04659
ENSCAFG00000006072	RAB20	RAB20, member RAS oncogene family [Source:HGNC Symbol;Acc:HGNC:18260]	RAB20	-1.087	0.003512	0.04676
ENSCAFG00000016946	SLC35B1	solute carrier family 35, member B1 [Source:HGNC Symbol;Acc:HGNC:20798]	SLC35B1	-0.7208	0.003516	0.04676
ENSCAFG00000029950	PKIB	protein kinase (cAMP-dependent, catalytic) inhibitor beta [Source:HGNC Symbol;Acc:HGNC:9018]	PKIB	-1.126	0.00352	0.04677
ENSCAFG00000008449	USO1	USO1 vesicle transport factor [Source:HGNC Symbol;Acc:HGNC:30904]	USO1	-0.6179	0.003523	0.04677
ENSCAFG00000008366	AQP6	aquaporin 6, kidney specific [Source:HGNC Symbol;Acc:HGNC:639]	AQP6	-1.312	0.003563	0.04718
ENSCAFG00000000059	SERPINB2	serpin peptidase inhibitor, clade B (ovalbumin), member 2 [Source:HGNC Symbol;Acc:HGNC:8584]	SERPINB2	-0.8132	0.003575	0.04721
ENSCAFG00000030143	NDUFB5	NADH dehydrogenase (ubiquinone) 1 beta subcomplex, 5, 16kDa [Source:HGNC Symbol;Acc:HGNC:7700]	NDUFB5	-0.7742	0.003575	0.04721
ENSCAFG00000002319	KIAA1211L	KIAA1211-like [Source:HGNC Symbol;Acc:HGNC:33454]	KIAA1211L	-1.127	0.003588	0.04731
ENSCAFG00000011047	IL3RA	interleukin 3 receptor, alpha (low affinity) [Source:HGNC Symbol;Acc:HGNC:6012]	IL3RA	-1.245	0.003613	0.0475
ENSCAFG00000023401	ENSCAFG00000023401	Uncharacterized protein [Source:UniProtKB/TrEMBL;Acc:E2R7T6]		-1.167	0.003628	0.04766
ENSCAFG00000023172	RBM8A	RNA binding motif protein 8A [Source:HGNC Symbol;Acc:HGNC:9905]	RBM8A	-0.6045	0.003632	0.04767
ENSCAFG00000018927	SLC9A6	solute carrier family 9, subfamily A (NHE6, cation proton antiporter 6), member 6 [Source:HGNC Symbol;Acc:HGNC:11079]	SLC9A6	-0.7715	0.003692	0.04824
ENSCAFG00000009743	NIPA2	non imprinted in Prader-Willi/Angelman syndrome 2 [Source:HGNC Symbol;Acc:HGNC:17044]	NIPA2	-0.5112	0.00371	0.04832
ENSCAFG00000025332	ENSCAFG00000025332	Uncharacterized protein [Source:UniProtKB/TrEMBL;Acc:F1Q0I8]		-1.227	0.003711	0.04832
ENSCAFG00000002278	EIF5B	eukaryotic translation initiation factor 5B [Source:HGNC Symbol;Acc:HGNC:30793]	EIF5B	-0.8051	0.003726	0.04848
ENSCAFG00000003376	CSF3R	colony stimulating factor 3 receptor (granulocyte) [Source:HGNC Symbol;Acc:HGNC:2439]	CSF3R	-1.279	0.00374	0.04862
ENSCAFG00000017872	ICAM5	intercellular adhesion molecule 5, telencephalin [Source:HGNC Symbol;Acc:HGNC:5348]	ICAM5	-1.245	0.003747	0.04866
ENSCAFG00000005309	LBH	limb bud and heart development [Source:HGNC Symbol;Acc:HGNC:29532]	LBH	-1.258	0.003764	0.0488
ENSCAFG00000005872	ARHGDIA	Rho GDP dissociation inhibitor (GDI) alpha [Source:HGNC Symbol;Acc:HGNC:678]	ARHGDIA	-0.6501	0.003781	0.0489
ENSCAFG00000010210	ACTR1A	Canis lupus familiaris ARP1 actin-related protein 1 homolog A, centractin alpha (yeast) (ACTR1A), mRNA. [Source:RefSeq mRNA;Acc:NM_001003164]		-0.6694	0.003808	0.04911
ENSCAFG00000030192	TCF23	transcription factor 23 [Source:HGNC Symbol;Acc:HGNC:18602]	TCF23	-1.266	0.003842	0.0494
ENSCAFG00000013181	FAM103A1	family with sequence similarity 103, member A1 [Source:HGNC Symbol;Acc:HGNC:31022]	FAM103A1	-0.6462	0.003843	0.0494
ENSCAFG00000004690	EIF4A1	Uncharacterized protein [Source:UniProtKB/TrEMBL;Acc:J9NU36]		-1.122	0.003845	0.0494
ENSCAFG00000016961	LCP2	lymphocyte cytosolic protein 2 (SH2 domain containing leukocyte protein of 76kDa) [Source:HGNC Symbol;Acc:HGNC:6529]	LCP2	-1.258	0.00385	0.0494
ENSCAFG00000001886	ENSCAFG00000001886			-0.9497	0.003855	0.04942
ENSCAFG00000007034	LYN	LYN proto-oncogene, Src family tyrosine kinase [Source:HGNC Symbol;Acc:HGNC:6735]	LYN	-1.034	0.003864	0.04947
ENSCAFG00000031215	CXorf36	chromosome X open reading frame 36 [Source:HGNC Symbol;Acc:HGNC:25866]	CXorf36	-1.188	0.003866	0.04947
ENSCAFG00000012523	CLDN4	claudin 4 [Source:HGNC Symbol;Acc:HGNC:2046]	CLDN4	-1.264	0.003874	0.04949
ENSCAFG00000000234	AHI1	Abelson helper integration site 1 [Source:HGNC Symbol;Acc:HGNC:21575]	AHI1	-0.8032	0.003907	0.04983
ENSCAFG00000008295	BTG3	BTG family, member 3 [Source:HGNC Symbol;Acc:HGNC:1132]	BTG3	-0.9276	0.003913	0.04986
ENSCAFG00000001406	MKLN1	muskelin 1, intracellular mediator containing kelch motifs [Source:HGNC Symbol;Acc:HGNC:7109]	MKLN1	-0.4852	0.003928	0.04991
ENSCAFG00000012109	ENSCAFG00000012109	Canis lupus familiaris peroxiredoxin 3 (PRDX3), mRNA. [Source:RefSeq mRNA;Acc:NM_001256485]		-0.9442	0.00393	0.04991
ENSCAFG00000001084	CXCL14	chemokine (C-X-C motif) ligand 14 [Source:HGNC Symbol;Acc:HGNC:10640]	CXCL14	-1.22	0.003974	0.05042
ENSCAFG00000011542	HAPLN3	hyaluronan and proteoglycan link protein 3 [Source:HGNC Symbol;Acc:HGNC:21446]	HAPLN3	-1.292	0.003982	0.05043
ENSCAFG00000000447	IER3	immediate early response 3 [Source:HGNC Symbol;Acc:HGNC:5392]	IER3	-1.255	0.004004	0.05063
ENSCAFG00000008230	LIMA1	LIM domain and actin binding 1 [Source:HGNC Symbol;Acc:HGNC:24636]	LIMA1	-0.9444	0.004026	0.05082
ENSCAFG00000029387	C12orf5	chromosome 12 open reading frame 5 [Source:HGNC Symbol;Acc:HGNC:1185]	C12orf5	-0.7862	0.004058	0.05118
ENSCAFG00000032226	YWHAE	tyrosine 3-monooxygenase/tryptophan 5-monooxygenase activation protein, epsilon [Source:HGNC Symbol;Acc:HGNC:12851]	YWHAE	-0.5855	0.004101	0.05164
ENSCAFG00000015284	ENSCAFG00000015284	Uncharacterized protein [Source:UniProtKB/TrEMBL;Acc:E2RKT9]		-0.7251	0.004114	0.05176
ENSCAFG00000009795	ATP1A1	ATPase, Na+/K+ transporting, alpha 1 polypeptide [Source:HGNC Symbol;Acc:HGNC:799]	ATP1A1	-1.082	0.004128	0.05189
ENSCAFG00000014229	ENSCAFG00000014229	Uncharacterized protein [Source:UniProtKB/TrEMBL;Acc:F1P8X5]		-1.276	0.004157	0.0522
ENSCAFG00000029835	NIP7	NIP7, nucleolar pre-rRNA processing protein [Source:HGNC Symbol;Acc:HGNC:24328]	NIP7	-0.5604	0.004187	0.05252
ENSCAFG00000010642	CSTB	cystatin B (stefin B) [Source:HGNC Symbol;Acc:HGNC:2482]	CSTB	-0.9758	0.004189	0.05252
ENSCAFG00000009174	CLDND1	claudin domain containing 1 [Source:HGNC Symbol;Acc:HGNC:1322]	CLDND1	-0.9182	0.00422	0.05273
ENSCAFG00000030144	ENSCAFG00000030144	Uncharacterized protein [Source:UniProtKB/TrEMBL;Acc:J9NXS2]		-1.296	0.004225	0.05273
ENSCAFG00000003487	PQLC3	PQ loop repeat containing 3 [Source:HGNC Symbol;Acc:HGNC:28503]	PQLC3	-0.824	0.004239	0.05278
ENSCAFG00000000120	IL23A	interleukin 23, alpha subunit p19 [Source:HGNC Symbol;Acc:HGNC:15488]	IL23A	-1.263	0.004241	0.05278
ENSCAFG00000011754	TRAPPC2	Trafficking protein particle complex subunit 2 [Source:UniProtKB/Swiss-Prot;Acc:E2QV03]		-0.5327	0.004263	0.053
ENSCAFG00000014184	MGAT2	mannosyl (alpha-1,6-)-glycoprotein beta-1,2-N-acetylglucosaminyltransferase [Source:HGNC Symbol;Acc:HGNC:7045]	MGAT2	-0.5735	0.00428	0.05317
ENSCAFG00000031973	ENSCAFG00000031973	Uncharacterized protein [Source:UniProtKB/TrEMBL;Acc:J9NTK9]		-1.246	0.004287	0.05321
ENSCAFG00000031543	ENSCAFG00000031543	Uncharacterized protein [Source:UniProtKB/TrEMBL;Acc:J9P719]		-1.129	0.004307	0.05335
ENSCAFG00000017516	CALM2	calmodulin 2 (phosphorylase kinase, delta) [Source:HGNC Symbol;Acc:HGNC:1445]	CALM2	-0.7618	0.004308	0.05335
ENSCAFG00000000848	DLA-DMA	Canis lupus familiaris major histocompatibility complex, class II, DM alpha (DLA-DMA), mRNA. [Source:RefSeq mRNA;Acc:NM_001048099]		-1.077	0.004309	0.05335
ENSCAFG00000024920	ENSCAFG00000024920	Uncharacterized protein [Source:UniProtKB/TrEMBL;Acc:H9GWQ6]		-1.258	0.004312	0.05335
ENSCAFG00000012376	VASH2	vasohibin 2 [Source:HGNC Symbol;Acc:HGNC:25723]	VASH2	-1.288	0.004318	0.05337
ENSCAFG00000005405	SEC23B	Sec23 homolog B (S. cerevisiae) [Source:HGNC Symbol;Acc:HGNC:10702]	SEC23B	-0.5099	0.004332	0.0535
ENSCAFG00000011751	CD86	T-lymphocyte activation antigen CD86 precursor [Source:RefSeq peptide;Acc:NP_001003146]		-1.077	0.004345	0.05362
ENSCAFG00000010997	CD80	Canis lupus familiaris CD80 molecule (CD80), mRNA. [Source:RefSeq mRNA;Acc:NM_001003147]		-1.067	0.004406	0.05433
ENSCAFG00000009254	GALNT5	polypeptide N-acetylgalactosaminyltransferase 5 [Source:HGNC Symbol;Acc:HGNC:4127]	GALNT5	-1.254	0.004446	0.05473
ENSCAFG00000011857	SLAMF9	SLAM family member 9 [Source:HGNC Symbol;Acc:HGNC:18430]	SLAMF9	-1.224	0.004462	0.05488
ENSCAFG00000011565	CORO1B	coronin, actin binding protein, 1B [Source:HGNC Symbol;Acc:HGNC:2253]	CORO1B	-0.6869	0.00449	0.05509
ENSCAFG00000031178	CNIH1	cornichon family AMPA receptor auxiliary protein 1 [Source:HGNC Symbol;Acc:HGNC:19431]	CNIH1	-0.7538	0.004559	0.05589
ENSCAFG00000003525	CCNC	cyclin C [Source:HGNC Symbol;Acc:HGNC:1581]	CCNC	-0.6579	0.004563	0.05589
ENSCAFG00000003518	TLR4	Canis lupus familiaris toll-like receptor 4 (TLR4), mRNA. [Source:RefSeq mRNA;Acc:NM_001002950]		-0.9564	0.004595	0.05622
ENSCAFG00000029470	S100A9	S100 calcium binding protein A9 [Source:HGNC Symbol;Acc:HGNC:10499]	S100A9	-1.284	0.004597	0.05622
ENSCAFG00000015643	ENSCAFG00000015643	Uncharacterized protein [Source:UniProtKB/TrEMBL;Acc:E2QVE5]		-0.7139	0.004642	0.05659
ENSCAFG00000024922	ATP5J	ATP synthase, H+ transporting, mitochondrial Fo complex, subunit F6 [Source:HGNC Symbol;Acc:HGNC:847]	ATP5J	-0.8788	0.004674	0.05679
ENSCAFG00000008723	SPI1	Spi-1 proto-oncogene [Source:HGNC Symbol;Acc:HGNC:11241]	SPI1	-1.121	0.004679	0.05681
ENSCAFG00000017383	APOOL	apolipoprotein O-like [Source:HGNC Symbol;Acc:HGNC:24009]	APOOL	-0.7629	0.0047	0.05701
ENSCAFG00000012392	CDC42SE1	Canis lupus familiaris CDC42 small effector 1 (CDC42SE1), mRNA. [Source:RefSeq mRNA;Acc:NM_001039043]		-0.7241	0.004725	0.05726
ENSCAFG00000030587	RGCC	regulator of cell cycle [Source:HGNC Symbol;Acc:HGNC:20369]	RGCC	-1.277	0.004729	0.05726
ENSCAFG00000006713	APLP1	amyloid beta (A4) precursor-like protein 1 [Source:HGNC Symbol;Acc:HGNC:597]	APLP1	-1.113	0.004748	0.0574
ENSCAFG00000012638	DPP3	dipeptidyl-peptidase 3 [Source:HGNC Symbol;Acc:HGNC:3008]	DPP3	-0.6017	0.004801	0.05787
ENSCAFG00000019243	ENSCAFG00000019243	Transporter [Source:UniProtKB/TrEMBL;Acc:F1PZI7]		-0.9967	0.004806	0.05787
ENSCAFG00000019672	PMPCA	peptidase (mitochondrial processing) alpha [Source:HGNC Symbol;Acc:HGNC:18667]	PMPCA	-0.5033	0.004869	0.05839
ENSCAFG00000006020	CDS2	CDP-diacylglycerol synthase (phosphatidate cytidylyltransferase) 2 [Source:HGNC Symbol;Acc:HGNC:1801]	CDS2	-1.074	0.004877	0.05844
ENSCAFG00000001846	CHMP5	charged multivesicular body protein 5 [Source:HGNC Symbol;Acc:HGNC:26942]	CHMP5	-0.6407	0.004884	0.05846
ENSCAFG00000009222	ENSCAFG00000009222			-0.692	0.004909	0.05866
ENSCAFG00000018440	ENSCAFG00000018440	Uncharacterized protein [Source:UniProtKB/TrEMBL;Acc:E2RE67]		-1.087	0.004911	0.05866
ENSCAFG00000012079	MCAM	melanoma cell adhesion molecule [Source:HGNC Symbol;Acc:HGNC:6934]	MCAM	-1.038	0.004934	0.05879
ENSCAFG00000024407	QRFP	pyroglutamylated RFamide peptide [Source:HGNC Symbol;Acc:HGNC:29982]	QRFP	-1.199	0.004937	0.05879
ENSCAFG00000016872	TRIM72	tripartite motif containing 72, E3 ubiquitin protein ligase [Source:HGNC Symbol;Acc:HGNC:32671]	TRIM72	-1.202	0.004941	0.05879
ENSCAFG00000005741	THRB	thyroid hormone receptor, beta [Source:HGNC Symbol;Acc:HGNC:11799]	THRB	-1.267	0.004941	0.05879
ENSCAFG00000012285	CERS2	ceramide synthase 2 [Source:HGNC Symbol;Acc:HGNC:14076]	CERS2	-0.7341	0.004946	0.05879
ENSCAFG00000032487	GINM1	glycoprotein integral membrane 1 [Source:HGNC Symbol;Acc:HGNC:21074]	GINM1	-0.4925	0.005019	0.05947
ENSCAFG00000013440	ADAM8	ADAM metallopeptidase domain 8 [Source:HGNC Symbol;Acc:HGNC:215]	ADAM8	-1.24	0.005092	0.06019
ENSCAFG00000024473	MEFV	Uncharacterized protein [Source:UniProtKB/TrEMBL;Acc:F1PEK8]		-1.123	0.005132	0.0605
ENSCAFG00000000876	PARVG	parvin, gamma [Source:HGNC Symbol;Acc:HGNC:14654]	PARVG	-1.112	0.005134	0.0605
ENSCAFG00000015493	NLRP1	NLR family, pyrin domain containing 1 [Source:HGNC Symbol;Acc:HGNC:14374]	NLRP1	-1.261	0.005145	0.06058
ENSCAFG00000013314	NCF2	Canis lupus familiaris neutrophil cytosolic factor 2 (NCF2), mRNA. [Source:RefSeq mRNA;Acc:NM_001101832]		-1.018	0.005179	0.06085
ENSCAFG00000004555	RARRES2	retinoic acid receptor responder (tazarotene induced) 2 [Source:HGNC Symbol;Acc:HGNC:9868]	RARRES2	-0.969	0.005181	0.06085
ENSCAFG00000012608	PSMD2	proteasome (prosome, macropain) 26S subunit, non-ATPase, 2 [Source:HGNC Symbol;Acc:HGNC:9559]	PSMD2	-0.5998	0.005191	0.06085
ENSCAFG00000031918	TMEM26	transmembrane protein 26 [Source:HGNC Symbol;Acc:HGNC:28550]	TMEM26	-1.017	0.005193	0.06085
ENSCAFG00000022733	ENSCAFG00000022733			-0.9995	0.005252	0.06144
ENSCAFG00000019130	FAM101B	family with sequence similarity 101, member B [Source:HGNC Symbol;Acc:HGNC:28705]	FAM101B	-0.9743	0.005334	0.06227
ENSCAFG00000017786	FHOD3	formin homology 2 domain containing 3 [Source:HGNC Symbol;Acc:HGNC:26178]	FHOD3	-0.9294	0.005383	0.06269
ENSCAFG00000032632	WNT7A	wingless-type MMTV integration site family, member 7A [Source:HGNC Symbol;Acc:HGNC:12786]	WNT7A	-0.8534	0.005419	0.06303
ENSCAFG00000031108	COLEC10	collectin sub-family member 10 (C-type lectin) [Source:HGNC Symbol;Acc:HGNC:2220]	COLEC10	-1.197	0.005421	0.06303
ENSCAFG00000016121	SYT7	synaptotagmin VII [Source:HGNC Symbol;Acc:HGNC:11514]	SYT7	-1.176	0.005448	0.06328
ENSCAFG00000000622	PRRC1	proline-rich coiled-coil 1 [Source:HGNC Symbol;Acc:HGNC:28164]	PRRC1	-0.4213	0.005451	0.06328
ENSCAFG00000019702	PRSS57	protease, serine, 57 [Source:HGNC Symbol;Acc:HGNC:31397]	PRSS57	-1.233	0.005497	0.06367
ENSCAFG00000006734	ENSCAFG00000006734	Uncharacterized protein [Source:UniProtKB/TrEMBL;Acc:F1PKU9]		-0.8251	0.005497	0.06367
ENSCAFG00000008534	P2RY12	purinergic receptor P2Y, G-protein coupled, 12 [Source:HGNC Symbol;Acc:HGNC:18124]	P2RY12	-1.231	0.005539	0.064
ENSCAFG00000010484	PKP2	plakophilin 2 [Source:HGNC Symbol;Acc:HGNC:9024]	PKP2	-1.178	0.005554	0.06405
ENSCAFG00000004488	SLC39A12	solute carrier family 39 (zinc transporter), member 12 [Source:HGNC Symbol;Acc:HGNC:20860]	SLC39A12	-1.085	0.005556	0.06405
ENSCAFG00000006701	FLT1	fms-related tyrosine kinase 1 [Source:HGNC Symbol;Acc:HGNC:3763]	FLT1	-1.126	0.005616	0.06464
ENSCAFG00000005899	HARS	histidyl-tRNA synthetase [Source:HGNC Symbol;Acc:HGNC:4816]	HARS	-0.5011	0.005628	0.06468
ENSCAFG00000012468	OSM	oncostatin M [Source:HGNC Symbol;Acc:HGNC:8506]	OSM	-1.178	0.005702	0.06538
ENSCAFG00000007534	EXOC6	Exocyst complex component 6 [Source:UniProtKB/Swiss-Prot;Acc:E2R766]		-0.6294	0.005719	0.06552
ENSCAFG00000014979	LETM1	leucine zipper-EF-hand containing transmembrane protein 1 [Source:HGNC Symbol;Acc:HGNC:6556]	LETM1	-0.7778	0.005738	0.0657
ENSCAFG00000007116	PDRG1	p53 and DNA-damage regulated 1 [Source:HGNC Symbol;Acc:HGNC:16119]	PDRG1	-0.5963	0.005814	0.06651
ENSCAFG00000020526	cfa-mir-22			-1.229	0.005822	0.06655
ENSCAFG00000014201	DNAAF2	dynein, axonemal, assembly factor 2 [Source:HGNC Symbol;Acc:HGNC:20188]	DNAAF2	-0.68	0.005842	0.06672
ENSCAFG00000031339	TMEM86A	transmembrane protein 86A [Source:HGNC Symbol;Acc:HGNC:26890]	TMEM86A	-0.7291	0.005874	0.06704
ENSCAFG00000000814	DLA-DQBC1	Canis lupus familiaris major histocompatibility complex, class II, DQ beta 1 (DLA-DQB1), mRNA. [Source:RefSeq mRNA;Acc:NM_001014381]		-1.112	0.005879	0.06705
ENSCAFG00000018872	PLAC1	placenta-specific 1 [Source:HGNC Symbol;Acc:HGNC:9044]	PLAC1	-1.246	0.005924	0.06746
ENSCAFG00000015189	ENSCAFG00000015189	Uncharacterized protein [Source:UniProtKB/TrEMBL;Acc:E2RG17]		-0.6051	0.005929	0.06746
ENSCAFG00000005081	INSIG1	insulin induced gene 1 [Source:HGNC Symbol;Acc:HGNC:6083]	INSIG1	-1.218	0.00599	0.06805
ENSCAFG00000015174	PQLC2	PQ loop repeat containing 2 [Source:HGNC Symbol;Acc:HGNC:26001]	PQLC2	-0.918	0.006002	0.06813
ENSCAFG00000030508	ENSCAFG00000030508			-0.7767	0.006006	0.06813
ENSCAFG00000006039	TMEM230	transmembrane protein 230 [Source:HGNC Symbol;Acc:HGNC:15876]	TMEM230	-0.5581	0.006046	0.06854
ENSCAFG00000003253	YRDC	yrdC N(6)-threonylcarbamoyltransferase domain containing [Source:HGNC Symbol;Acc:HGNC:28905]	YRDC	-0.7373	0.006056	0.06859
ENSCAFG00000015053	C11orf84	chromosome 11 open reading frame 84 [Source:HGNC Symbol;Acc:HGNC:25115]	C11orf84	-0.6389	0.006076	0.06871
ENSCAFG00000004375	NUP210	nucleoporin 210kDa [Source:HGNC Symbol;Acc:HGNC:30052]	NUP210	-1.037	0.00608	0.06871
ENSCAFG00000012293	ADCY4	adenylate cyclase 4 [Source:HGNC Symbol;Acc:HGNC:235]	ADCY4	-0.9883	0.0061	0.06888
ENSCAFG00000004175	C5AR1	Canis lupus familiaris complement component 5a receptor 1 (C5AR1), mRNA. [Source:RefSeq mRNA;Acc:NM_001003373]		-1.122	0.00612	0.06905
ENSCAFG00000029906	C11orf73	chromosome 11 open reading frame 73 [Source:HGNC Symbol;Acc:HGNC:26938]	C11orf73	-0.5701	0.006201	0.06975
ENSCAFG00000004713	PLK3	polo-like kinase 3 [Source:HGNC Symbol;Acc:HGNC:2154]	PLK3	-1.103	0.006205	0.06975
ENSCAFG00000031264	CYYR1	cysteine/tyrosine-rich 1 [Source:HGNC Symbol;Acc:HGNC:16274]	CYYR1	-1.232	0.006224	0.06992
ENSCAFG00000003215	SLC31A1	solute carrier family 31 (copper transporter), member 1 [Source:HGNC Symbol;Acc:HGNC:11016]	SLC31A1	-0.8095	0.00623	0.06992
ENSCAFG00000006838	ENSCAFG00000006838			-0.8308	0.006269	0.07031
ENSCAFG00000005701	MEMO1	mediator of cell motility 1 [Source:HGNC Symbol;Acc:HGNC:14014]	MEMO1	-0.7553	0.006288	0.07042
ENSCAFG00000017712	IGSF6	immunoglobulin superfamily, member 6 [Source:HGNC Symbol;Acc:HGNC:5953]	IGSF6	-1.059	0.006334	0.07083
ENSCAFG00000023567	ENSCAFG00000023567	Uncharacterized protein [Source:UniProtKB/TrEMBL;Acc:F1P6R9]		-1.15	0.006426	0.07153
ENSCAFG00000017339	ENSCAFG00000017339	Uncharacterized protein [Source:UniProtKB/TrEMBL;Acc:J9P797]		-1.183	0.006448	0.07172
ENSCAFG00000007579	PIK3CB	phosphatidylinositol-4,5-bisphosphate 3-kinase, catalytic subunit beta [Source:HGNC Symbol;Acc:HGNC:8976]	PIK3CB	-0.8078	0.006518	0.07239
ENSCAFG00000023691	LST1	leukocyte specific transcript 1 [Source:HGNC Symbol;Acc:HGNC:14189]	LST1	-0.9902	0.006533	0.07247
ENSCAFG00000008795	FKBP11	FK506 binding protein 11, 19 kDa [Source:HGNC Symbol;Acc:HGNC:18624]	FKBP11	-0.8003	0.006534	0.07247
ENSCAFG00000000443	TUBB	tubulin, beta class I [Source:HGNC Symbol;Acc:HGNC:20778]	TUBB	-0.5532	0.006547	0.07254
ENSCAFG00000019825	GNAI3	guanine nucleotide binding protein (G protein), alpha inhibiting activity polypeptide 3 [Source:HGNC Symbol;Acc:HGNC:4387]	GNAI3	-0.4971	0.006551	0.07254
ENSCAFG00000010571	DAPP1	dual adaptor of phosphotyrosine and 3-phosphoinositides [Source:HGNC Symbol;Acc:HGNC:16500]	DAPP1	-1.215	0.006579	0.0727
ENSCAFG00000003408	CAPZA2	Canis lupus familiaris capping protein (actin filament) muscle Z-line, alpha 2 (CAPZA2), mRNA. [Source:RefSeq mRNA;Acc:NM_001012995]		-0.6661	0.006581	0.0727
ENSCAFG00000016086	MMRN2	multimerin 2 [Source:HGNC Symbol;Acc:HGNC:19888]	MMRN2	-0.9389	0.006585	0.0727
ENSCAFG00000011550	PFKFB2	6-phosphofructo-2-kinase/fructose-2,6-biphosphatase 2 [Source:HGNC Symbol;Acc:HGNC:8873]	PFKFB2	-0.9595	0.006632	0.07308
ENSCAFG00000015855	PSMB6	proteasome (prosome, macropain) subunit, beta type, 6 [Source:HGNC Symbol;Acc:HGNC:9543]	PSMB6	-0.7846	0.006657	0.07323
ENSCAFG00000012345	SEC24D	SEC24 family member D [Source:HGNC Symbol;Acc:HGNC:10706]	SEC24D	-0.5952	0.006777	0.07418
ENSCAFG00000006703	UHRF1BP1L	UHRF1 binding protein 1-like [Source:HGNC Symbol;Acc:HGNC:29102]	UHRF1BP1L	-0.9315	0.006778	0.07418
ENSCAFG00000020204	ENSCAFG00000020204	Uncharacterized protein [Source:UniProtKB/TrEMBL;Acc:E2R9Y2]		-1.165	0.006809	0.07431
ENSCAFG00000017916	SEMA7A	semaphorin 7A, GPI membrane anchor (John Milton Hagen blood group) [Source:HGNC Symbol;Acc:HGNC:10741]	SEMA7A	-1.032	0.006815	0.07431
ENSCAFG00000016011	EPHA2	EPH receptor A2 [Source:HGNC Symbol;Acc:HGNC:3386]	EPHA2	-0.9425	0.006843	0.07449
ENSCAFG00000004911	POU2F2	POU class 2 homeobox 2 [Source:HGNC Symbol;Acc:HGNC:9213]	POU2F2	-1.212	0.006847	0.07449
ENSCAFG00000007867	MICAL2	microtubule associated monooxygenase, calponin and LIM domain containing 2 [Source:HGNC Symbol;Acc:HGNC:24693]	MICAL2	-1.183	0.006856	0.0745
ENSCAFG00000010368	ADIPOR1	adiponectin receptor 1 [Source:HGNC Symbol;Acc:HGNC:24040]	ADIPOR1	-0.6766	0.006877	0.07465
ENSCAFG00000011177	SLC7A7	solute carrier family 7 (amino acid transporter light chain, y+L system), member 7 [Source:HGNC Symbol;Acc:HGNC:11065]	SLC7A7	-0.779	0.006883	0.07466
ENSCAFG00000018741	NAPG	N-ethylmaleimide-sensitive factor attachment protein, gamma [Source:HGNC Symbol;Acc:HGNC:7642]	NAPG	-0.569	0.006895	0.07468
ENSCAFG00000005398	PSMC4	proteasome (prosome, macropain) 26S subunit, ATPase, 4 [Source:HGNC Symbol;Acc:HGNC:9551]	PSMC4	-0.6871	0.006895	0.07468
ENSCAFG00000009062	ENSCAFG00000009062			-0.8188	0.006937	0.07509
ENSCAFG00000005153	CD93	CD93 molecule [Source:HGNC Symbol;Acc:HGNC:15855]	CD93	-1.005	0.006997	0.07562
ENSCAFG00000019069	SMAD7	SMAD family member 7 [Source:HGNC Symbol;Acc:HGNC:6773]	SMAD7	-1.159	0.007012	0.07563
ENSCAFG00000001699	OSTF1	osteoclast stimulating factor 1 [Source:HGNC Symbol;Acc:HGNC:8510]	OSTF1	-0.6143	0.007013	0.07563
ENSCAFG00000008586	ADAMTS1	ADAM metallopeptidase with thrombospondin type 1 motif, 1 [Source:HGNC Symbol;Acc:HGNC:217]	ADAMTS1	-0.9449	0.007044	0.07574
ENSCAFG00000005890	HAO1	hydroxyacid oxidase (glycolate oxidase) 1 [Source:HGNC Symbol;Acc:HGNC:4809]	HAO1	-1.22	0.007048	0.07574
ENSCAFG00000018101	CD74	CD74 molecule, major histocompatibility complex, class II invariant chain [Source:HGNC Symbol;Acc:HGNC:1697]	CD74	-0.9766	0.007055	0.07576
ENSCAFG00000013697	C1orf162	chromosome 1 open reading frame 162 [Source:HGNC Symbol;Acc:HGNC:28344]	C1orf162	-1.219	0.007067	0.07583
ENSCAFG00000017048	FLVCR2	feline leukemia virus subgroup C cellular receptor family, member 2 [Source:HGNC Symbol;Acc:HGNC:20105]	FLVCR2	-1.116	0.007072	0.07583
ENSCAFG00000001130	ITPR3	inositol 1,4,5-trisphosphate receptor, type 3 [Source:HGNC Symbol;Acc:HGNC:6182]	ITPR3	-1.13	0.007089	0.07595
ENSCAFG00000029520	ENSCAFG00000029520	Uncharacterized protein [Source:UniProtKB/TrEMBL;Acc:E2QSD3]		-1.148	0.007095	0.07595
ENSCAFG00000007288	CRYL1	crystallin, lambda 1 [Source:HGNC Symbol;Acc:HGNC:18246]	CRYL1	-0.6654	0.007099	0.07595
ENSCAFG00000019993	S1PR1	sphingosine-1-phosphate receptor 1 [Source:HGNC Symbol;Acc:HGNC:3165]	S1PR1	-0.6815	0.007149	0.07616
ENSCAFG00000002962	COX18	COX18 cytochrome c oxidase assembly factor [Source:HGNC Symbol;Acc:HGNC:26801]	COX18	-0.532	0.007184	0.07633
ENSCAFG00000005630	P2Y2	Uncharacterized protein [Source:UniProtKB/TrEMBL;Acc:E2RDZ5]		-1.13	0.007186	0.07633
ENSCAFG00000013983	COL13A1	collagen, type XIII, alpha 1 [Source:HGNC Symbol;Acc:HGNC:2190]	COL13A1	-1.021	0.007231	0.07677
ENSCAFG00000016942	SPOP	speckle-type POZ protein [Source:HGNC Symbol;Acc:HGNC:11254]	SPOP	-0.76	0.007242	0.07682
ENSCAFG00000024530	MINOS1	mitochondrial inner membrane organizing system 1 [Source:HGNC Symbol;Acc:HGNC:32068]	MINOS1	-0.7583	0.00725	0.07684
ENSCAFG00000002036	TDRD6	tudor domain containing 6 [Source:HGNC Symbol;Acc:HGNC:21339]	TDRD6	-0.9965	0.007282	0.07708
ENSCAFG00000009815	SFXN3	sideroflexin 3 [Source:HGNC Symbol;Acc:HGNC:16087]	SFXN3	-0.8714	0.007289	0.0771
ENSCAFG00000023392	C11orf87	chromosome 11 open reading frame 87 [Source:HGNC Symbol;Acc:HGNC:33788]	C11orf87	-1.05	0.007301	0.07711
ENSCAFG00000015190	PLAU	plasminogen activator, urokinase [Source:HGNC Symbol;Acc:HGNC:9052]	PLAU	-1.112	0.007334	0.07736
ENSCAFG00000004456	NDUFB6	Canis lupus familiaris NADH dehydrogenase (ubiquinone) 1 beta subcomplex, 6, 17kDa (NDUFB6), mRNA. [Source:RefSeq mRNA;Acc:NM_001252281]		-0.7935	0.007382	0.07778
ENSCAFG00000012059	CAMK2D	calcium/calmodulin-dependent protein kinase II delta [Source:HGNC Symbol;Acc:HGNC:1462]	CAMK2D	-0.5178	0.007384	0.07778
ENSCAFG00000004710	NIFK	nucleolar protein interacting with the FHA domain of MKI67 [Source:HGNC Symbol;Acc:HGNC:17838]	NIFK	-0.6828	0.0074	0.07787
ENSCAFG00000029416	ENSCAFG00000029416	Uncharacterized protein [Source:UniProtKB/TrEMBL;Acc:J9NRK5]		-0.6703	0.007413	0.07787
ENSCAFG00000032377	EVA1A	eva-1 homolog A (C. elegans) [Source:HGNC Symbol;Acc:HGNC:25816]	EVA1A	-0.9736	0.007427	0.07789
ENSCAFG00000020321	TTLL7	tubulin tyrosine ligase-like family member 7 [Source:HGNC Symbol;Acc:HGNC:26242]	TTLL7	-0.9128	0.007442	0.07794
ENSCAFG00000009417	ENSCAFG00000009417			-0.5501	0.007454	0.07801
ENSCAFG00000000832	TAP1	transporter 1, ATP-binding cassette, sub-family B (MDR/TAP) [Source:HGNC Symbol;Acc:HGNC:43]	TAP1	-0.62	0.00751	0.07838
ENSCAFG00000008701	ENSCAFG00000008701			-0.5898	0.007524	0.07848
ENSCAFG00000005500	UGGT2	UDP-glucose glycoprotein glucosyltransferase 2 [Source:HGNC Symbol;Acc:HGNC:15664]	UGGT2	-0.5773	0.007556	0.0786
ENSCAFG00000000132	ARPC3	actin related protein 2/3 complex, subunit 3, 21kDa [Source:HGNC Symbol;Acc:HGNC:706]	ARPC3	-0.808	0.007562	0.0786
ENSCAFG00000001916	PIP5K1B	phosphatidylinositol-4-phosphate 5-kinase, type I, beta [Source:HGNC Symbol;Acc:HGNC:8995]	PIP5K1B	-0.9313	0.007566	0.0786
ENSCAFG00000003821	ITGB1	integrin, beta 1 (fibronectin receptor, beta polypeptide, antigen CD29 includes MDF2, MSK12) [Source:HGNC Symbol;Acc:HGNC:6153]	ITGB1	-0.8195	0.007568	0.0786
ENSCAFG00000010888	UPK1B	uroplakin 1B [Source:HGNC Symbol;Acc:HGNC:12578]	UPK1B	-1.128	0.007603	0.07885
ENSCAFG00000015351	BAIAP2L1	BAI1-associated protein 2-like 1 [Source:HGNC Symbol;Acc:HGNC:21649]	BAIAP2L1	-1.037	0.007608	0.07886
ENSCAFG00000015163	CFP	complement factor properdin [Source:HGNC Symbol;Acc:HGNC:8864]	CFP	-1.183	0.007616	0.07887
ENSCAFG00000018348	CCL7	Canis lupus familiaris chemokine (C-C motif) ligand 7 (CCL7), mRNA. [Source:RefSeq mRNA;Acc:NM_001010960]		-0.946	0.00765	0.07912
ENSCAFG00000013096	RAPGEF4	Rap guanine nucleotide exchange factor (GEF) 4 [Source:HGNC Symbol;Acc:HGNC:16626]	RAPGEF4	-0.4812	0.007664	0.07916
ENSCAFG00000012052	IDH2	isocitrate dehydrogenase 2 (NADP+), mitochondrial [Source:HGNC Symbol;Acc:HGNC:5383]	IDH2	-0.655	0.00767	0.07916
ENSCAFG00000030867	HPCAL4	hippocalcin like 4 [Source:HGNC Symbol;Acc:HGNC:18212]	HPCAL4	-1.13	0.007682	0.07923
ENSCAFG00000016307	EFHD2	EF-hand domain family, member D2 [Source:HGNC Symbol;Acc:HGNC:28670]	EFHD2	-0.8372	0.007724	0.0795
ENSCAFG00000014960	ENSCAFG00000014960			-0.8461	0.007756	0.07964
ENSCAFG00000014701	PTGER2	Canis lupus familiaris prostaglandin E receptor 2 (subtype EP2), 53kDa (PTGER2), mRNA. [Source:RefSeq mRNA;Acc:NM_001003170]		-1.201	0.007759	0.07964
ENSCAFG00000006695	SLCO2A1	Canis lupus familiaris solute carrier organic anion transporter family, member 2A1 (SLCO2A1), mRNA. [Source:RefSeq mRNA;Acc:NM_001011558]		-1.191	0.007817	0.08012
ENSCAFG00000011453	PSMD12	proteasome (prosome, macropain) 26S subunit, non-ATPase, 12 [Source:HGNC Symbol;Acc:HGNC:9557]	PSMD12	-0.4889	0.007847	0.08036
ENSCAFG00000011901	ASB9	ankyrin repeat and SOCS box containing 9 [Source:HGNC Symbol;Acc:HGNC:17184]	ASB9	-1.123	0.007856	0.08036
ENSCAFG00000031645	ENSCAFG00000031645	Uncharacterized protein [Source:UniProtKB/TrEMBL;Acc:J9P312]		-0.9375	0.007876	0.08043
ENSCAFG00000008396	RRAS2	related RAS viral (r-ras) oncogene homolog 2 [Source:HGNC Symbol;Acc:HGNC:17271]	RRAS2	-0.639	0.007931	0.08077
ENSCAFG00000020101	ST6GALNAC4	ST6 (alpha-N-acetyl-neuraminyl-2,3-beta-galactosyl-1,3)-N-acetylgalactosaminide alpha-2,6-sialyltransferase 4 [Source:HGNC Symbol;Acc:HGNC:17846]	ST6GALNAC4	-0.9367	0.007962	0.08099
ENSCAFG00000015197	TNFRSF1A	tumor necrosis factor receptor superfamily, member 1A [Source:HGNC Symbol;Acc:HGNC:11916]	TNFRSF1A	-0.6775	0.007968	0.081
ENSCAFG00000017774	ARMCX5	armadillo repeat containing, X-linked 5 [Source:HGNC Symbol;Acc:HGNC:25772]	ARMCX5	-0.5469	0.008026	0.08143
ENSCAFG00000006554	IKBIP	IKBKB interacting protein [Source:HGNC Symbol;Acc:HGNC:26430]	IKBIP	-0.6891	0.008093	0.08187
ENSCAFG00000018438	CRIP2	cysteine-rich protein 2 [Source:HGNC Symbol;Acc:HGNC:2361]	CRIP2	-0.9738	0.008098	0.08187
ENSCAFG00000029941	UBE2G1	ubiquitin-conjugating enzyme E2G 1 [Source:HGNC Symbol;Acc:HGNC:12482]	UBE2G1	-0.6743	0.008103	0.08187
ENSCAFG00000014178	RANBP1	RAN binding protein 1 [Source:HGNC Symbol;Acc:HGNC:9847]	RANBP1	-0.6928	0.00811	0.08188
ENSCAFG00000009309	ENSCAFG00000009309	Uncharacterized protein [Source:UniProtKB/TrEMBL;Acc:L7N0B6]		-1.188	0.008206	0.08269
ENSCAFG00000005877	ALYREF	Aly/REF export factor [Source:HGNC Symbol;Acc:HGNC:19071]	ALYREF	-0.6687	0.008226	0.08283
ENSCAFG00000015254	VCL	vinculin [Source:HGNC Symbol;Acc:HGNC:12665]	VCL	-1.143	0.008232	0.08284
ENSCAFG00000019537	C8G	complement component 8, gamma polypeptide [Source:HGNC Symbol;Acc:HGNC:1354]	C8G	-1.156	0.008238	0.08284
ENSCAFG00000014965	GCH1	GTP cyclohydrolase 1 [Source:HGNC Symbol;Acc:HGNC:4193]	GCH1	-1.159	0.008279	0.08316
ENSCAFG00000000921	BIK	BCL2-interacting killer (apoptosis-inducing) [Source:HGNC Symbol;Acc:HGNC:1051]	BIK	-1.187	0.008281	0.08316
ENSCAFG00000002161	SLC25A13	solute carrier family 25 (aspartate/glutamate carrier), member 13 [Source:HGNC Symbol;Acc:HGNC:10983]	SLC25A13	-0.5694	0.008317	0.08341
ENSCAFG00000003322	IFRD1	interferon-related developmental regulator 1 [Source:HGNC Symbol;Acc:HGNC:5456]	IFRD1	-1.123	0.008371	0.08384
ENSCAFG00000009358	ASNSD1	asparagine synthetase domain containing 1 [Source:HGNC Symbol;Acc:HGNC:24910]	ASNSD1	-0.3057	0.008391	0.08396
ENSCAFG00000029889	ENSCAFG00000029889	Canis lupus familiaris signal recognition particle 14kDa (homologous Alu RNA binding protein) (SRP14), mRNA. [Source:RefSeq mRNA;Acc:NM_001003251]		-0.7475	0.008395	0.08396
ENSCAFG00000006839	PSMD6	proteasome (prosome, macropain) 26S subunit, non-ATPase, 6 [Source:HGNC Symbol;Acc:HGNC:9564]	PSMD6	-0.7047	0.00841	0.08403
ENSCAFG00000031960	NKX2.5	Canis lupus familiaris NK2 homeobox 5 (NKX2-5), mRNA. [Source:RefSeq mRNA;Acc:NM_001010959]		-0.7598	0.008412	0.08403
ENSCAFG00000018378	SLC25A43	solute carrier family 25, member 43 [Source:HGNC Symbol;Acc:HGNC:30557]	SLC25A43	-0.7159	0.008464	0.08441
ENSCAFG00000007306	MAPRE1	Canis lupus familiaris microtubule-associated protein, RP/EB family, member 1 (MAPRE1), mRNA. [Source:RefSeq mRNA;Acc:NM_001251946]		-0.592	0.008467	0.08441
ENSCAFG00000011782	GFRA1	GDNF family receptor alpha 1 [Source:HGNC Symbol;Acc:HGNC:4243]	GFRA1	-1.183	0.008524	0.0848
ENSCAFG00000010242	SLC4A10	solute carrier family 4, sodium bicarbonate transporter, member 10 [Source:HGNC Symbol;Acc:HGNC:13811]	SLC4A10	-1.173	0.008544	0.08484
ENSCAFG00000005205	BRE	brain and reproductive organ-expressed (TNFRSF1A modulator) [Source:HGNC Symbol;Acc:HGNC:1106]	BRE	-0.6666	0.008551	0.08484
ENSCAFG00000008482	JAM2	junctional adhesion molecule 2 [Source:HGNC Symbol;Acc:HGNC:14686]	JAM2	-0.9856	0.008559	0.08486
ENSCAFG00000025112	ENSCAFG00000025112	Uncharacterized protein [Source:UniProtKB/TrEMBL;Acc:E2RDU5]		-0.7365	0.008583	0.08499
ENSCAFG00000002067	SLC1A1	Canis lupus familiaris solute carrier family 1 (neuronal/epithelial high affinity glutamate transporter, system Xag), member 1 (SLC1A1), mRNA. [Source:RefSeq mRNA;Acc:NM_001003139]		-1.048	0.008583	0.08499
ENSCAFG00000030105	IL33	interleukin 33 [Source:HGNC Symbol;Acc:HGNC:16028]	IL33	-1.06	0.008611	0.08516
ENSCAFG00000002437	AGR2	anterior gradient 2 [Source:HGNC Symbol;Acc:HGNC:328]	AGR2	-1.173	0.008634	0.08532
ENSCAFG00000020053	PALMD	palmdelphin [Source:HGNC Symbol;Acc:HGNC:15846]	PALMD	-0.733	0.008701	0.08577
ENSCAFG00000032161	BATF3	basic leucine zipper transcription factor, ATF-like 3 [Source:HGNC Symbol;Acc:HGNC:28915]	BATF3	-1.016	0.008719	0.08582
ENSCAFG00000013143	PCSK7	proprotein convertase subtilisin/kexin type 7 [Source:HGNC Symbol;Acc:HGNC:8748]	PCSK7	-0.6281	0.008727	0.08582
ENSCAFG00000007738	LSM6	LSM6 homolog, U6 small nuclear RNA associated (S. cerevisiae) [Source:HGNC Symbol;Acc:HGNC:17017]	LSM6	-0.5188	0.008731	0.08582
ENSCAFG00000008749	ATP6V0D2	ATPase, H+ transporting, lysosomal 38kDa, V0 subunit d2 [Source:HGNC Symbol;Acc:HGNC:18266]	ATP6V0D2	-1.128	0.008735	0.08582
ENSCAFG00000017521	TSPAN6	tetraspanin 6 [Source:HGNC Symbol;Acc:HGNC:11858]	TSPAN6	-0.6918	0.008772	0.08606
ENSCAFG00000006454	ELK3	ELK3, ETS-domain protein (SRF accessory protein 2) [Source:HGNC Symbol;Acc:HGNC:3325]	ELK3	-0.7174	0.008779	0.08606
ENSCAFG00000004894	RHEB	Ras homolog enriched in brain [Source:HGNC Symbol;Acc:HGNC:10011]	RHEB	-0.6547	0.0088	0.08615
ENSCAFG00000028978	IL2RG	Canis lupus familiaris interleukin 2 receptor, gamma (IL2RG), mRNA. [Source:RefSeq mRNA;Acc:NM_001003201]		-1.16	0.008804	0.08615
ENSCAFG00000031437	ENSCAFG00000031437	Uncharacterized protein [Source:UniProtKB/TrEMBL;Acc:J9P6C9]		-1.123	0.008857	0.08652
ENSCAFG00000013692	ADORA3	Canis lupus familiaris adenosine A3 receptor (ADORA3), mRNA. [Source:RefSeq mRNA;Acc:NM_001003178]		-0.9636	0.008859	0.08652
ENSCAFG00000012119	MYLK	myosin light chain kinase [Source:HGNC Symbol;Acc:HGNC:7590]	MYLK	-1.156	0.00887	0.08657
ENSCAFG00000004355	LIMS2	LIM and senescent cell antigen-like domains 2 [Source:HGNC Symbol;Acc:HGNC:16084]	LIMS2	-0.6815	0.008923	0.08697
ENSCAFG00000019918	FOXF1	forkhead box F1 [Source:HGNC Symbol;Acc:HGNC:3809]	FOXF1	-1.041	0.00894	0.08702
ENSCAFG00000020371	TMEM208	transmembrane protein 208 [Source:HGNC Symbol;Acc:HGNC:25015]	TMEM208	-0.8327	0.009008	0.08756
ENSCAFG00000030041	RBM18	RNA binding motif protein 18 [Source:HGNC Symbol;Acc:HGNC:28413]	RBM18	-0.5451	0.009036	0.08762
ENSCAFG00000002490	PTP4A1	protein tyrosine phosphatase type IVA, member 1 [Source:HGNC Symbol;Acc:HGNC:9634]	PTP4A1	-0.6759	0.009073	0.08776
ENSCAFG00000018394	ARL15	ADP-ribosylation factor-like 15 [Source:HGNC Symbol;Acc:HGNC:25945]	ARL15	-1.006	0.009075	0.08776
ENSCAFG00000025281	ENSCAFG00000025281	Canis lupus familiaris CD1a8 protein (CD1A8), mRNA. [Source:RefSeq mRNA;Acc:NM_001128838]		-1.098	0.009099	0.08787
ENSCAFG00000014018	ENSCAFG00000014018	Peptidyl-prolyl cis-trans isomerase [Source:UniProtKB/TrEMBL;Acc:E2RQS7]		-0.6499	0.009141	0.08817
ENSCAFG00000017222	SPTLC2	serine palmitoyltransferase, long chain base subunit 2 [Source:HGNC Symbol;Acc:HGNC:11278]	SPTLC2	-0.8325	0.009159	0.08819
ENSCAFG00000030794	ENSCAFG00000030794	Uncharacterized protein [Source:UniProtKB/TrEMBL;Acc:J9NWU1]		-0.9157	0.009176	0.08828
ENSCAFG00000017144	VASH1	vasohibin 1 [Source:HGNC Symbol;Acc:HGNC:19964]	VASH1	-0.6881	0.009187	0.0883
ENSCAFG00000019833	PSMA5	proteasome (prosome, macropain) subunit, alpha type, 5 [Source:HGNC Symbol;Acc:HGNC:9534]	PSMA5	-0.6081	0.009253	0.08863
ENSCAFG00000017841	G3BP1	GTPase activating protein (SH3 domain) binding protein 1 [Source:HGNC Symbol;Acc:HGNC:30292]	G3BP1	-0.6173	0.009265	0.08863
ENSCAFG00000015228	VWF	Canis lupus familiaris von Willebrand factor (VWF), mRNA. [Source:RefSeq mRNA;Acc:NM_001002932]		-0.8889	0.009265	0.08863
ENSCAFG00000000125	NARS	asparaginyl-tRNA synthetase [Source:HGNC Symbol;Acc:HGNC:7643]	NARS	-0.5353	0.009319	0.08896
ENSCAFG00000012050	MCL1	Canis lupus familiaris myeloid cell leukemia sequence 1 (BCL2-related) (MCL1), mRNA. [Source:RefSeq mRNA;Acc:NM_001003016]		-0.8157	0.009342	0.08913
ENSCAFG00000002138	IL18R1	interleukin 18 receptor 1 [Source:HGNC Symbol;Acc:HGNC:5988]	IL18R1	-1.145	0.009356	0.0892
ENSCAFG00000002545	LMBRD1	LMBR1 domain containing 1 [Source:HGNC Symbol;Acc:HGNC:23038]	LMBRD1	-0.6648	0.009402	0.08947
ENSCAFG00000012361	ASCC2	activating signal cointegrator 1 complex subunit 2 [Source:HGNC Symbol;Acc:HGNC:24103]	ASCC2	-0.6725	0.00947	0.08986
ENSCAFG00000012625	ADRM1	adhesion regulating molecule 1 [Source:HGNC Symbol;Acc:HGNC:15759]	ADRM1	-0.674	0.009479	0.08986
ENSCAFG00000030611	MZT1	mitotic spindle organizing protein 1 [Source:HGNC Symbol;Acc:HGNC:33830]	MZT1	-0.6254	0.009491	0.08991
ENSCAFG00000030931	LIF	leukemia inhibitory factor [Source:HGNC Symbol;Acc:HGNC:6596]	LIF	-1.175	0.009547	0.09038
ENSCAFG00000015891	GHITM	growth hormone inducible transmembrane protein [Source:HGNC Symbol;Acc:HGNC:17281]	GHITM	-0.7464	0.009615	0.0908
ENSCAFG00000014333	S100P	S100 calcium binding protein P [Source:HGNC Symbol;Acc:HGNC:10504]	S100P	-1.168	0.009673	0.09112
ENSCAFG00000005490	KCNE3	potassium channel, voltage gated subfamily E regulatory beta subunit 3 [Source:HGNC Symbol;Acc:HGNC:6243]	KCNE3	-0.9526	0.009745	0.09162
ENSCAFG00000000989	SERINC1	serine incorporator 1 [Source:HGNC Symbol;Acc:HGNC:13464]	SERINC1	-0.4766	0.009746	0.09162
ENSCAFG00000018856	GSPT1	G1 to S phase transition 1 [Source:HGNC Symbol;Acc:HGNC:4621]	GSPT1	-0.6022	0.009751	0.09162
ENSCAFG00000006660	SLC7A1	Cationic amino acid transporter 1; Uncharacterized protein [Source:UniProtKB/TrEMBL;Acc:E2QU34]		-1.103	0.009771	0.0917
ENSCAFG00000002094	TMEM165	transmembrane protein 165 [Source:HGNC Symbol;Acc:HGNC:30760]	TMEM165	-0.6846	0.009778	0.0917
ENSCAFG00000008691	PPID	peptidylprolyl isomerase D [Source:HGNC Symbol;Acc:HGNC:9257]	PPID	-0.6189	0.009794	0.09179
ENSCAFG00000013160	NPL	N-acetylneuraminate pyruvate lyase (dihydrodipicolinate synthase) [Source:HGNC Symbol;Acc:HGNC:16781]	NPL	-0.7071	0.009897	0.09254
ENSCAFG00000002287	TXNDC9	thioredoxin domain containing 9 [Source:HGNC Symbol;Acc:HGNC:24110]	TXNDC9	-0.561	0.00991	0.09259
ENSCAFG00000019878	MVD	mevalonate (diphospho) decarboxylase [Source:HGNC Symbol;Acc:HGNC:7529]	MVD	-0.8431	0.009932	0.09273
ENSCAFG00000012383	TRAPPC4	trafficking protein particle complex 4 [Source:HGNC Symbol;Acc:HGNC:19943]	TRAPPC4	-0.7851	0.009984	0.09316
