# Supplementary material for: Transcriptome analysis reveals differences in mechanisms regulating cessation of luteal function in pregnant and non-pregnant dogs
Source: BMC Genomics. 2017 Sep 27;18:757. doi: 10.1186/s12864-017-4084-9 (PMC5618722; doi:10.1186/s12864-017-4084-9)
Supplement: Supplementary file 2 — List of DEG found in the contrast “mid-gestation over luteolysis”. All genes detected with p < 0.01 passed the FDR < 0.1 selection (adjusted p-values). (XLSX 154 kb) [file 12864_2017_4084_MOESM2_ESM.xlsx]

## Sheet: (1) UPREGULATED
Additional file 2: List of UPREGULATED DEG found in the contrast “mid-getation over luteolysis” (p<0.01, FDR<0.1)
Ensembl gene ID	Caf_Gene_name	Gene description	Human_Gene_name	log2 Ratio	pValue	fdr
ENSCAFG00000028875	CD248	CD248 molecule, endosialin [Source:HGNC Symbol;Acc:HGNC:18219]	CD248	1.863	1.99e-15	1.61e-11
ENSCAFG00000018806	KANK4	KN motif and ankyrin repeat domains 4 [Source:HGNC Symbol;Acc:HGNC:27263]	KANK4	1.357	2.54e-14	7.34e-11
ENSCAFG00000000957	SNTB1	syntrophin, beta 1 (dystrophin-associated protein A1, 59kDa, basic component 1) [Source:HGNC Symbol;Acc:HGNC:11168]	SNTB1	1.411	8.43e-12	1.02e-08
ENSCAFG00000028993	ENSCAFG00000028993	Uncharacterized protein [Source:UniProtKB/TrEMBL;Acc:J9NX60]		2.498	1.77e-09	6.91e-07
ENSCAFG00000014978	ENSCAFG00000014978	Uncharacterized protein [Source:UniProtKB/TrEMBL;Acc:E2RH85]		0.916	3.03e-09	1.1e-06
ENSCAFG00000005537	LGALS3BP	lectin, galactoside-binding, soluble, 3 binding protein [Source:HGNC Symbol;Acc:HGNC:6564]	LGALS3BP	1.528	4.42e-09	1.56e-06
ENSCAFG00000009327	ADGRG7	adhesion G protein-coupled receptor G7 [Source:HGNC Symbol;Acc:HGNC:19241]	ADGRG7	2.091	4.78e-09	1.61e-06
ENSCAFG00000010883	FMO5	flavin containing monooxygenase 5 [Source:HGNC Symbol;Acc:HGNC:3773]	FMO5	0.9487	1.48e-08	3.88e-06
ENSCAFG00000000640	ENSCAFG00000000640	Uncharacterized protein [Source:UniProtKB/TrEMBL;Acc:G1K267]		1.379	2.22e-08	5.1e-06
ENSCAFG00000009317	TMEM45A	transmembrane protein 45A [Source:HGNC Symbol;Acc:HGNC:25480]	TMEM45A	1.813	3.18e-08	6.86e-06
ENSCAFG00000032526	INSL3	Canis lupus familiaris insulin-like 3 (Leydig cell) (INSL3), mRNA. [Source:RefSeq mRNA;Acc:NM_001002962]		2.283	3.27e-08	6.86e-06
ENSCAFG00000019400	DPH7	diphthamide biosynthesis 7 [Source:HGNC Symbol;Acc:HGNC:25199]	DPH7	1.041	3.73e-08	7.71e-06
ENSCAFG00000014413	SPOCK2	sparc/osteonectin, cwcv and kazal-like domains proteoglycan (testican) 2 [Source:HGNC Symbol;Acc:HGNC:13564]	SPOCK2	1.329	6.29e-08	1.23e-05
ENSCAFG00000013538	ZBTB16	zinc finger and BTB domain containing 16 [Source:HGNC Symbol;Acc:HGNC:12930]	ZBTB16	1.789	1.06e-07	1.82e-05
ENSCAFG00000029522	EPHX3	epoxide hydrolase 3 [Source:HGNC Symbol;Acc:HGNC:23760]	EPHX3	1.262	1.5e-07	2.47e-05
ENSCAFG00000020343	IFI44L	interferon-induced protein 44-like [Source:HGNC Symbol;Acc:HGNC:17817]	IFI44L	1.509	1.64e-07	2.63e-05
ENSCAFG00000010871	LRP5	Uncharacterized protein [Source:UniProtKB/TrEMBL;Acc:F1PXA0]		1.244	2.1e-07	3.2e-05
ENSCAFG00000014683	CFAP70	cilia and flagella associated protein 70 [Source:HGNC Symbol;Acc:HGNC:30726]	CFAP70	1.474	3.27e-07	4.5e-05
ENSCAFG00000005554	ENPP7	ectonucleotide pyrophosphatase/phosphodiesterase 7 [Source:HGNC Symbol;Acc:HGNC:23764]	ENPP7	2.208	3.46e-07	4.63e-05
ENSCAFG00000002917	AEBP1	AE binding protein 1 [Source:HGNC Symbol;Acc:HGNC:303]	AEBP1	1.032	5.51e-07	6.82e-05
ENSCAFG00000013614	DTX2	deltex 2, E3 ubiquitin ligase [Source:HGNC Symbol;Acc:HGNC:15973]	DTX2	0.7586	6.84e-07	7.91e-05
ENSCAFG00000020391	CES2	carboxylesterase 2 [Source:HGNC Symbol;Acc:HGNC:1864]	CES2	0.9465	6.92e-07	7.95e-05
ENSCAFG00000024385	ADGRG1	adhesion G protein-coupled receptor G1 [Source:HGNC Symbol;Acc:HGNC:4512]	ADGRG1	1.092	7.98e-07	9.03e-05
ENSCAFG00000023757	ADAMTSL2	Uncharacterized protein [Source:UniProtKB/TrEMBL;Acc:F1PBN7]		1.508	8.84e-07	9.74e-05
ENSCAFG00000001932	CNTFR	Canis lupus familiaris ciliary neurotrophic factor receptor (CNTFR), mRNA. [Source:RefSeq mRNA;Acc:NM_001003353]		1.315	9.98e-07	0.0001059
ENSCAFG00000014051	ENSCAFG00000014051	Uncharacterized protein [Source:UniProtKB/TrEMBL;Acc:F1PV55]		0.9132	1.12e-06	0.0001144
ENSCAFG00000010874	SULF2	Canis lupus familiaris sulfatase 2 (SULF2), mRNA. [Source:RefSeq mRNA;Acc:NM_001048090]		0.9812	1.25e-06	0.0001237
ENSCAFG00000016496	SAMD1	sterile alpha motif domain containing 1 [Source:HGNC Symbol;Acc:HGNC:17958]	SAMD1	0.749	1.34e-06	0.0001307
ENSCAFG00000009421	MMP2	matrix metallopeptidase 2 [Source:HGNC Symbol;Acc:HGNC:7166]	MMP2	1.243	1.41e-06	0.0001371
ENSCAFG00000009612	IFIT2	interferon-induced protein with tetratricopeptide repeats 2 [Source:HGNC Symbol;Acc:HGNC:5409]	IFIT2	1.504	1.61e-06	0.000153
ENSCAFG00000009850	DNAH5	dynein, axonemal, heavy chain 5 [Source:HGNC Symbol;Acc:HGNC:2950]	DNAH5	1.824	1.84e-06	0.0001653
ENSCAFG00000003167	BMPER	BMP binding endothelial regulator [Source:HGNC Symbol;Acc:HGNC:24154]	BMPER	1.071	2.8e-06	0.0002271
ENSCAFG00000018202	MAPK7	mitogen-activated protein kinase 7 [Source:HGNC Symbol;Acc:HGNC:6880]	MAPK7	0.7549	3.14e-06	0.0002482
ENSCAFG00000009462	PRELP	proline/arginine-rich end leucine-rich repeat protein [Source:HGNC Symbol;Acc:HGNC:9357]	PRELP	1.523	3.53e-06	0.0002745
ENSCAFG00000009003	DDX60	DEAD (Asp-Glu-Ala-Asp) box polypeptide 60 [Source:HGNC Symbol;Acc:HGNC:25942]	DDX60	1.773	4.13e-06	0.0003176
ENSCAFG00000016252	ENSCAFG00000016252	Uncharacterized protein [Source:UniProtKB/TrEMBL;Acc:F1PZM9]		1.682	4.63e-06	0.0003524
ENSCAFG00000002233	NPR2	natriuretic peptide receptor 2 [Source:HGNC Symbol;Acc:HGNC:7944]	NPR2	0.6425	4.95e-06	0.0003712
ENSCAFG00000000498	ENSCAFG00000000498	Uncharacterized protein [Source:UniProtKB/TrEMBL;Acc:E2QTU3]		1.528	5.11e-06	0.0003775
ENSCAFG00000022297	U3			2.042	5.42e-06	0.000394
ENSCAFG00000000673	PLXNB2	plexin B2 [Source:HGNC Symbol;Acc:HGNC:9104]	PLXNB2	0.8372	5.83e-06	0.0004175
ENSCAFG00000016351	ERBB2	Canis lupus familiaris v-erb-b2 erythroblastic leukemia viral oncogene homolog 2, neuro/glioblastoma derived oncogene homolog (avian) (ERBB2), mRNA. [Source:RefSeq mRNA;Acc:NM_001003217]		0.741	6.67e-06	0.0004612
ENSCAFG00000008354	SCARA5	scavenger receptor class A, member 5 [Source:HGNC Symbol;Acc:HGNC:28701]	SCARA5	1.562	7.9e-06	0.0005154
ENSCAFG00000030640	PID1	phosphotyrosine interaction domain containing 1 [Source:HGNC Symbol;Acc:HGNC:26084]	PID1	1.135	7.92e-06	0.0005154
ENSCAFG00000009059	COL2A1	Canis lupus familiaris collagen, type II, alpha 1 (COL2A1), mRNA. [Source:RefSeq mRNA;Acc:NM_001006951]		1.917	8.21e-06	0.0005296
ENSCAFG00000031582	EHF	ets homologous factor [Source:HGNC Symbol;Acc:HGNC:3246]	EHF	1.879	8.36e-06	0.0005354
ENSCAFG00000009145	CHST14	carbohydrate (N-acetylgalactosamine 4-0) sulfotransferase 14 [Source:HGNC Symbol;Acc:HGNC:24464]	CHST14	0.9677	8.63e-06	0.0005485
ENSCAFG00000000492	DLA88	Uncharacterized protein [Source:UniProtKB/TrEMBL;Acc:F1PE31]		1.577	8.64e-06	0.0005485
ENSCAFG00000009519	WISP2	Uncharacterized protein [Source:UniProtKB/TrEMBL;Acc:E2RJ75]		1.71	8.99e-06	0.0005656
ENSCAFG00000019189	BGN	Canis lupus familiaris biglycan (BGN), mRNA. [Source:RefSeq mRNA;Acc:NM_001003229]		1.28	9.7e-06	0.0005971
ENSCAFG00000020175	PBX3	pre-B-cell leukemia homeobox 3 [Source:HGNC Symbol;Acc:HGNC:8634]	PBX3	0.9273	1.07e-05	0.0006452
ENSCAFG00000023837	PTGFRN	prostaglandin F2 receptor inhibitor [Source:HGNC Symbol;Acc:HGNC:9601]	PTGFRN	0.7624	1.09e-05	0.0006498
ENSCAFG00000017498	CORO2B	coronin, actin binding protein, 2B [Source:HGNC Symbol;Acc:HGNC:2256]	CORO2B	1.161	1.1e-05	0.000653
ENSCAFG00000010157	BACE2	beta-site APP-cleaving enzyme 2 [Source:HGNC Symbol;Acc:HGNC:934]	BACE2	0.4931	1.11e-05	0.000653
ENSCAFG00000017201	ABCC3	Uncharacterized protein [Source:UniProtKB/TrEMBL;Acc:F1PRY2]		1.853	1.43e-05	0.0008139
ENSCAFG00000003265	COLEC11	collectin sub-family member 11 [Source:HGNC Symbol;Acc:HGNC:17213]	COLEC11	1.115	1.45e-05	0.0008196
ENSCAFG00000030304	ZSCAN26	zinc finger and SCAN domain containing 26 [Source:HGNC Symbol;Acc:HGNC:12978]	ZSCAN26	1.005	1.46e-05	0.0008196
ENSCAFG00000018358	CCL25	Canis lupus familiaris chemokine (C-C motif) ligand 25 (CCL25), mRNA. [Source:RefSeq mRNA;Acc:NM_001005259]		1.436	1.58e-05	0.0008811
ENSCAFG00000014473	BCHE	butyrylcholinesterase [Source:HGNC Symbol;Acc:HGNC:983]	BCHE	0.9538	1.59e-05	0.0008855
ENSCAFG00000014338	NRXN2	neurexin 2 [Source:HGNC Symbol;Acc:HGNC:8009]	NRXN2	1.372	1.61e-05	0.0008911
ENSCAFG00000019237	ADCY9	adenylate cyclase 9 [Source:HGNC Symbol;Acc:HGNC:240]	ADCY9	0.6122	1.77e-05	0.0009553
ENSCAFG00000009829	CD2	CD2 molecule [Source:HGNC Symbol;Acc:HGNC:1639]	CD2	1.391	1.86e-05	0.0009842
ENSCAFG00000010729	MGRC	Uncharacterized protein [Source:UniProtKB/TrEMBL;Acc:E2QWI0]		1.431	1.87e-05	0.0009893
ENSCAFG00000031246	UGT1A6	UDP glucuronosyltransferase 1 family, polypeptide A6 [Source:HGNC Symbol;Acc:HGNC:12538]	UGT1A6	1.937	1.88e-05	0.0009909
ENSCAFG00000032454	COL8A2	collagen, type VIII, alpha 2 [Source:HGNC Symbol;Acc:HGNC:2216]	COL8A2	1.539	2.26e-05	0.001141
ENSCAFG00000018366	KIAA1210	KIAA1210 [Source:HGNC Symbol;Acc:HGNC:29218]	KIAA1210	1.596	2.46e-05	0.001236
ENSCAFG00000001754	POT1	protection of telomeres 1 [Source:HGNC Symbol;Acc:HGNC:17284]	POT1	0.6542	2.5e-05	0.001253
ENSCAFG00000023437	SEC14L4	SEC14-like 4 (S. cerevisiae) [Source:HGNC Symbol;Acc:HGNC:20627]	SEC14L4	1.236	2.62e-05	0.001296
ENSCAFG00000005723	PSD2	pleckstrin and Sec7 domain containing 2 [Source:HGNC Symbol;Acc:HGNC:19092]	PSD2	1.056	2.63e-05	0.001296
ENSCAFG00000015671	CHERP	calcium homeostasis endoplasmic reticulum protein [Source:HGNC Symbol;Acc:HGNC:16930]	CHERP	0.6084	2.85e-05	0.001369
ENSCAFG00000017745	TBX2	T-box 2 [Source:HGNC Symbol;Acc:HGNC:11597]	TBX2	1.071	2.99e-05	0.001421
ENSCAFG00000017838	CYP46A1	cytochrome P450, family 46, subfamily A, polypeptide 1 [Source:HGNC Symbol;Acc:HGNC:2641]	CYP46A1	1.366	3.05e-05	0.001437
ENSCAFG00000013261	PCMTD2	protein-L-isoaspartate (D-aspartate) O-methyltransferase domain containing 2 [Source:HGNC Symbol;Acc:HGNC:15882]	PCMTD2	0.5105	3.12e-05	0.001454
ENSCAFG00000002878	SULT1E1	sulfotransferase family 1E, estrogen-preferring, member 1 [Source:HGNC Symbol;Acc:HGNC:11377]	SULT1E1	1.723	3.15e-05	0.001461
ENSCAFG00000005542	C1QTNF1	C1q and tumor necrosis factor related protein 1 [Source:HGNC Symbol;Acc:HGNC:14324]	C1QTNF1	0.7428	3.29e-05	0.001504
ENSCAFG00000019740	CLSTN1	calsyntenin 1 [Source:HGNC Symbol;Acc:HGNC:17447]	CLSTN1	0.6385	3.35e-05	0.001524
ENSCAFG00000028587	ENSCAFG00000028587	Uncharacterized protein [Source:UniProtKB/TrEMBL;Acc:J9NTX0]		1.307	3.51e-05	0.001589
ENSCAFG00000028809	ENSCAFG00000028809	Uncharacterized protein [Source:UniProtKB/TrEMBL;Acc:J9NUK6]		1.269	3.58e-05	0.001603
ENSCAFG00000018897	JUN	jun proto-oncogene [Source:HGNC Symbol;Acc:HGNC:6204]	JUN	1.554	3.69e-05	0.001636
ENSCAFG00000019387	SKI	SKI proto-oncogene [Source:HGNC Symbol;Acc:HGNC:10896]	SKI	0.7304	3.7e-05	0.001636
ENSCAFG00000023086	SF1	Uncharacterized protein [Source:UniProtKB/TrEMBL;Acc:F1PHU7]		0.8012	3.86e-05	0.001686
ENSCAFG00000019027	LDOC1	leucine zipper, down-regulated in cancer 1 [Source:HGNC Symbol;Acc:HGNC:6548]	LDOC1	0.8319	4.05e-05	0.001765
ENSCAFG00000013005	EPHB3	EPH receptor B3 [Source:HGNC Symbol;Acc:HGNC:3394]	EPHB3	1.321	4.25e-05	0.001819
ENSCAFG00000032030	TMEM119	transmembrane protein 119 [Source:HGNC Symbol;Acc:HGNC:27884]	TMEM119	1.253	4.26e-05	0.001819
ENSCAFG00000014863	RBM10	RNA binding motif protein 10 [Source:HGNC Symbol;Acc:HGNC:9896]	RBM10	0.467	4.26e-05	0.001819
ENSCAFG00000014920	ECE1	endothelin converting enzyme 1 [Source:HGNC Symbol;Acc:HGNC:3146]	ECE1	1.114	4.48e-05	0.001895
ENSCAFG00000031652	SDC2	syndecan 2 [Source:HGNC Symbol;Acc:HGNC:10659]	SDC2	0.7362	4.54e-05	0.001912
ENSCAFG00000002531	EPN1	epsin 1 [Source:HGNC Symbol;Acc:HGNC:21604]	EPN1	0.5948	4.81e-05	0.002013
ENSCAFG00000009404	TNNC1	troponin C type 1 (slow) [Source:HGNC Symbol;Acc:HGNC:11943]	TNNC1	1.202	5.21e-05	0.002157
ENSCAFG00000031525	ZNF630	zinc finger protein 630 [Source:HGNC Symbol;Acc:HGNC:28855]	ZNF630	1.024	5.41e-05	0.002205
ENSCAFG00000005133	LTBP4	latent transforming growth factor beta binding protein 4 [Source:HGNC Symbol;Acc:HGNC:6717]	LTBP4	1.548	5.55e-05	0.002246
ENSCAFG00000017169	ADAR	adenosine deaminase, RNA-specific [Source:HGNC Symbol;Acc:HGNC:225]	ADAR	0.6556	6e-05	0.002393
ENSCAFG00000032609	RASD2	RASD family, member 2 [Source:HGNC Symbol;Acc:HGNC:18229]	RASD2	1.117	6.32e-05	0.002473
ENSCAFG00000011788	ZFP64	ZFP64 zinc finger protein [Source:HGNC Symbol;Acc:HGNC:15940]	ZFP64	0.7611	6.66e-05	0.002576
ENSCAFG00000011091	XG	Xg blood group [Source:HGNC Symbol;Acc:HGNC:12806]	XG	0.9029	6.92e-05	0.002662
ENSCAFG00000003611	PRR12	proline rich 12 [Source:HGNC Symbol;Acc:HGNC:29217]	PRR12	0.9591	7.42e-05	0.00281
ENSCAFG00000002689	MBOAT7	membrane bound O-acyltransferase domain containing 7 [Source:HGNC Symbol;Acc:HGNC:15505]	MBOAT7	0.8966	8e-05	0.002992
ENSCAFG00000031627	FAM163B	family with sequence similarity 163, member B [Source:HGNC Symbol;Acc:HGNC:33277]	FAM163B	1.748	8.06e-05	0.003007
ENSCAFG00000012424	SYNPO2	synaptopodin 2 [Source:HGNC Symbol;Acc:HGNC:17732]	SYNPO2	1.09	8.74e-05	0.0032
ENSCAFG00000010137	MFSD4	major facilitator superfamily domain containing 4 [Source:HGNC Symbol;Acc:HGNC:25433]	MFSD4	0.9364	8.84e-05	0.003231
ENSCAFG00000028558	FAM46B	family with sequence similarity 46, member B [Source:HGNC Symbol;Acc:HGNC:28273]	FAM46B	1.152	9.26e-05	0.003338
ENSCAFG00000020362	HSD11B2	hydroxysteroid (11-beta) dehydrogenase 2 [Source:HGNC Symbol;Acc:HGNC:5209]	HSD11B2	1.255	9.57e-05	0.003436
ENSCAFG00000029346	ENSCAFG00000029346	Uncharacterized protein [Source:UniProtKB/TrEMBL;Acc:J9NXR3]		1	9.67e-05	0.003463
ENSCAFG00000010167	MX2	Canis lupus familiaris myxovirus (influenza virus) resistance 2 (mouse) (MX2), mRNA. [Source:RefSeq mRNA;Acc:NM_001003133]		1.413	0.0001	0.003562
ENSCAFG00000016860	HOXB8	homeobox B8 [Source:HGNC Symbol;Acc:HGNC:5119]	HOXB8	1.633	0.0001012	0.003591
ENSCAFG00000011403	ASPM	Canis lupus familiaris asp (abnormal spindle) homolog, microcephaly associated (Drosophila) (ASPM), mRNA. [Source:RefSeq mRNA;Acc:NM_001197076]		1.337	0.0001039	0.003673
ENSCAFG00000017018	COL1A1	Canis lupus familiaris collagen, type I, alpha 1 (COL1A1), mRNA. [Source:RefSeq mRNA;Acc:NM_001003090]		1.529	0.0001083	0.003804
ENSCAFG00000031937	SLC35C1	solute carrier family 35 (GDP-fucose transporter), member C1 [Source:HGNC Symbol;Acc:HGNC:20197]	SLC35C1	0.8458	0.0001094	0.003809
ENSCAFG00000031602	XAF1	XIAP associated factor 1 [Source:HGNC Symbol;Acc:HGNC:30932]	XAF1	1.534	0.0001095	0.003809
ENSCAFG00000028456	CD83	Uncharacterized protein [Source:UniProtKB/TrEMBL;Acc:J9P5W5]		0.9843	0.0001102	0.003814
ENSCAFG00000015315	SLC27A1	solute carrier family 27 (fatty acid transporter), member 1 [Source:HGNC Symbol;Acc:HGNC:10995]	SLC27A1	0.7777	0.0001117	0.003856
ENSCAFG00000002526	P3H1	prolyl 3-hydroxylase 1 [Source:HGNC Symbol;Acc:HGNC:19316]	P3H1	0.6481	0.0001146	0.003949
ENSCAFG00000005725	SLC38A10	solute carrier family 38, member 10 [Source:HGNC Symbol;Acc:HGNC:28237]	SLC38A10	1.135	0.0001156	0.003973
ENSCAFG00000029341	ENSCAFG00000029341	Uncharacterized protein [Source:UniProtKB/TrEMBL;Acc:J9NWH7]		0.8442	0.0001164	0.00399
ENSCAFG00000019154	PIAS4	protein inhibitor of activated STAT, 4 [Source:HGNC Symbol;Acc:HGNC:17002]	PIAS4	0.5119	0.0001206	0.004067
ENSCAFG00000019943	CRISPLD2	cysteine-rich secretory protein LCCL domain containing 2 [Source:HGNC Symbol;Acc:HGNC:25248]	CRISPLD2	1.111	0.0001239	0.004159
ENSCAFG00000005142	GZF1	GDNF-inducible zinc finger protein 1 [Source:HGNC Symbol;Acc:HGNC:15808]	GZF1	0.5173	0.0001242	0.00416
ENSCAFG00000010511	OASL1	Canis lupus familiaris 2'-5'-oligoadenylate synthetase-like (OASL), mRNA. [Source:RefSeq mRNA;Acc:NM_001253787]		1.555	0.0001248	0.00416
ENSCAFG00000006735	GZMA	granzyme A (granzyme 1, cytotoxic T-lymphocyte-associated serine esterase 3) [Source:HGNC Symbol;Acc:HGNC:4708]	GZMA	1.419	0.0001297	0.004284
ENSCAFG00000015161	CAMK2G	calcium/calmodulin-dependent protein kinase II gamma [Source:HGNC Symbol;Acc:HGNC:1463]	CAMK2G	0.6893	0.0001308	0.00431
ENSCAFG00000016892	ARMC5	armadillo repeat containing 5 [Source:HGNC Symbol;Acc:HGNC:25781]	ARMC5	0.7977	0.0001313	0.004311
ENSCAFG00000002561	FIZ1	FLT3-interacting zinc finger 1 [Source:HGNC Symbol;Acc:HGNC:25917]	FIZ1	0.55	0.0001314	0.004311
ENSCAFG00000029286	CD7	CD7 molecule [Source:HGNC Symbol;Acc:HGNC:1695]	CD7	1.571	0.0001341	0.004359
ENSCAFG00000031808	ENSCAFG00000031808	Uncharacterized protein [Source:UniProtKB/TrEMBL;Acc:J9P994]		1.036	0.0001354	0.004378
ENSCAFG00000019947	KLHL36	kelch-like family member 36 [Source:HGNC Symbol;Acc:HGNC:17844]	KLHL36	0.7038	0.0001361	0.004385
ENSCAFG00000016501	PALM3	paralemmin 3 [Source:HGNC Symbol;Acc:HGNC:33274]	PALM3	1.112	0.0001373	0.004416
ENSCAFG00000010529	PCSK6	proprotein convertase subtilisin/kexin type 6 [Source:HGNC Symbol;Acc:HGNC:8569]	PCSK6	1.286	0.0001401	0.004477
ENSCAFG00000001843	SPINK4	serine peptidase inhibitor, Kazal type 4 [Source:HGNC Symbol;Acc:HGNC:16646]	SPINK4	1.628	0.0001407	0.004483
ENSCAFG00000014546	HTRA3	HtrA serine peptidase 3 [Source:HGNC Symbol;Acc:HGNC:30406]	HTRA3	0.8076	0.0001412	0.004488
ENSCAFG00000011401	KIRREL	kin of IRRE like (Drosophila) [Source:HGNC Symbol;Acc:HGNC:15734]	KIRREL	0.6167	0.0001419	0.004493
ENSCAFG00000014079	CCDC141	coiled-coil domain containing 141 [Source:HGNC Symbol;Acc:HGNC:26821]	CCDC141	0.9774	0.0001468	0.004608
ENSCAFG00000007572	ENSCAFG00000007572	Uncharacterized protein [Source:UniProtKB/TrEMBL;Acc:J9P5U8]		1.502	0.0001495	0.004674
ENSCAFG00000018042	SNX33	sorting nexin 33 [Source:HGNC Symbol;Acc:HGNC:28468]	SNX33	0.8068	0.0001507	0.004698
ENSCAFG00000002227	C1GALT1	core 1 synthase, glycoprotein-N-acetylgalactosamine 3-beta-galactosyltransferase 1 [Source:HGNC Symbol;Acc:HGNC:24337]	C1GALT1	1.294	0.000151	0.004698
ENSCAFG00000011803	CCDC172	coiled-coil domain containing 172 [Source:HGNC Symbol;Acc:HGNC:30524]	CCDC172	1.647	0.0001514	0.0047
ENSCAFG00000008392	NEIL3	nei endonuclease VIII-like 3 (E. coli) [Source:HGNC Symbol;Acc:HGNC:24573]	NEIL3	1.611	0.0001553	0.004792
ENSCAFG00000013194	MAGEF1	melanoma antigen family F1 [Source:HGNC Symbol;Acc:HGNC:29639]	MAGEF1	0.8033	0.0001566	0.004801
ENSCAFG00000007361	EPB41L4A	erythrocyte membrane protein band 4.1 like 4A [Source:HGNC Symbol;Acc:HGNC:13278]	EPB41L4A	0.9722	0.0001612	0.004866
ENSCAFG00000030283	ENSCAFG00000030283	Uncharacterized protein [Source:UniProtKB/TrEMBL;Acc:E2QYI6]		1.305	0.0001617	0.004866
ENSCAFG00000018925	KDM4B	lysine (K)-specific demethylase 4B [Source:HGNC Symbol;Acc:HGNC:29136]	KDM4B	0.477	0.0001628	0.004888
ENSCAFG00000019561	LCN8	lipocalin 8 [Source:HGNC Symbol;Acc:HGNC:27038]	LCN8	1.583	0.0001707	0.005045
ENSCAFG00000029822	VPS26B	vacuolar protein sorting 26 homolog B (S. pombe) [Source:HGNC Symbol;Acc:HGNC:28119]	VPS26B	0.5211	0.0001747	0.005116
ENSCAFG00000013491	FAM78B	family with sequence similarity 78, member B [Source:HGNC Symbol;Acc:HGNC:13495]	FAM78B	0.8673	0.0001808	0.005275
ENSCAFG00000016560	HTGL	Uncharacterized protein [Source:UniProtKB/TrEMBL;Acc:F1PCC4]		0.962	0.0001877	0.005411
ENSCAFG00000010172	MX1	Canis lupus familiaris myxovirus (influenza virus) resistance 1, interferon-inducible protein p78 (mouse) (MX1), mRNA. [Source:RefSeq mRNA;Acc:NM_001003134]		1.435	0.0001931	0.005511
ENSCAFG00000000641	HSPA1	Canis lupus familiaris heat shock protein 70 (HSP70), mRNA. [Source:RefSeq mRNA;Acc:NM_001003067]		0.9722	0.0002004	0.005685
ENSCAFG00000007120	ENSCAFG00000007120	Uncharacterized protein [Source:UniProtKB/TrEMBL;Acc:E2RLK6]		1.522	0.000202	0.005708
ENSCAFG00000007050	RARG	retinoic acid receptor, gamma [Source:HGNC Symbol;Acc:HGNC:9866]	RARG	0.9864	0.0002028	0.005709
ENSCAFG00000001567	SH3GL2	SH3-domain GRB2-like 2 [Source:HGNC Symbol;Acc:HGNC:10831]	SH3GL2	1.225	0.0002044	0.005744
ENSCAFG00000020334	CTRL	chymotrypsin-like [Source:HGNC Symbol;Acc:HGNC:2524]	CTRL	1.341	0.000218	0.006058
ENSCAFG00000014148	ADAMTS7	ADAM metallopeptidase with thrombospondin type 1 motif, 7 [Source:HGNC Symbol;Acc:HGNC:223]	ADAMTS7	1.405	0.0002181	0.006058
ENSCAFG00000012702	SLC30A2	solute carrier family 30 (zinc transporter), member 2 [Source:HGNC Symbol;Acc:HGNC:11013]	SLC30A2	1.464	0.0002197	0.006079
ENSCAFG00000023594	CSRP2	cysteine and glycine-rich protein 2 [Source:HGNC Symbol;Acc:HGNC:2470]	CSRP2	1.503	0.0002218	0.006125
ENSCAFG00000016052	SLC29A4	solute carrier family 29 (equilibrative nucleoside transporter), member 4 [Source:HGNC Symbol;Acc:HGNC:23097]	SLC29A4	1.154	0.0002265	0.00619
ENSCAFG00000000148	RDH16	retinol dehydrogenase 16 (all-trans) [Source:HGNC Symbol;Acc:HGNC:29674]	RDH16	1.402	0.0002267	0.00619
ENSCAFG00000001534	TLE4	transducin-like enhancer of split 4 [Source:HGNC Symbol;Acc:HGNC:11840]	TLE4	0.6583	0.0002267	0.00619
ENSCAFG00000000406	PPP1R10	protein phosphatase 1, regulatory subunit 10 [Source:HGNC Symbol;Acc:HGNC:9284]	PPP1R10	0.7935	0.0002273	0.006195
ENSCAFG00000012663	GPC1	glypican 1 [Source:HGNC Symbol;Acc:HGNC:4449]	GPC1	0.721	0.0002325	0.006312
ENSCAFG00000016887	COX6A2	cytochrome c oxidase subunit VIa polypeptide 2 [Source:HGNC Symbol;Acc:HGNC:2279]	COX6A2	1.392	0.0002402	0.006472
ENSCAFG00000000497	IFGGD3	Uncharacterized protein [Source:UniProtKB/TrEMBL;Acc:F6UR45]		0.9371	0.0002408	0.006477
ENSCAFG00000019872	CEL	carboxyl ester lipase [Source:HGNC Symbol;Acc:HGNC:1848]	CEL	1.369	0.0002466	0.006619
ENSCAFG00000010382	APBA2	amyloid beta (A4) precursor protein-binding, family A, member 2 [Source:HGNC Symbol;Acc:HGNC:579]	APBA2	1.432	0.0002504	0.006686
ENSCAFG00000029891	SH2D1A	SH2 domain containing 1A [Source:HGNC Symbol;Acc:HGNC:10820]	SH2D1A	1.327	0.0002527	0.006721
ENSCAFG00000004644	ENOX1	ecto-NOX disulfide-thiol exchanger 1 [Source:HGNC Symbol;Acc:HGNC:25474]	ENOX1	1.15	0.0002645	0.006984
ENSCAFG00000009292	NIT2	nitrilase family, member 2 [Source:HGNC Symbol;Acc:HGNC:29878]	NIT2	0.7171	0.0002704	0.007124
ENSCAFG00000017120	CACNA1G	calcium channel, voltage-dependent, T type, alpha 1G subunit [Source:HGNC Symbol;Acc:HGNC:1394]	CACNA1G	1.506	0.0002728	0.007163
ENSCAFG00000017991	C15orf39	chromosome 15 open reading frame 39 [Source:HGNC Symbol;Acc:HGNC:24497]	C15orf39	0.9306	0.0002774	0.007246
ENSCAFG00000005373	SLC24A3	solute carrier family 24 (sodium/potassium/calcium exchanger), member 3 [Source:HGNC Symbol;Acc:HGNC:10977]	SLC24A3	0.9337	0.000299	0.007656
ENSCAFG00000003617	AMPH	amphiphysin [Source:HGNC Symbol;Acc:HGNC:471]	AMPH	1.404	0.0003017	0.007672
ENSCAFG00000008685	CCNG2	cyclin G2 [Source:HGNC Symbol;Acc:HGNC:1593]	CCNG2	0.6508	0.0003017	0.007672
ENSCAFG00000015888	INCENP	inner centromere protein antigens 135/155kDa [Source:HGNC Symbol;Acc:HGNC:6058]	INCENP	0.5514	0.0003139	0.007911
ENSCAFG00000004464	SDK2	sidekick cell adhesion molecule 2 [Source:HGNC Symbol;Acc:HGNC:19308]	SDK2	0.7683	0.0003148	0.007923
ENSCAFG00000006160	RMDN2	regulator of microtubule dynamics 2 [Source:HGNC Symbol;Acc:HGNC:26567]	RMDN2	0.7671	0.00032	0.008039
ENSCAFG00000010255	KCNJ5	potassium channel, inwardly rectifying subfamily J, member 5 [Source:HGNC Symbol;Acc:HGNC:6266]	KCNJ5	0.9846	0.0003249	0.008116
ENSCAFG00000024926	DGAT1	diacylglycerol O-acyltransferase 1 [Source:HGNC Symbol;Acc:HGNC:2843]	DGAT1	0.5992	0.0003253	0.008116
ENSCAFG00000005426	RNASE4	Ribonuclease A B1; Uncharacterized protein [Source:UniProtKB/TrEMBL;Acc:F1PPZ2]		1.12	0.0003293	0.008187
ENSCAFG00000030215	ENSCAFG00000030215	Uncharacterized protein [Source:UniProtKB/TrEMBL;Acc:J9NXX6]		1.112	0.0003333	0.008257
ENSCAFG00000015312	BST1	bone marrow stromal cell antigen 1 [Source:HGNC Symbol;Acc:HGNC:1118]	BST1	0.9028	0.0003478	0.008557
ENSCAFG00000014458	MEPCE	methylphosphate capping enzyme [Source:HGNC Symbol;Acc:HGNC:20247]	MEPCE	0.6822	0.0003554	0.008671
ENSCAFG00000015427	ZNF503	zinc finger protein 503 [Source:HGNC Symbol;Acc:HGNC:23589]	ZNF503	1.159	0.0003583	0.008714
ENSCAFG00000017567	SMAD2	SMAD family member 2 [Source:HGNC Symbol;Acc:HGNC:6768]	SMAD2	0.9336	0.0003668	0.008875
ENSCAFG00000008099	CYP2C21	Canis lupus familiaris cytochrome P450 2C21 (CYP2C18), mRNA. [Source:RefSeq mRNA;Acc:NM_001197044]		1.58	0.0003722	0.008991
ENSCAFG00000018935	CFAP53	cilia and flagella associated protein 53 [Source:HGNC Symbol;Acc:HGNC:26530]	CFAP53	0.9573	0.0003753	0.009051
ENSCAFG00000014165	GRN	granulin [Source:HGNC Symbol;Acc:HGNC:4601]	GRN	0.7945	0.0003779	0.009086
ENSCAFG00000009282	CREB3L1	cAMP responsive element binding protein 3-like 1 [Source:HGNC Symbol;Acc:HGNC:18856]	CREB3L1	1.053	0.0003781	0.009086
ENSCAFG00000011567	USP19	ubiquitin specific peptidase 19 [Source:HGNC Symbol;Acc:HGNC:12617]	USP19	0.4341	0.0003837	0.009192
ENSCAFG00000013889	RTP4	receptor (chemosensory) transporter protein 4 [Source:HGNC Symbol;Acc:HGNC:23992]	RTP4	1.281	0.000385	0.009196
ENSCAFG00000014098	C1RL	complement component 1, r subcomponent-like [Source:HGNC Symbol;Acc:HGNC:21265]	C1RL	0.8164	0.0004087	0.009554
ENSCAFG00000019247	ABCD1	ATP-binding cassette, sub-family D (ALD), member 1 [Source:HGNC Symbol;Acc:HGNC:61]	ABCD1	0.9013	0.0004211	0.009765
ENSCAFG00000031014	FAM180A	family with sequence similarity 180, member A [Source:HGNC Symbol;Acc:HGNC:33773]	FAM180A	1.187	0.0004305	0.00995
ENSCAFG00000009329	PDLIM2	PDZ and LIM domain 2 (mystique) [Source:HGNC Symbol;Acc:HGNC:13992]	PDLIM2	1.06	0.0004404	0.0101
ENSCAFG00000013600	PTH1R	Canis lupus familiaris parathyroid hormone 1 receptor (PTH1R), mRNA. [Source:RefSeq mRNA;Acc:NM_001003155]		1.016	0.0004446	0.01018
ENSCAFG00000008600	DNAJC22	DnaJ (Hsp40) homolog, subfamily C, member 22 [Source:HGNC Symbol;Acc:HGNC:25802]	DNAJC22	1.414	0.0004495	0.01026
ENSCAFG00000003597	SCAF1	SR-related CTD-associated factor 1 [Source:HGNC Symbol;Acc:HGNC:30403]	SCAF1	0.5673	0.0004505	0.01026
ENSCAFG00000009571	CPN1	carboxypeptidase N, polypeptide 1 [Source:HGNC Symbol;Acc:HGNC:2312]	CPN1	1.221	0.0004605	0.01046
ENSCAFG00000012433	PER2	period circadian clock 2 [Source:HGNC Symbol;Acc:HGNC:8846]	PER2	1.081	0.000464	0.01052
ENSCAFG00000031771	THAP10	THAP domain containing 10 [Source:HGNC Symbol;Acc:HGNC:23193]	THAP10	0.8099	0.0004676	0.01056
ENSCAFG00000001104	RANGAP1	Ran GTPase activating protein 1 [Source:HGNC Symbol;Acc:HGNC:9854]	RANGAP1	0.4935	0.000468	0.01056
ENSCAFG00000004931	PLCD1	phospholipase C, delta 1 [Source:HGNC Symbol;Acc:HGNC:9060]	PLCD1	1.167	0.0004698	0.01059
ENSCAFG00000004751	ZNF575	zinc finger protein 575 [Source:HGNC Symbol;Acc:HGNC:27606]	ZNF575	1.02	0.0004705	0.01059
ENSCAFG00000027890	5_8S_rRNA			1.431	0.0004774	0.01069
ENSCAFG00000001145	TRIM11	tripartite motif containing 11 [Source:HGNC Symbol;Acc:HGNC:16281]	TRIM11	0.7562	0.0004775	0.01069
ENSCAFG00000000669	EHMT2	euchromatic histone-lysine N-methyltransferase 2 [Source:HGNC Symbol;Acc:HGNC:14129]	EHMT2	0.5882	0.0004819	0.01076
ENSCAFG00000009397	ENSCAFG00000009397	Uncharacterized protein [Source:UniProtKB/TrEMBL;Acc:F1PMN6]		0.7517	0.0004912	0.01088
ENSCAFG00000010127	SNRPN	small nuclear ribonucleoprotein polypeptide N [Source:HGNC Symbol;Acc:HGNC:11164]	SNRPN	0.7139	0.0004959	0.01094
ENSCAFG00000020342	IFI44	interferon-induced protein 44 [Source:HGNC Symbol;Acc:HGNC:16938]	IFI44	1.049	0.0005146	0.01123
ENSCAFG00000002345	BMP5	bone morphogenetic protein 5 [Source:HGNC Symbol;Acc:HGNC:1072]	BMP5	1.564	0.0005193	0.0113
ENSCAFG00000013500	LTBP3	Uncharacterized protein [Source:UniProtKB/TrEMBL;Acc:F1P6Z2]		0.6228	0.0005362	0.01155
ENSCAFG00000003161	BBS9	Bardet-Biedl syndrome 9 [Source:HGNC Symbol;Acc:HGNC:30000]	BBS9	0.5899	0.0005378	0.01156
ENSCAFG00000005973	SIPA1L3	signal-induced proliferation-associated 1 like 3 [Source:HGNC Symbol;Acc:HGNC:23801]	SIPA1L3	0.6988	0.0005452	0.01167
ENSCAFG00000003200	SH3YL1	SH3 and SYLF domain containing 1 [Source:HGNC Symbol;Acc:HGNC:29546]	SH3YL1	1.244	0.000547	0.01167
ENSCAFG00000011080	CD99	CD99 molecule [Source:HGNC Symbol;Acc:HGNC:7082]	CD99	1.036	0.0005602	0.01187
ENSCAFG00000016522	PLOD1	procollagen-lysine, 2-oxoglutarate 5-dioxygenase 1 [Source:HGNC Symbol;Acc:HGNC:9081]	PLOD1	0.6882	0.0005629	0.01191
ENSCAFG00000005977	MGAT4C	MGAT4 family, member C [Source:HGNC Symbol;Acc:HGNC:30871]	MGAT4C	1.257	0.0005663	0.01195
ENSCAFG00000014030	LARS2	leucyl-tRNA synthetase 2, mitochondrial [Source:HGNC Symbol;Acc:HGNC:17095]	LARS2	0.5243	0.0005673	0.01195
ENSCAFG00000030317	ENSCAFG00000030317	Uncharacterized protein [Source:UniProtKB/TrEMBL;Acc:J9P447]		0.4335	0.0005701	0.01199
ENSCAFG00000017271	DIS3L	DIS3 like exosome 3'-5' exoribonuclease [Source:HGNC Symbol;Acc:HGNC:28698]	DIS3L	0.6632	0.0005777	0.01205
ENSCAFG00000015872	TSPAN14	tetraspanin 14 [Source:HGNC Symbol;Acc:HGNC:23303]	TSPAN14	0.6642	0.0005814	0.01205
ENSCAFG00000015627	SIX4	SIX homeobox 4 [Source:HGNC Symbol;Acc:HGNC:10890]	SIX4	0.8776	0.0005815	0.01205
ENSCAFG00000018207	CABLES1	Cdk5 and Abl enzyme substrate 1 [Source:HGNC Symbol;Acc:HGNC:25097]	CABLES1	0.8	0.0005815	0.01205
ENSCAFG00000010846	PFKL	phosphofructokinase, liver [Source:HGNC Symbol;Acc:HGNC:8876]	PFKL	1.124	0.0005849	0.01205
ENSCAFG00000005737	SFRP1	secreted frizzled-related protein 1 [Source:HGNC Symbol;Acc:HGNC:10776]	SFRP1	0.8004	0.0006004	0.01232
ENSCAFG00000016980	FAM189B	family with sequence similarity 189, member B [Source:HGNC Symbol;Acc:HGNC:1233]	FAM189B	0.7351	0.0006077	0.01242
ENSCAFG00000030589	HYKK	hydroxylysine kinase [Source:HGNC Symbol;Acc:HGNC:34403]	HYKK	0.9201	0.000615	0.01252
ENSCAFG00000004361	IRF2BP1	interferon regulatory factor 2 binding protein 1 [Source:HGNC Symbol;Acc:HGNC:21728]	IRF2BP1	0.7812	0.000617	0.01254
ENSCAFG00000015204	TMEM260	transmembrane protein 260 [Source:HGNC Symbol;Acc:HGNC:20185]	TMEM260	0.7263	0.0006194	0.01257
ENSCAFG00000016711	SIMC1	SUMO-interacting motifs containing 1 [Source:HGNC Symbol;Acc:HGNC:24779]	SIMC1	0.56	0.0006222	0.01261
ENSCAFG00000030258	ENSCAFG00000030258	Uncharacterized protein [Source:UniProtKB/TrEMBL;Acc:E2RCC8]		1.287	0.0006475	0.01304
ENSCAFG00000000285	CITED2	Cbp/p300-interacting transactivator, with Glu/Asp-rich carboxy-terminal domain, 2 [Source:HGNC Symbol;Acc:HGNC:1987]	CITED2	1.101	0.000648	0.01304
ENSCAFG00000014980	FMO4	flavin containing monooxygenase 4 [Source:HGNC Symbol;Acc:HGNC:3772]	FMO4	1.298	0.0006516	0.01308
ENSCAFG00000004029	TMEM143	transmembrane protein 143 [Source:HGNC Symbol;Acc:HGNC:25603]	TMEM143	1.096	0.0006547	0.01312
ENSCAFG00000014443	TSC22D4	TSC22 domain family, member 4 [Source:HGNC Symbol;Acc:HGNC:21696]	TSC22D4	0.6006	0.0006611	0.0132
ENSCAFG00000031828	IGFBPL1	insulin-like growth factor binding protein-like 1 [Source:HGNC Symbol;Acc:HGNC:20081]	IGFBPL1	1.371	0.0006626	0.0132
ENSCAFG00000006865	PAMR1	peptidase domain containing associated with muscle regeneration 1 [Source:HGNC Symbol;Acc:HGNC:24554]	PAMR1	0.9697	0.0006699	0.01331
ENSCAFG00000015488	ENSCAFG00000015488	Uncharacterized protein [Source:UniProtKB/TrEMBL;Acc:F1PRD7]		1.486	0.0006777	0.01345
ENSCAFG00000012022	ECM1	extracellular matrix protein 1 [Source:HGNC Symbol;Acc:HGNC:3153]	ECM1	1.048	0.0006834	0.01353
ENSCAFG00000007520	CBR4	carbonyl reductase 4 [Source:HGNC Symbol;Acc:HGNC:25891]	CBR4	0.8432	0.0006885	0.01357
ENSCAFG00000006608	CPXM1	carboxypeptidase X (M14 family), member 1 [Source:HGNC Symbol;Acc:HGNC:15771]	CPXM1	1.091	0.000692	0.0136
ENSCAFG00000004256	PRKD2	protein kinase D2 [Source:HGNC Symbol;Acc:HGNC:17293]	PRKD2	0.6033	0.0007023	0.01376
ENSCAFG00000008995	USH1C	Usher syndrome 1C (autosomal recessive, severe) [Source:HGNC Symbol;Acc:HGNC:12597]	USH1C	1.212	0.0007074	0.01379
ENSCAFG00000011858	TBCEL	tubulin folding cofactor E-like [Source:HGNC Symbol;Acc:HGNC:28115]	TBCEL	0.3902	0.0007134	0.01383
ENSCAFG00000032391	FAM83H	Uncharacterized protein [Source:UniProtKB/TrEMBL;Acc:J9P7P6]		0.7831	0.0007209	0.01392
ENSCAFG00000007790	POU6F1	POU class 6 homeobox 1 [Source:HGNC Symbol;Acc:HGNC:9224]	POU6F1	0.751	0.0007229	0.01393
ENSCAFG00000005401	GPD1L	glycerol-3-phosphate dehydrogenase 1-like [Source:HGNC Symbol;Acc:HGNC:28956]	GPD1L	0.8089	0.0007279	0.01399
ENSCAFG00000005054	ZRANB3	zinc finger, RAN-binding domain containing 3 [Source:HGNC Symbol;Acc:HGNC:25249]	ZRANB3	0.5311	0.0007365	0.01413
ENSCAFG00000004297	CCDC8	coiled-coil domain containing 8 [Source:HGNC Symbol;Acc:HGNC:25367]	CCDC8	0.6212	0.0007417	0.01421
ENSCAFG00000010028	IFITM10	interferon induced transmembrane protein 10 [Source:HGNC Symbol;Acc:HGNC:40022]	IFITM10	1.521	0.0007464	0.01426
ENSCAFG00000029494	CEND1	cell cycle exit and neuronal differentiation 1 [Source:HGNC Symbol;Acc:HGNC:24153]	CEND1	1.1	0.0007548	0.01439
ENSCAFG00000001547	GLP1R	glucagon-like peptide 1 receptor [Source:HGNC Symbol;Acc:HGNC:4324]	GLP1R	1.347	0.0007681	0.0146
ENSCAFG00000000869	PRR5	proline-rich protein 5 [Source:RefSeq peptide;Acc:NP_001191336]		1.001	0.0007698	0.0146
ENSCAFG00000006557	IRF7	interferon regulatory factor 7 [Source:HGNC Symbol;Acc:HGNC:6122]	IRF7	1.459	0.00077	0.0146
ENSCAFG00000009293	IQGAP2	IQ motif containing GTPase activating protein 2 [Source:HGNC Symbol;Acc:HGNC:6111]	IQGAP2	0.7961	0.0007924	0.01489
ENSCAFG00000004662	EMILIN1	elastin microfibril interfacer 1 [Source:HGNC Symbol;Acc:HGNC:19880]	EMILIN1	0.8739	0.0007945	0.01491
ENSCAFG00000003115	GJA10	gap junction protein, alpha 10, 62kDa [Source:HGNC Symbol;Acc:HGNC:16995]	GJA10	1.143	0.0008104	0.01519
ENSCAFG00000016996	MTX1	metaxin 1 [Source:HGNC Symbol;Acc:HGNC:7504]	MTX1	1.16	0.000816	0.01527
ENSCAFG00000001269	ADGRB1	adhesion G protein-coupled receptor B1 [Source:HGNC Symbol;Acc:HGNC:943]	ADGRB1	1.402	0.0008203	0.0153
ENSCAFG00000015868	ASRGL1	asparaginase like 1 [Source:HGNC Symbol;Acc:HGNC:16448]	ASRGL1	0.8771	0.0008398	0.01554
ENSCAFG00000003758	PCDH18	protocadherin 18 [Source:HGNC Symbol;Acc:HGNC:14268]	PCDH18	0.8911	0.000867	0.01592
ENSCAFG00000017017	THBS3	thrombospondin 3 [Source:HGNC Symbol;Acc:HGNC:11787]	THBS3	0.9898	0.0008716	0.01596
ENSCAFG00000007626	PIK3R1	phosphoinositide-3-kinase, regulatory subunit 1 (alpha) [Source:HGNC Symbol;Acc:HGNC:8979]	PIK3R1	0.5393	0.0008775	0.01605
ENSCAFG00000010830	ENSCAFG00000010830	Uncharacterized protein [Source:UniProtKB/TrEMBL;Acc:F1PKH4]		0.9625	0.0008848	0.01616
ENSCAFG00000016763	RGS6	regulator of G-protein signaling 6 [Source:HGNC Symbol;Acc:HGNC:10002]	RGS6	1.218	0.000898	0.01634
ENSCAFG00000012586	RERGL	RERG/RAS-like [Source:HGNC Symbol;Acc:HGNC:26213]	RERGL	1.428	0.0009028	0.01637
ENSCAFG00000018506	ANGPTL4	angiopoietin-like 4 [Source:HGNC Symbol;Acc:HGNC:16039]	ANGPTL4	1.132	0.0009071	0.01639
ENSCAFG00000003483	KCNF1	potassium channel, voltage gated modifier subfamily F, member 1 [Source:HGNC Symbol;Acc:HGNC:6246]	KCNF1	1.143	0.0009237	0.01665
ENSCAFG00000001581	ADAMTSL1	ADAMTS-like 1 [Source:HGNC Symbol;Acc:HGNC:14632]	ADAMTSL1	0.9327	0.0009242	0.01665
ENSCAFG00000002393	SEMA4C	sema domain, immunoglobulin domain (Ig), transmembrane domain (TM) and short cytoplasmic domain, (semaphorin) 4C [Source:HGNC Symbol;Acc:HGNC:10731]	SEMA4C	0.6005	0.0009259	0.01666
ENSCAFG00000012773	USP21	ubiquitin specific peptidase 21 [Source:HGNC Symbol;Acc:HGNC:12620]	USP21	0.4753	0.000945	0.01692
ENSCAFG00000001840	B4GALT1	UDP-Gal:betaGlcNAc beta 1,4- galactosyltransferase, polypeptide 1 [Source:HGNC Symbol;Acc:HGNC:924]	B4GALT1	0.8518	0.0009509	0.01699
ENSCAFG00000031586	LGALSL	lectin, galactoside-binding-like [Source:HGNC Symbol;Acc:HGNC:25012]	LGALSL	0.8819	0.0009541	0.01702
ENSCAFG00000014812	COL3A1	Uncharacterized protein [Source:UniProtKB/TrEMBL;Acc:F1PG69]		1.173	0.0009659	0.01717
ENSCAFG00000019470	TTC34	tetratricopeptide repeat domain 34 [Source:HGNC Symbol;Acc:HGNC:34297]	TTC34	0.7627	0.0009718	0.01723
ENSCAFG00000004282	WDFY2	WD repeat and FYVE domain containing 2 [Source:HGNC Symbol;Acc:HGNC:20482]	WDFY2	0.6573	0.0009724	0.01723
ENSCAFG00000016196	GDF10	growth differentiation factor 10 [Source:HGNC Symbol;Acc:HGNC:4215]	GDF10	1.476	0.0009898	0.01742
ENSCAFG00000004776	TRANK1	tetratricopeptide repeat and ankyrin repeat containing 1 [Source:HGNC Symbol;Acc:HGNC:29011]	TRANK1	0.8335	0.0009962	0.01749
ENSCAFG00000031538	INPP1	inositol polyphosphate-1-phosphatase [Source:HGNC Symbol;Acc:HGNC:6071]	INPP1	0.4779	0.001005	0.01757
ENSCAFG00000009905	MMP-9	Canis lupus familiaris matrix metallopeptidase 9 (gelatinase B, 92kDa gelatinase, 92kDa type IV collagenase) (MMP9), mRNA. [Source:RefSeq mRNA;Acc:NM_001003219]		1.194	0.00101	0.01757
ENSCAFG00000019838	RXRALPHA	Uncharacterized protein [Source:UniProtKB/TrEMBL;Acc:F1P6M9]		0.7076	0.001014	0.01761
ENSCAFG00000011566	ENSCAFG00000011566	Uncharacterized protein [Source:UniProtKB/TrEMBL;Acc:E2R7P5]		0.798	0.001025	0.01773
ENSCAFG00000011368	TLR5	toll-like receptor 5 [Source:HGNC Symbol;Acc:HGNC:11851]	TLR5	1.078	0.001028	0.01775
ENSCAFG00000003620	RCN3	reticulocalbin 3, EF-hand calcium binding domain [Source:HGNC Symbol;Acc:HGNC:21145]	RCN3	0.941	0.001042	0.01795
ENSCAFG00000012477	ITGB5	integrin, beta 5 [Source:HGNC Symbol;Acc:HGNC:6160]	ITGB5	0.6753	0.001049	0.01804
ENSCAFG00000007060	SDR16C5	short chain dehydrogenase/reductase family 16C, member 5 [Source:HGNC Symbol;Acc:HGNC:30311]	SDR16C5	1.017	0.001064	0.01822
ENSCAFG00000004393	TMEM135	transmembrane protein 135 [Source:HGNC Symbol;Acc:HGNC:26167]	TMEM135	0.8531	0.001077	0.01841
ENSCAFG00000017366	KANK2	KN motif and ankyrin repeat domains 2 [Source:HGNC Symbol;Acc:HGNC:29300]	KANK2	0.6186	0.001098	0.01871
ENSCAFG00000019088	GLIS1	GLIS family zinc finger 1 [Source:HGNC Symbol;Acc:HGNC:29525]	GLIS1	1.265	0.001098	0.01871
ENSCAFG00000004058	CABP5	calcium binding protein 5 [Source:HGNC Symbol;Acc:HGNC:13714]	CABP5	1.438	0.001107	0.01882
ENSCAFG00000013438	MDH1B	malate dehydrogenase 1B, NAD (soluble) [Source:HGNC Symbol;Acc:HGNC:17836]	MDH1B	0.9818	0.001114	0.01889
ENSCAFG00000004242	ENSCAFG00000004242	Uncharacterized protein [Source:UniProtKB/TrEMBL;Acc:F1PJI0]		1.366	0.001118	0.01893
ENSCAFG00000016034	TNRC18	trinucleotide repeat containing 18 [Source:HGNC Symbol;Acc:HGNC:11962]	TNRC18	0.6617	0.00112	0.01896
ENSCAFG00000024439	SLC22A8	solute carrier family 22 (organic anion transporter), member 8 [Source:HGNC Symbol;Acc:HGNC:10972]	SLC22A8	1.467	0.001134	0.01914
ENSCAFG00000014220	C1R	complement component 1, r subcomponent [Source:HGNC Symbol;Acc:HGNC:1246]	C1R	0.8198	0.001145	0.01926
ENSCAFG00000014783	PAOX	polyamine oxidase (exo-N4-amino) [Source:HGNC Symbol;Acc:HGNC:20837]	PAOX	0.9026	0.001155	0.01932
ENSCAFG00000010132	APLP2	amyloid beta (A4) precursor-like protein 2 [Source:HGNC Symbol;Acc:HGNC:598]	APLP2	0.6056	0.001165	0.01943
ENSCAFG00000010460	NEURL1	neuralized E3 ubiquitin protein ligase 1 [Source:HGNC Symbol;Acc:HGNC:7761]	NEURL1	0.8992	0.001166	0.01943
ENSCAFG00000028571	ZBED8	zinc finger, BED-type containing 8 [Source:HGNC Symbol;Acc:HGNC:30804]	ZBED8	0.5513	0.001176	0.01952
ENSCAFG00000000988	NAGA	N-acetylgalactosaminidase, alpha- [Source:HGNC Symbol;Acc:HGNC:7631]	NAGA	0.5079	0.001199	0.0198
ENSCAFG00000003896	HSPA4L	heat shock 70kDa protein 4-like [Source:HGNC Symbol;Acc:HGNC:17041]	HSPA4L	0.7469	0.001201	0.0198
ENSCAFG00000009094	HPSE	heparanase [Source:HGNC Symbol;Acc:HGNC:5164]	HPSE	0.9502	0.001205	0.01981
ENSCAFG00000019680	TMEM8A	transmembrane protein 8A [Source:HGNC Symbol;Acc:HGNC:17205]	TMEM8A	0.8197	0.001218	0.02
ENSCAFG00000012328	PRSS12	protease, serine, 12 (neurotrypsin, motopsin) [Source:HGNC Symbol;Acc:HGNC:9477]	PRSS12	1.112	0.001223	0.02006
ENSCAFG00000003793	SESN1	sestrin 1 [Source:HGNC Symbol;Acc:HGNC:21595]	SESN1	0.6039	0.001227	0.0201
ENSCAFG00000004213	ARHGEF4	Rho guanine nucleotide exchange factor (GEF) 4 [Source:HGNC Symbol;Acc:HGNC:684]	ARHGEF4	0.7682	0.001245	0.02036
ENSCAFG00000016488	PRKACA	Canis lupus familiaris protein kinase, cAMP-dependent, catalytic, alpha (PRKACA), mRNA. [Source:RefSeq mRNA;Acc:NM_001003032]		0.5988	0.001268	0.02068
ENSCAFG00000004529	VIM	vimentin [Source:HGNC Symbol;Acc:HGNC:12692]	VIM	0.8757	0.001273	0.02072
ENSCAFG00000019605	IKBKG	inhibitor of kappa light polypeptide gene enhancer in B-cells, kinase gamma [Source:HGNC Symbol;Acc:HGNC:5961]	IKBKG	0.4178	0.001298	0.02102
ENSCAFG00000016588	C19orf57	chromosome 19 open reading frame 57 [Source:HGNC Symbol;Acc:HGNC:28153]	C19orf57	1.364	0.001307	0.02111
ENSCAFG00000016532	ENSCAFG00000016532			0.8991	0.001311	0.02112
ENSCAFG00000002348	COL21A1	collagen, type XXI, alpha 1 [Source:HGNC Symbol;Acc:HGNC:17025]	COL21A1	1.13	0.001327	0.02129
ENSCAFG00000031848	ENSCAFG00000031848	Uncharacterized protein [Source:UniProtKB/TrEMBL;Acc:J9NS63]		0.875	0.001336	0.02134
ENSCAFG00000030682	ENSCAFG00000030682	Uncharacterized protein [Source:UniProtKB/TrEMBL;Acc:J9P536]		1.293	0.001341	0.02137
ENSCAFG00000029087	GATA4	Canis lupus familiaris GATA binding protein 4 (GATA4), mRNA. [Source:RefSeq mRNA;Acc:NM_001048112]		0.6528	0.001355	0.02149
ENSCAFG00000018381	ESM1	endothelial cell-specific molecule 1 [Source:HGNC Symbol;Acc:HGNC:3466]	ESM1	1.114	0.001364	0.02157
ENSCAFG00000015014	SLC7A4	solute carrier family 7, member 4 [Source:HGNC Symbol;Acc:HGNC:11062]	SLC7A4	1.244	0.001364	0.02157
ENSCAFG00000018726	BCORL1	BCL6 corepressor-like 1 [Source:HGNC Symbol;Acc:HGNC:25657]	BCORL1	0.6113	0.001373	0.02162
ENSCAFG00000032342	PDGFD	platelet derived growth factor D [Source:HGNC Symbol;Acc:HGNC:30620]	PDGFD	0.6636	0.001375	0.02162
ENSCAFG00000007317	KCTD6	potassium channel tetramerization domain containing 6 [Source:HGNC Symbol;Acc:HGNC:22235]	KCTD6	0.7177	0.001377	0.02162
ENSCAFG00000009884	MMRN1	multimerin 1 [Source:HGNC Symbol;Acc:HGNC:7178]	MMRN1	1.014	0.001379	0.02162
ENSCAFG00000029596	GNA12	guanine nucleotide binding protein (G protein) alpha 12 [Source:HGNC Symbol;Acc:HGNC:4380]	GNA12	0.407	0.001381	0.02162
ENSCAFG00000001531	SMO	smoothened, frizzled class receptor [Source:HGNC Symbol;Acc:HGNC:11119]	SMO	0.4836	0.001383	0.02162
ENSCAFG00000005676	SALL2	spalt-like transcription factor 2 [Source:HGNC Symbol;Acc:HGNC:10526]	SALL2	0.7574	0.001406	0.02187
ENSCAFG00000024867	TRIM22	tripartite motif containing 22 [Source:HGNC Symbol;Acc:HGNC:16379]	TRIM22	1.254	0.001413	0.02196
ENSCAFG00000002069	COL1A2	collagen, type I, alpha 2 [Source:HGNC Symbol;Acc:HGNC:2198]	COL1A2	1.077	0.001421	0.02203
ENSCAFG00000014927	NELFA	negative elongation factor complex member A [Source:HGNC Symbol;Acc:HGNC:12768]	NELFA	0.4907	0.001424	0.02203
ENSCAFG00000017013	SGCA	sarcoglycan, alpha (50kDa dystrophin-associated glycoprotein) [Source:HGNC Symbol;Acc:HGNC:10805]	SGCA	1.061	0.001458	0.02247
ENSCAFG00000002554	SRBD1	S1 RNA binding domain 1 [Source:HGNC Symbol;Acc:HGNC:25521]	SRBD1	0.4555	0.001478	0.0227
ENSCAFG00000026967	7SK			1.418	0.001483	0.02275
ENSCAFG00000001338	MAPK15	mitogen-activated protein kinase 15 [Source:HGNC Symbol;Acc:HGNC:24667]	MAPK15	1.171	0.001549	0.02359
ENSCAFG00000002440	AKR1B1	Canis lupus familiaris aldo-keto reductase family 1, member B1 (aldose reductase) (AKR1B1), mRNA. [Source:RefSeq mRNA;Acc:NM_001252416]		1.346	0.001554	0.02364
ENSCAFG00000031079	ZFP36L2	ZFP36 ring finger protein-like 2 [Source:HGNC Symbol;Acc:HGNC:1108]	ZFP36L2	0.9849	0.001563	0.02376
ENSCAFG00000028879	PTRF	polymerase I and transcript release factor [Source:HGNC Symbol;Acc:HGNC:9688]	PTRF	0.6472	0.001574	0.02385
ENSCAFG00000016566	CC2D1A	coiled-coil and C2 domain containing 1A [Source:HGNC Symbol;Acc:HGNC:30237]	CC2D1A	0.8247	0.001589	0.02402
ENSCAFG00000016374	TCAP	Canis lupus familiaris titin-cap (TCAP), mRNA. [Source:RefSeq mRNA;Acc:NM_001135125]		1.046	0.00159	0.02402
ENSCAFG00000004036	CCDC114	coiled-coil domain containing 114 [Source:HGNC Symbol;Acc:HGNC:26560]	CCDC114	0.9491	0.001606	0.02421
ENSCAFG00000023413	TTC32	tetratricopeptide repeat domain 32 [Source:HGNC Symbol;Acc:HGNC:32954]	TTC32	0.6625	0.001609	0.02421
ENSCAFG00000002026	CYP39A1	cytochrome P450, family 39, subfamily A, polypeptide 1 [Source:HGNC Symbol;Acc:HGNC:17449]	CYP39A1	0.6951	0.001609	0.02421
ENSCAFG00000019175	TBXA2R	thromboxane A2 receptor [Source:HGNC Symbol;Acc:HGNC:11608]	TBXA2R	1.128	0.001609	0.02421
ENSCAFG00000019098	FSD1	fibronectin type III and SPRY domain containing 1 [Source:HGNC Symbol;Acc:HGNC:13745]	FSD1	1.366	0.001612	0.02422
ENSCAFG00000005096	ITIH5	inter-alpha-trypsin inhibitor heavy chain family, member 5 [Source:HGNC Symbol;Acc:HGNC:21449]	ITIH5	0.8633	0.001615	0.02424
ENSCAFG00000017183	HOOK2	hook microtubule-tethering protein 2 [Source:HGNC Symbol;Acc:HGNC:19885]	HOOK2	0.5249	0.001619	0.02427
ENSCAFG00000016447	CD5L	CD5 molecule-like [Source:HGNC Symbol;Acc:HGNC:1690]	CD5L	1.415	0.00163	0.02438
ENSCAFG00000001356	PDGFB	Canis lupus familiaris platelet-derived growth factor beta polypeptide (PDGFB), mRNA. [Source:RefSeq mRNA;Acc:NM_001003383]		0.8477	0.001652	0.02457
ENSCAFG00000011762	CA14	carbonic anhydrase XIV [Source:HGNC Symbol;Acc:HGNC:1372]	CA14	1.221	0.001658	0.0246
ENSCAFG00000020039	ZER1	zyg-11 related, cell cycle regulator [Source:HGNC Symbol;Acc:HGNC:30960]	ZER1	0.6205	0.001677	0.02478
ENSCAFG00000010451	CALHM2	calcium homeostasis modulator 2 [Source:HGNC Symbol;Acc:HGNC:23493]	CALHM2	0.7221	0.001686	0.02487
ENSCAFG00000009181	RAPGEF3	Canis lupus familiaris Rap guanine nucleotide exchange factor (GEF) 3 (RAPGEF3), mRNA. [Source:RefSeq mRNA;Acc:NM_001099944]		0.5004	0.001713	0.02509
ENSCAFG00000008384	SLC38A7	solute carrier family 38, member 7 [Source:HGNC Symbol;Acc:HGNC:25582]	SLC38A7	0.5336	0.001715	0.02509
ENSCAFG00000011940	PARP9	poly (ADP-ribose) polymerase family, member 9 [Source:HGNC Symbol;Acc:HGNC:24118]	PARP9	0.7955	0.00174	0.02538
ENSCAFG00000019717	BSG	basigin (Ok blood group) [Source:HGNC Symbol;Acc:HGNC:1116]	BSG	0.7297	0.001785	0.02575
ENSCAFG00000017313	SPNS1	spinster homolog 1 (Drosophila) [Source:HGNC Symbol;Acc:HGNC:30621]	SPNS1	0.5656	0.001786	0.02575
ENSCAFG00000016734	EFNB1	ephrin-B1 [Source:HGNC Symbol;Acc:HGNC:3226]	EFNB1	0.4837	0.00179	0.02577
ENSCAFG00000029771	LYRM5	LYR motif containing 5 [Source:HGNC Symbol;Acc:HGNC:27052]	LYRM5	0.8803	0.001811	0.02595
ENSCAFG00000011523	C1orf116	chromosome 1 open reading frame 116 [Source:HGNC Symbol;Acc:HGNC:28667]	C1orf116	1.232	0.001852	0.02637
ENSCAFG00000000205	TCF21	transcription factor 21 [Source:HGNC Symbol;Acc:HGNC:11632]	TCF21	1.098	0.001855	0.02637
ENSCAFG00000019696	NPRL3	nitrogen permease regulator-like 3 (S. cerevisiae) [Source:HGNC Symbol;Acc:HGNC:14124]	NPRL3	0.5496	0.001861	0.02643
ENSCAFG00000010487	PDE9A	phosphodiesterase 9A [Source:HGNC Symbol;Acc:HGNC:8795]	PDE9A	0.6773	0.001869	0.02651
ENSCAFG00000019911	PPAPDC3	phosphatidic acid phosphatase type 2 domain containing 3 [Source:HGNC Symbol;Acc:HGNC:28174]	PPAPDC3	1.105	0.001885	0.02669
ENSCAFG00000003223	CNOT4	CCR4-NOT transcription complex, subunit 4 [Source:HGNC Symbol;Acc:HGNC:7880]	CNOT4	0.4344	0.00193	0.02708
ENSCAFG00000008852	DDB2	damage-specific DNA binding protein 2, 48kDa [Source:HGNC Symbol;Acc:HGNC:2718]	DDB2	1.126	0.001943	0.02721
ENSCAFG00000000868	SMOC2	Canis lupus familiaris SPARC related modular calcium binding 2 (SMOC2), mRNA. [Source:RefSeq mRNA;Acc:NM_001177803]		0.9868	0.001956	0.02727
ENSCAFG00000011948	DTX3L	deltex 3 like, E3 ubiquitin ligase [Source:HGNC Symbol;Acc:HGNC:30323]	DTX3L	0.5772	0.001957	0.02727
ENSCAFG00000008998	C21orf59	chromosome 21 open reading frame 59 [Source:HGNC Symbol;Acc:HGNC:1301]	C21orf59	0.5051	0.001959	0.02727
ENSCAFG00000032583	METTL7A	methyltransferase like 7A [Source:HGNC Symbol;Acc:HGNC:24550]	METTL7A	1.029	0.001973	0.02739
ENSCAFG00000002121	PDCD1LG2	programmed cell death 1 ligand 2 [Source:HGNC Symbol;Acc:HGNC:18731]	PDCD1LG2	0.9432	0.001977	0.02743
ENSCAFG00000003775	OSR1	odd-skipped related transciption factor 1 [Source:HGNC Symbol;Acc:HGNC:8111]	OSR1	1.085	0.001981	0.02743
ENSCAFG00000009837	PLTP	phospholipid transfer protein [Source:HGNC Symbol;Acc:HGNC:9093]	PLTP	0.7196	0.001991	0.02751
ENSCAFG00000019010	PMM2	phosphomannomutase 2 [Source:HGNC Symbol;Acc:HGNC:9115]	PMM2	0.6584	0.002004	0.02764
ENSCAFG00000006757	PPFIBP2	PTPRF interacting protein, binding protein 2 (liprin beta 2) [Source:HGNC Symbol;Acc:HGNC:9250]	PPFIBP2	0.708	0.002023	0.02785
ENSCAFG00000029721	ZNF132	zinc finger protein 132 [Source:HGNC Symbol;Acc:HGNC:12916]	ZNF132	0.9378	0.002046	0.02809
ENSCAFG00000025384	PML	promyelocytic leukemia [Source:HGNC Symbol;Acc:HGNC:9113]	PML	0.6937	0.002059	0.0282
ENSCAFG00000013807	TMEM47	Canis lupus familiaris transmembrane protein 47 (TMEM47), mRNA. [Source:RefSeq mRNA;Acc:NM_001003045]		1.105	0.002124	0.02897
ENSCAFG00000016197	DAK	dihydroxyacetone kinase 2 homolog (S. cerevisiae) [Source:HGNC Symbol;Acc:HGNC:24552]	DAK	0.9277	0.002142	0.02915
ENSCAFG00000008849	CPNE3	copine III [Source:HGNC Symbol;Acc:HGNC:2316]	CPNE3	0.4327	0.002152	0.02923
ENSCAFG00000019267	DNASE1	Canis lupus familiaris deoxyribonuclease I (DNASE1), mRNA. [Source:RefSeq mRNA;Acc:NM_001002946]		1.232	0.002156	0.02925
ENSCAFG00000014966	SMPD4	sphingomyelin phosphodiesterase 4, neutral membrane (neutral sphingomyelinase-3) [Source:HGNC Symbol;Acc:HGNC:32949]	SMPD4	0.3922	0.002162	0.02925
ENSCAFG00000000679	SKIV2L	superkiller viralicidic activity 2-like (S. cerevisiae) [Source:HGNC Symbol;Acc:HGNC:10898]	SKIV2L	0.5311	0.002166	0.02925
ENSCAFG00000003293	RSAD2	radical S-adenosyl methionine domain containing 2 [Source:HGNC Symbol;Acc:HGNC:30908]	RSAD2	1.382	0.00218	0.02937
ENSCAFG00000010640	SLC2A10	solute carrier family 2 (facilitated glucose transporter), member 10 [Source:HGNC Symbol;Acc:HGNC:13444]	SLC2A10	0.7873	0.002189	0.02945
ENSCAFG00000010438	IFIH1	interferon induced with helicase C domain 1 [Source:HGNC Symbol;Acc:HGNC:18873]	IFIH1	0.7726	0.002227	0.02983
ENSCAFG00000014817	ISYNA1	inositol-3-phosphate synthase 1 [Source:HGNC Symbol;Acc:HGNC:29821]	ISYNA1	0.8517	0.002235	0.02989
ENSCAFG00000004095	EHD2	EH-domain containing 2 [Source:HGNC Symbol;Acc:HGNC:3243]	EHD2	0.7507	0.002235	0.02989
ENSCAFG00000003556	SUGCT	succinyl-CoA:glutarate-CoA transferase [Source:HGNC Symbol;Acc:HGNC:16001]	SUGCT	0.6035	0.002237	0.02989
ENSCAFG00000000311	LRIG3	leucine-rich repeats and immunoglobulin-like domains 3 [Source:HGNC Symbol;Acc:HGNC:30991]	LRIG3	0.5629	0.002265	0.03018
ENSCAFG00000016089	PARP1	poly (ADP-ribose) polymerase 1 [Source:HGNC Symbol;Acc:HGNC:270]	PARP1	0.3334	0.002265	0.03018
ENSCAFG00000004613	PLXND1	plexin D1 [Source:HGNC Symbol;Acc:HGNC:9107]	PLXND1	0.9721	0.002273	0.03024
ENSCAFG00000012752	FAM53B	family with sequence similarity 53, member B [Source:HGNC Symbol;Acc:HGNC:28968]	FAM53B	0.6014	0.002279	0.03024
ENSCAFG00000005589	GAA	glucosidase, alpha; acid [Source:HGNC Symbol;Acc:HGNC:4065]	GAA	0.5726	0.002281	0.03024
ENSCAFG00000000246	COL23A1	collagen, type XXIII, alpha 1 [Source:HGNC Symbol;Acc:HGNC:22990]	COL23A1	1.179	0.002281	0.03024
ENSCAFG00000032060	RAB11B	RAB11B, member RAS oncogene family [Source:HGNC Symbol;Acc:HGNC:9761]	RAB11B	0.5556	0.002282	0.03024
ENSCAFG00000012559	SF3A1	splicing factor 3a, subunit 1, 120kDa [Source:HGNC Symbol;Acc:HGNC:10765]	SF3A1	0.4428	0.002291	0.0303
ENSCAFG00000019385	GNG7	guanine nucleotide binding protein (G protein), gamma 7 [Source:HGNC Symbol;Acc:HGNC:4410]	GNG7	0.8989	0.002307	0.03048
ENSCAFG00000016314	ENSCAFG00000016314	Uncharacterized protein [Source:UniProtKB/TrEMBL;Acc:E2R015]		1.357	0.00237	0.03112
ENSCAFG00000016703	ATP1B2	ATPase, Na+/K+ transporting, beta 2 polypeptide [Source:HGNC Symbol;Acc:HGNC:805]	ATP1B2	0.9562	0.002395	0.03133
ENSCAFG00000005862	PLCL2	phospholipase C-like 2 [Source:HGNC Symbol;Acc:HGNC:9064]	PLCL2	0.6155	0.002395	0.03133
ENSCAFG00000017178	POMT2	protein-O-mannosyltransferase 2 [Source:HGNC Symbol;Acc:HGNC:19743]	POMT2	0.706	0.002407	0.03146
ENSCAFG00000016812	SP2	Sp2 transcription factor [Source:HGNC Symbol;Acc:HGNC:11207]	SP2	0.625	0.002413	0.03151
ENSCAFG00000015368	SLC13A5	solute carrier family 13 (sodium-dependent citrate transporter), member 5 [Source:HGNC Symbol;Acc:HGNC:23089]	SLC13A5	1.288	0.002424	0.03163
ENSCAFG00000004707	ZNF404	zinc finger protein 404 [Source:HGNC Symbol;Acc:HGNC:19417]	ZNF404	0.9278	0.002426	0.03163
ENSCAFG00000005165	MGAT5B	mannosyl (alpha-1,6-)-glycoprotein beta-1,6-N-acetyl-glucosaminyltransferase, isozyme B [Source:HGNC Symbol;Acc:HGNC:24140]	MGAT5B	1.181	0.002453	0.03183
ENSCAFG00000031669	CNRIP1	cannabinoid receptor interacting protein 1 [Source:HGNC Symbol;Acc:HGNC:24546]	CNRIP1	0.9411	0.002454	0.03183
ENSCAFG00000010930	COL16A1	collagen, type XVI, alpha 1 [Source:HGNC Symbol;Acc:HGNC:2193]	COL16A1	0.9959	0.002474	0.03197
ENSCAFG00000006297	ENSCAFG00000006297	Uncharacterized protein [Source:UniProtKB/TrEMBL;Acc:F6XR48]		0.8872	0.002487	0.03207
ENSCAFG00000013545	ARX	Canis lupus familiaris aristaless related homeobox (ARX), mRNA. [Source:RefSeq mRNA;Acc:NM_001114666]		1.155	0.002499	0.03216
ENSCAFG00000013087	PATZ1	POZ (BTB) and AT hook containing zinc finger 1 [Source:HGNC Symbol;Acc:HGNC:13071]	PATZ1	0.5342	0.002507	0.03221
ENSCAFG00000016925	FOXO4	forkhead box O4 [Source:HGNC Symbol;Acc:HGNC:7139]	FOXO4	0.5337	0.00256	0.03281
ENSCAFG00000020210	ZNF821	zinc finger protein 821 [Source:HGNC Symbol;Acc:HGNC:28043]	ZNF821	1.051	0.002578	0.03299
ENSCAFG00000016342	PCDH7	protocadherin 7 [Source:HGNC Symbol;Acc:HGNC:8659]	PCDH7	0.4936	0.002601	0.03317
ENSCAFG00000020086	CIZ1	CDKN1A interacting zinc finger protein 1 [Source:HGNC Symbol;Acc:HGNC:16744]	CIZ1	0.5566	0.002602	0.03317
ENSCAFG00000014866	ZFYVE28	zinc finger, FYVE domain containing 28 [Source:HGNC Symbol;Acc:HGNC:29334]	ZFYVE28	0.8836	0.002633	0.03346
ENSCAFG00000016546	PCGF2	polycomb group ring finger 2 [Source:HGNC Symbol;Acc:HGNC:12929]	PCGF2	0.5822	0.002639	0.03346
ENSCAFG00000030990	C15orf59	chromosome 15 open reading frame 59 [Source:HGNC Symbol;Acc:HGNC:33753]	C15orf59	1.025	0.00264	0.03346
ENSCAFG00000013152	D2HGDH	D-2-hydroxyglutarate dehydrogenase [Source:HGNC Symbol;Acc:HGNC:28358]	D2HGDH	0.9249	0.002647	0.03351
ENSCAFG00000002229	PTPDC1	protein tyrosine phosphatase domain containing 1 [Source:HGNC Symbol;Acc:HGNC:30184]	PTPDC1	0.7858	0.002724	0.03433
ENSCAFG00000010630	COBLL1	cordon-bleu WH2 repeat protein-like 1 [Source:HGNC Symbol;Acc:HGNC:23571]	COBLL1	0.9125	0.002752	0.03465
ENSCAFG00000029846	ELMOD2	ELMO/CED-12 domain containing 2 [Source:HGNC Symbol;Acc:HGNC:28111]	ELMOD2	0.5026	0.002767	0.03478
ENSCAFG00000004406	FBLN2	fibulin 2 [Source:HGNC Symbol;Acc:HGNC:3601]	FBLN2	0.7444	0.002784	0.03486
ENSCAFG00000010114	CIT	citron rho-interacting serine/threonine kinase [Source:HGNC Symbol;Acc:HGNC:1985]	CIT	1.052	0.002785	0.03486
ENSCAFG00000020061	CERCAM	cerebral endothelial cell adhesion molecule [Source:HGNC Symbol;Acc:HGNC:23723]	CERCAM	0.8035	0.002832	0.03538
ENSCAFG00000010757	CPT1A	carnitine palmitoyltransferase 1A (liver) [Source:HGNC Symbol;Acc:HGNC:2328]	CPT1A	0.8294	0.00284	0.03543
ENSCAFG00000019996	CRAT	carnitine O-acetyltransferase [Source:HGNC Symbol;Acc:HGNC:2342]	CRAT	1.079	0.002841	0.03543
ENSCAFG00000019848	COL5A1	collagen, type V, alpha 1 [Source:HGNC Symbol;Acc:HGNC:2209]	COL5A1	1.088	0.002845	0.03543
ENSCAFG00000017907	GM2A	GM2 ganglioside activator [Source:HGNC Symbol;Acc:HGNC:4367]	GM2A	0.7449	0.002853	0.03548
ENSCAFG00000006974	C20orf96	chromosome 20 open reading frame 96 [Source:HGNC Symbol;Acc:HGNC:16227]	C20orf96	0.6455	0.002857	0.03548
ENSCAFG00000017095	YPEL3	yippee-like 3 (Drosophila) [Source:HGNC Symbol;Acc:HGNC:18327]	YPEL3	0.6262	0.002908	0.03605
ENSCAFG00000016126	SLC2A4	Canis lupus familiaris solute carrier family 2 (facilitated glucose transporter), member 4 (SLC2A4), mRNA. [Source:RefSeq mRNA;Acc:NM_001159327]		1.104	0.002946	0.03644
ENSCAFG00000010358	CD96	CD96 molecule [Source:HGNC Symbol;Acc:HGNC:16892]	CD96	1.15	0.002961	0.03659
ENSCAFG00000003177	AGBL3	ATP/GTP binding protein-like 3 [Source:HGNC Symbol;Acc:HGNC:27981]	AGBL3	0.833	0.002978	0.0367
ENSCAFG00000018942	PLIN3	perilipin 3 [Source:HGNC Symbol;Acc:HGNC:16893]	PLIN3	0.7937	0.002978	0.0367
ENSCAFG00000002021	ENPP5	ectonucleotide pyrophosphatase/phosphodiesterase 5 (putative) [Source:HGNC Symbol;Acc:HGNC:13717]	ENPP5	1.097	0.00299	0.03679
ENSCAFG00000013759	MEX3B	mex-3 RNA binding family member B [Source:HGNC Symbol;Acc:HGNC:25297]	MEX3B	0.7614	0.003022	0.03708
ENSCAFG00000001181	TRAPPC9	trafficking protein particle complex 9 [Source:HGNC Symbol;Acc:HGNC:30832]	TRAPPC9	0.5495	0.003044	0.03733
ENSCAFG00000001983	PAPST1	Canis lupus familiaris solute carrier family 35, member B2 (SLC35B2), mRNA. [Source:RefSeq mRNA;Acc:NM_001127499]		0.7309	0.003067	0.0375
ENSCAFG00000011005	TCF7L2	transcription factor 7-like 2 (T-cell specific, HMG-box) [Source:HGNC Symbol;Acc:HGNC:11641]	TCF7L2	0.6859	0.003069	0.0375
ENSCAFG00000020106	ENG	endoglin [Source:HGNC Symbol;Acc:HGNC:3349]	ENG	0.8441	0.003071	0.0375
ENSCAFG00000001325	PYCRL	pyrroline-5-carboxylate reductase-like [Source:HGNC Symbol;Acc:HGNC:25846]	PYCRL	0.742	0.00311	0.03785
ENSCAFG00000006239	PCDH12	protocadherin 12 [Source:HGNC Symbol;Acc:HGNC:8657]	PCDH12	0.9516	0.003132	0.03806
ENSCAFG00000029852	ZNF48	zinc finger protein 48 [Source:HGNC Symbol;Acc:HGNC:13114]	ZNF48	0.5054	0.003135	0.03806
ENSCAFG00000006095	ANKRD10	ankyrin repeat domain 10 [Source:HGNC Symbol;Acc:HGNC:20265]	ANKRD10	0.4298	0.003172	0.03831
ENSCAFG00000016173	THRA	thyroid hormone receptor, alpha [Source:HGNC Symbol;Acc:HGNC:11796]	THRA	0.5403	0.003195	0.03839
ENSCAFG00000011172	FSTL1	follistatin-like 1 [Source:HGNC Symbol;Acc:HGNC:3972]	FSTL1	0.5618	0.003217	0.03863
ENSCAFG00000005528	TIMP2	TIMP metallopeptidase inhibitor 2 [Source:HGNC Symbol;Acc:HGNC:11821]	TIMP2	0.7384	0.00327	0.03917
ENSCAFG00000014724	FLRT1	fibronectin leucine rich transmembrane protein 1 [Source:HGNC Symbol;Acc:HGNC:3760]	FLRT1	1.309	0.003284	0.0393
ENSCAFG00000002007	SAMD9L	sterile alpha motif domain containing 9-like [Source:HGNC Symbol;Acc:HGNC:1349]	SAMD9L	0.7774	0.003302	0.03947
ENSCAFG00000019272	NCLN	nicalin [Source:HGNC Symbol;Acc:HGNC:26923]	NCLN	0.5864	0.003303	0.03947
ENSCAFG00000004453	ABHD5	abhydrolase domain containing 5 [Source:HGNC Symbol;Acc:HGNC:21396]	ABHD5	0.8443	0.003309	0.03951
ENSCAFG00000019502	DFFB	DNA fragmentation factor, 40kDa, beta polypeptide (caspase-activated DNase) [Source:HGNC Symbol;Acc:HGNC:2773]	DFFB	0.6429	0.003351	0.03985
ENSCAFG00000004773	AGAP3	ArfGAP with GTPase domain, ankyrin repeat and PH domain 3 [Source:HGNC Symbol;Acc:HGNC:16923]	AGAP3	0.4724	0.003354	0.03985
ENSCAFG00000004527	MARK4	MAP/microtubule affinity-regulating kinase 4 [Source:HGNC Symbol;Acc:HGNC:13538]	MARK4	0.4706	0.003355	0.03985
ENSCAFG00000031738	COLGALT1	collagen beta(1-O)galactosyltransferase 1 [Source:HGNC Symbol;Acc:HGNC:26182]	COLGALT1	0.4442	0.003357	0.03985
ENSCAFG00000010937	CHKA	choline kinase alpha [Source:HGNC Symbol;Acc:HGNC:1937]	CHKA	0.8255	0.003383	0.04013
ENSCAFG00000031753	ENSCAFG00000031753	Uncharacterized protein [Source:UniProtKB/TrEMBL;Acc:F1PNY2]		1.209	0.003401	0.0403
ENSCAFG00000029901	C1QTNF2	C1q and tumor necrosis factor related protein 2 [Source:HGNC Symbol;Acc:HGNC:14325]	C1QTNF2	1.016	0.003417	0.04041
ENSCAFG00000023613	ANKRD54	ankyrin repeat domain 54 [Source:HGNC Symbol;Acc:HGNC:25185]	ANKRD54	0.4729	0.003426	0.04046
ENSCAFG00000019238	MMP23B	matrix metallopeptidase 23B [Source:HGNC Symbol;Acc:HGNC:7171]	MMP23B	0.8195	0.003476	0.04089
ENSCAFG00000001642	TRERF1	transcriptional regulating factor 1 [Source:HGNC Symbol;Acc:HGNC:18273]	TRERF1	0.7916	0.003497	0.04101
ENSCAFG00000014334	HDAC5	histone deacetylase 5 [Source:HGNC Symbol;Acc:HGNC:14068]	HDAC5	0.5897	0.00351	0.04108
ENSCAFG00000013383	PCNXL3	pecanex-like 3 (Drosophila) [Source:HGNC Symbol;Acc:HGNC:18760]	PCNXL3	0.4862	0.003588	0.0418
ENSCAFG00000032133	ZSCAN31	zinc finger and SCAN domain containing 31 [Source:HGNC Symbol;Acc:HGNC:14097]	ZSCAN31	0.571	0.003605	0.04196
ENSCAFG00000002115	ENSCAFG00000002115	Canis lupus familiaris relaxin 1 (RLN1), mRNA. [Source:RefSeq mRNA;Acc:NM_001003132]		1.144	0.003621	0.04211
ENSCAFG00000019301	CLUH	clustered mitochondria (cluA/CLU1) homolog [Source:HGNC Symbol;Acc:HGNC:29094]	CLUH	0.7221	0.003645	0.04226
ENSCAFG00000006720	AMOTL2	angiomotin like 2 [Source:HGNC Symbol;Acc:HGNC:17812]	AMOTL2	0.7961	0.003673	0.04252
ENSCAFG00000019662	PIGQ	phosphatidylinositol glycan anchor biosynthesis, class Q [Source:HGNC Symbol;Acc:HGNC:14135]	PIGQ	0.4501	0.003745	0.04309
ENSCAFG00000012473	SEMA6C	sema domain, transmembrane domain (TM), and cytoplasmic domain, (semaphorin) 6C [Source:HGNC Symbol;Acc:HGNC:10740]	SEMA6C	0.5553	0.003746	0.04309
ENSCAFG00000000493	OSR2	odd-skipped related transciption factor 2 [Source:HGNC Symbol;Acc:HGNC:15830]	OSR2	1.159	0.003784	0.04341
ENSCAFG00000020404	ENSCAFG00000020404	Canis lupus familiaris crystallin, zeta (quinone reductase) (CRYZ), mRNA. [Source:RefSeq mRNA;Acc:NM_001252397]		0.9505	0.003821	0.0437
ENSCAFG00000000381	TBC1D9B	TBC1 domain family, member 9B (with GRAM domain) [Source:HGNC Symbol;Acc:HGNC:29097]	TBC1D9B	0.4215	0.003876	0.04426
ENSCAFG00000008263	INTS9	integrator complex subunit 9 [Source:HGNC Symbol;Acc:HGNC:25592]	INTS9	0.5329	0.003889	0.04437
ENSCAFG00000020003	FAM73B	family with sequence similarity 73, member B [Source:HGNC Symbol;Acc:HGNC:23621]	FAM73B	0.8091	0.003904	0.04452
ENSCAFG00000005640	SGSH	Canis lupus familiaris N-sulfoglucosamine sulfohydrolase (SGSH), mRNA. [Source:RefSeq mRNA;Acc:NM_001003114]		0.8599	0.003977	0.04507
ENSCAFG00000001012	KLHL38	kelch-like family member 38 [Source:HGNC Symbol;Acc:HGNC:34435]	KLHL38	1.266	0.003979	0.04507
ENSCAFG00000031933	RGMB	repulsive guidance molecule family member b [Source:HGNC Symbol;Acc:HGNC:26896]	RGMB	0.9002	0.003992	0.04516
ENSCAFG00000024148	HEXIM1	hexamethylene bis-acetamide inducible 1 [Source:HGNC Symbol;Acc:HGNC:24953]	HEXIM1	0.6661	0.004047	0.04571
ENSCAFG00000029911	ZNF768	zinc finger protein 768 [Source:HGNC Symbol;Acc:HGNC:26273]	ZNF768	0.4103	0.004069	0.04589
ENSCAFG00000017399	COIL	coilin [Source:HGNC Symbol;Acc:HGNC:2184]	COIL	0.6649	0.004073	0.04589
ENSCAFG00000018413	BTBD6	BTB (POZ) domain containing 6 [Source:HGNC Symbol;Acc:HGNC:19897]	BTBD6	0.7644	0.004114	0.04629
ENSCAFG00000017883	NRK	Nik related kinase [Source:HGNC Symbol;Acc:HGNC:25391]	NRK	1.039	0.004123	0.04635
ENSCAFG00000000953	CYB5R3	Canis lupus familiaris cytochrome b5 reductase 3 (CYB5R3), mRNA. [Source:RefSeq mRNA;Acc:NM_001048084]		0.5659	0.004141	0.04651
ENSCAFG00000023556	OAS1	2'-5'-oligoadenylate synthetase 1, 40/46kDa [Source:HGNC Symbol;Acc:HGNC:8086]	OAS1	1.122	0.004144	0.04652
ENSCAFG00000004785	IFT122	intraflagellar transport 122 [Source:HGNC Symbol;Acc:HGNC:13556]	IFT122	0.6909	0.004192	0.04683
ENSCAFG00000010545	RNPEP	arginyl aminopeptidase (aminopeptidase B) [Source:HGNC Symbol;Acc:HGNC:10078]	RNPEP	0.3842	0.004205	0.04691
ENSCAFG00000009880	SNCA	synuclein, alpha (non A4 component of amyloid precursor) [Source:HGNC Symbol;Acc:HGNC:11138]	SNCA	1.166	0.004295	0.04773
ENSCAFG00000003653	PREP	prolyl endopeptidase [Source:HGNC Symbol;Acc:HGNC:9358]	PREP	0.5152	0.004318	0.04791
ENSCAFG00000017305	GTF2A1	general transcription factor IIA, 1, 19/37kDa [Source:HGNC Symbol;Acc:HGNC:4646]	GTF2A1	0.5266	0.004335	0.048
ENSCAFG00000003462	TBC1D17	TBC1 domain family, member 17 [Source:HGNC Symbol;Acc:HGNC:25699]	TBC1D17	0.3212	0.004359	0.04807
ENSCAFG00000015754	ENSCAFG00000015754	Pulmonary surfactant-associated protein A [Source:UniProtKB/TrEMBL;Acc:F1PYI4]		1.286	0.004362	0.04807
ENSCAFG00000012680	RNPEPL1	arginyl aminopeptidase (aminopeptidase B)-like 1 [Source:HGNC Symbol;Acc:HGNC:10079]	RNPEPL1	0.5231	0.004445	0.0488
ENSCAFG00000005393	MAP3K10	mitogen-activated protein kinase kinase kinase 10 [Source:HGNC Symbol;Acc:HGNC:6849]	MAP3K10	0.616	0.004449	0.0488
ENSCAFG00000000670	RIMS2	regulating synaptic membrane exocytosis 2 [Source:HGNC Symbol;Acc:HGNC:17283]	RIMS2	0.7707	0.004456	0.04881
ENSCAFG00000028482	ENSCAFG00000028482	Uncharacterized protein [Source:UniProtKB/TrEMBL;Acc:J9P6V5]		1.275	0.004465	0.04887
ENSCAFG00000000907	SCUBE1	signal peptide, CUB domain, EGF-like 1 [Source:HGNC Symbol;Acc:HGNC:13441]	SCUBE1	0.9639	0.004523	0.04935
ENSCAFG00000030132	ELOVL4	ELOVL fatty acid elongase 4 [Source:HGNC Symbol;Acc:HGNC:14415]	ELOVL4	0.6982	0.004552	0.04961
ENSCAFG00000010755	KIAA1407	KIAA1407 [Source:HGNC Symbol;Acc:HGNC:29272]	KIAA1407	0.6234	0.004555	0.04961
ENSCAFG00000031860	HIST1H2AC	histone cluster 1, H2ac [Source:HGNC Symbol;Acc:HGNC:4733]	HIST1H2AC	1.152	0.004571	0.04969
ENSCAFG00000015128	TMCO4	transmembrane and coiled-coil domains 4 [Source:HGNC Symbol;Acc:HGNC:27393]	TMCO4	0.7344	0.004584	0.04974
ENSCAFG00000024882	MYLK4	myosin light chain kinase family, member 4 [Source:HGNC Symbol;Acc:HGNC:27972]	MYLK4	1.275	0.004586	0.04974
ENSCAFG00000014066	ENSCAFG00000014066	Uncharacterized protein [Source:UniProtKB/TrEMBL;Acc:F1PV34]		0.782	0.004612	0.04991
ENSCAFG00000032289	BMP6	bone morphogenetic protein 6 [Source:HGNC Symbol;Acc:HGNC:1073]	BMP6	0.6278	0.004625	0.05002
ENSCAFG00000011945	FIGF	c-fos induced growth factor (vascular endothelial growth factor D) [Source:HGNC Symbol;Acc:HGNC:3708]	FIGF	1.13	0.004647	0.0501
ENSCAFG00000000701	ENSCAFG00000000701	Uncharacterized protein [Source:UniProtKB/TrEMBL;Acc:F1PWR2]		0.8308	0.00465	0.0501
ENSCAFG00000014154	ENSCAFG00000014154	Uncharacterized protein [Source:UniProtKB/TrEMBL;Acc:F1PRT9]		0.8105	0.00469	0.05045
ENSCAFG00000003848	C4orf29	chromosome 4 open reading frame 29 [Source:HGNC Symbol;Acc:HGNC:26111]	C4orf29	0.6614	0.0047	0.05053
ENSCAFG00000009510	EXD1	exonuclease 3'-5' domain containing 1 [Source:HGNC Symbol;Acc:HGNC:28507]	EXD1	0.8888	0.00471	0.05058
ENSCAFG00000020172	MVB12B	multivesicular body subunit 12B [Source:HGNC Symbol;Acc:HGNC:23368]	MVB12B	0.4011	0.004735	0.05075
ENSCAFG00000005291	WNT11	wingless-type MMTV integration site family, member 11 [Source:HGNC Symbol;Acc:HGNC:12776]	WNT11	1.165	0.00477	0.05097
ENSCAFG00000019269	MXRA8	matrix-remodelling associated 8 [Source:HGNC Symbol;Acc:HGNC:7542]	MXRA8	0.853	0.004777	0.05101
ENSCAFG00000006496	MITF	Canis lupus familiaris microphthalmia-associated transcription factor (MITF), mRNA. [Source:RefSeq mRNA;Acc:NM_001003337]		0.728	0.004788	0.05105
ENSCAFG00000032088	ENSCAFG00000032088	Uncharacterized protein [Source:UniProtKB/TrEMBL;Acc:J9P2T2]		0.95	0.004814	0.05129
ENSCAFG00000010188	LGR4	leucine-rich repeat containing G protein-coupled receptor 4 [Source:HGNC Symbol;Acc:HGNC:13299]	LGR4	0.5199	0.004868	0.05176
ENSCAFG00000018923	DEXI	Dexi homolog (mouse) [Source:HGNC Symbol;Acc:HGNC:13267]	DEXI	0.9674	0.004889	0.0519
ENSCAFG00000003702	MGST2	microsomal glutathione S-transferase 2 [Source:HGNC Symbol;Acc:HGNC:7063]	MGST2	1.079	0.00494	0.05221
ENSCAFG00000017812	RAB9B	RAB9B, member RAS oncogene family [Source:HGNC Symbol;Acc:HGNC:14090]	RAB9B	1.182	0.004944	0.05221
ENSCAFG00000024949	ENSCAFG00000024949			0.7084	0.004999	0.05272
ENSCAFG00000015246	PLD1	phospholipase D1, phosphatidylcholine-specific [Source:HGNC Symbol;Acc:HGNC:9067]	PLD1	0.5962	0.00502	0.05281
ENSCAFG00000012712	EXTL1	exostosin-like glycosyltransferase 1 [Source:HGNC Symbol;Acc:HGNC:3515]	EXTL1	1.204	0.005022	0.05281
ENSCAFG00000017616	LARP6	La ribonucleoprotein domain family, member 6 [Source:HGNC Symbol;Acc:HGNC:24012]	LARP6	0.8027	0.005026	0.05281
ENSCAFG00000017478	TTC8	Uncharacterized protein [Source:UniProtKB/TrEMBL;Acc:E2REN6]		0.598	0.00503	0.05281
ENSCAFG00000016934	NGFR	nerve growth factor receptor [Source:HGNC Symbol;Acc:HGNC:7809]	NGFR	0.9194	0.005035	0.05283
ENSCAFG00000000936	PACSIN2	protein kinase C and casein kinase substrate in neurons 2 [Source:HGNC Symbol;Acc:HGNC:8571]	PACSIN2	0.6708	0.005054	0.05295
ENSCAFG00000031320	ENSCAFG00000031320	Uncharacterized protein [Source:UniProtKB/TrEMBL;Acc:J9NV53]		0.6773	0.005065	0.05303
ENSCAFG00000019974	CDH13	cadherin 13 [Source:HGNC Symbol;Acc:HGNC:1753]	CDH13	1.146	0.00507	0.05304
ENSCAFG00000017944	TBC1D8B	TBC1 domain family, member 8B (with GRAM domain) [Source:HGNC Symbol;Acc:HGNC:24715]	TBC1D8B	0.5774	0.005085	0.05316
ENSCAFG00000014212	TANGO2	transport and golgi organization 2 homolog (Drosophila) [Source:HGNC Symbol;Acc:HGNC:25439]	TANGO2	0.987	0.00509	0.05318
ENSCAFG00000029814	ZNF175	zinc finger protein 175 [Source:HGNC Symbol;Acc:HGNC:12964]	ZNF175	0.6714	0.0051	0.0532
ENSCAFG00000014906	KLHL22	kelch-like family member 22 [Source:HGNC Symbol;Acc:HGNC:25888]	KLHL22	0.7165	0.005108	0.05324
ENSCAFG00000011178	CD160	CD160 molecule [Source:HGNC Symbol;Acc:HGNC:17013]	CD160	1.055	0.005128	0.05342
ENSCAFG00000001140	MYOT	myotilin [Source:HGNC Symbol;Acc:HGNC:12399]	MYOT	1.26	0.005143	0.05351
ENSCAFG00000019477	MEGF6	multiple EGF-like-domains 6 [Source:HGNC Symbol;Acc:HGNC:3232]	MEGF6	0.8404	0.005144	0.05351
ENSCAFG00000014944	UBA1	ubiquitin-like modifier activating enzyme 1 [Source:HGNC Symbol;Acc:HGNC:12469]	UBA1	0.3913	0.005158	0.05362
ENSCAFG00000017866	ISLR	immunoglobulin superfamily containing leucine-rich repeat [Source:HGNC Symbol;Acc:HGNC:6133]	ISLR	0.8062	0.005201	0.05395
ENSCAFG00000031195	TMEM189	transmembrane protein 189 [Source:HGNC Symbol;Acc:HGNC:16735]	TMEM189	0.6182	0.005204	0.05395
ENSCAFG00000003081	PABPC4	poly(A) binding protein, cytoplasmic 4 (inducible form) [Source:HGNC Symbol;Acc:HGNC:8557]	PABPC4	0.6496	0.005205	0.05395
ENSCAFG00000000294	NMBR	neuromedin B receptor [Source:HGNC Symbol;Acc:HGNC:7843]	NMBR	1.234	0.005223	0.05409
ENSCAFG00000016463	MAD1L1	MAD1 mitotic arrest deficient-like 1 (yeast) [Source:HGNC Symbol;Acc:HGNC:6762]	MAD1L1	0.4908	0.005231	0.05413
ENSCAFG00000006588	PCED1A	PC-esterase domain containing 1A [Source:HGNC Symbol;Acc:HGNC:16212]	PCED1A	0.5324	0.005234	0.05413
ENSCAFG00000011169	PLEKHS1	pleckstrin homology domain containing, family S member 1 [Source:HGNC Symbol;Acc:HGNC:26285]	PLEKHS1	1.121	0.005275	0.05448
ENSCAFG00000019134	PPL	periplakin [Source:HGNC Symbol;Acc:HGNC:9273]	PPL	1.159	0.005302	0.05472
ENSCAFG00000002001	SGCB	Uncharacterized protein [Source:UniProtKB/TrEMBL;Acc:F1PA70]		0.4581	0.005355	0.05518
ENSCAFG00000003807	KLF15	Kruppel-like factor 15 [Source:HGNC Symbol;Acc:HGNC:14536]	KLF15	0.6891	0.005375	0.05531
ENSCAFG00000023338	JUND	jun D proto-oncogene [Source:HGNC Symbol;Acc:HGNC:6206]	JUND	0.9939	0.005399	0.05544
ENSCAFG00000028675	ZNF23	zinc finger protein 23 [Source:HGNC Symbol;Acc:HGNC:13023]	ZNF23	0.4245	0.005423	0.05561
ENSCAFG00000004135	EEFSEC	eukaryotic elongation factor, selenocysteine-tRNA-specific [Source:HGNC Symbol;Acc:HGNC:24614]	EEFSEC	0.502	0.005488	0.05609
ENSCAFG00000013536	ENSCAFG00000013536	Uncharacterized protein [Source:UniProtKB/TrEMBL;Acc:F1PXX8]		0.6699	0.005491	0.05609
ENSCAFG00000019348	ISG15	ISG15 ubiquitin-like modifier [Source:HGNC Symbol;Acc:HGNC:4053]	ISG15	1.212	0.005493	0.05609
ENSCAFG00000010161	LPL	Uncharacterized protein [Source:UniProtKB/TrEMBL;Acc:F1PA62]		1.009	0.005523	0.05635
ENSCAFG00000010121	CD81	Uncharacterized protein [Source:UniProtKB/TrEMBL;Acc:F1PB66]		0.6802	0.005542	0.05651
ENSCAFG00000005078	UBE2O	ubiquitin-conjugating enzyme E2O [Source:HGNC Symbol;Acc:HGNC:29554]	UBE2O	0.5376	0.005567	0.05664
ENSCAFG00000013156	CSPG5	chondroitin sulfate proteoglycan 5 (neuroglycan C) [Source:HGNC Symbol;Acc:HGNC:2467]	CSPG5	0.6234	0.005592	0.05686
ENSCAFG00000000149	STARD6	StAR-related lipid transfer (START) domain containing 6 [Source:HGNC Symbol;Acc:HGNC:18066]	STARD6	0.5819	0.005625	0.05707
ENSCAFG00000002371	ZAP70	zeta-chain (TCR) associated protein kinase 70kDa [Source:HGNC Symbol;Acc:HGNC:12858]	ZAP70	0.9609	0.005632	0.05708
ENSCAFG00000001781	WFS1	Wolfram syndrome 1 (wolframin) [Source:HGNC Symbol;Acc:HGNC:12762]	WFS1	0.4858	0.005649	0.05716
ENSCAFG00000010231	KCNQ1	potassium channel, voltage gated KQT-like subfamily Q, member 1 [Source:HGNC Symbol;Acc:HGNC:6294]	KCNQ1	0.9206	0.005664	0.05723
ENSCAFG00000008341	SPON1	spondin 1, extracellular matrix protein [Source:HGNC Symbol;Acc:HGNC:11252]	SPON1	1.049	0.005753	0.05799
ENSCAFG00000015092	KCNN1	potassium channel, calcium activated intermediate/small conductance subfamily N alpha, member 1 [Source:HGNC Symbol;Acc:HGNC:6290]	KCNN1	1.011	0.005756	0.05799
ENSCAFG00000015593	ENSCAFG00000015593	Uncharacterized protein [Source:UniProtKB/TrEMBL;Acc:E2RGX1]		0.9349	0.005771	0.05802
ENSCAFG00000020247	WWP2	WW domain containing E3 ubiquitin protein ligase 2 [Source:HGNC Symbol;Acc:HGNC:16804]	WWP2	0.3741	0.005818	0.05829
ENSCAFG00000004968	ENSCAFG00000004968			0.6917	0.005822	0.05829
ENSCAFG00000028905	CDKN2C	cyclin-dependent kinase inhibitor 2C (p18, inhibits CDK4) [Source:HGNC Symbol;Acc:HGNC:1789]	CDKN2C	0.6207	0.005844	0.05843
ENSCAFG00000030000	ENSCAFG00000030000	Uncharacterized protein [Source:UniProtKB/TrEMBL;Acc:J9P8A3]		0.8528	0.005875	0.05863
ENSCAFG00000030366	ENSCAFG00000030366	Uncharacterized protein [Source:UniProtKB/TrEMBL;Acc:J9P2L2]		0.513	0.005886	0.05863
ENSCAFG00000032399	CCDC117	coiled-coil domain containing 117 [Source:HGNC Symbol;Acc:HGNC:26599]	CCDC117	0.3748	0.005888	0.05863
ENSCAFG00000004408	CAB39L	calcium binding protein 39-like [Source:HGNC Symbol;Acc:HGNC:20290]	CAB39L	0.7966	0.005923	0.05882
ENSCAFG00000010030	TMCC2	transmembrane and coiled-coil domain family 2 [Source:HGNC Symbol;Acc:HGNC:24239]	TMCC2	0.5479	0.005928	0.05883
ENSCAFG00000020290	DAB2IP	DAB2 interacting protein [Source:HGNC Symbol;Acc:HGNC:17294]	DAB2IP	0.348	0.00595	0.05896
ENSCAFG00000001890	MAMDC2	MAM domain containing 2 [Source:HGNC Symbol;Acc:HGNC:23673]	MAMDC2	1.069	0.005961	0.059
ENSCAFG00000014928	PDE4C	phosphodiesterase 4C, cAMP-specific [Source:HGNC Symbol;Acc:HGNC:8782]	PDE4C	1.208	0.005964	0.059
ENSCAFG00000031476	ENSCAFG00000031476	Uncharacterized protein [Source:UniProtKB/TrEMBL;Acc:J9PBE5]		0.6029	0.005994	0.05923
ENSCAFG00000004878	WDR86	WD repeat domain 86 [Source:HGNC Symbol;Acc:HGNC:28020]	WDR86	0.9587	0.006085	0.05982
ENSCAFG00000014076	CTSH	cathepsin H [Source:HGNC Symbol;Acc:HGNC:2535]	CTSH	0.7036	0.006122	0.05999
ENSCAFG00000000804	FBLN1	fibulin 1 [Source:HGNC Symbol;Acc:HGNC:3600]	FBLN1	1.061	0.006125	0.05999
ENSCAFG00000011211	ECEL1	endothelin converting enzyme-like 1 [Source:HGNC Symbol;Acc:HGNC:3147]	ECEL1	0.8533	0.006188	0.06033
ENSCAFG00000002923	CLEC11A	C-type lectin domain family 11, member A [Source:HGNC Symbol;Acc:HGNC:10576]	CLEC11A	0.5846	0.006206	0.06043
ENSCAFG00000014074	CRYAB	crystallin, alpha B [Source:HGNC Symbol;Acc:HGNC:2389]	CRYAB	0.9403	0.00621	0.06043
ENSCAFG00000001332	TAB1	TGF-beta activated kinase 1/MAP3K7 binding protein 1 [Source:HGNC Symbol;Acc:HGNC:18157]	TAB1	0.3532	0.006218	0.06043
ENSCAFG00000019246	NFIC	nuclear factor I/C (CCAAT-binding transcription factor) [Source:HGNC Symbol;Acc:HGNC:7786]	NFIC	0.5643	0.006219	0.06043
ENSCAFG00000015720	DHX58	DEXH (Asp-Glu-X-His) box polypeptide 58 [Source:HGNC Symbol;Acc:HGNC:29517]	DHX58	0.5757	0.006224	0.06044
ENSCAFG00000015898	RBM47	RNA binding motif protein 47 [Source:HGNC Symbol;Acc:HGNC:30358]	RBM47	1.057	0.00624	0.06056
ENSCAFG00000008478	MOGS	mannosyl-oligosaccharide glucosidase [Source:HGNC Symbol;Acc:HGNC:24862]	MOGS	0.5468	0.006321	0.06118
ENSCAFG00000017492	ARHGAP17	Rho GTPase activating protein 17 [Source:HGNC Symbol;Acc:HGNC:18239]	ARHGAP17	0.5147	0.006384	0.0617
ENSCAFG00000016402	SEL1L3	sel-1 suppressor of lin-12-like 3 (C. elegans) [Source:HGNC Symbol;Acc:HGNC:29108]	SEL1L3	0.7732	0.006405	0.06182
ENSCAFG00000000482	FLT4	fms-related tyrosine kinase 4 [Source:HGNC Symbol;Acc:HGNC:3767]	FLT4	0.6075	0.006414	0.06187
ENSCAFG00000001501	CDC42EP1	CDC42 effector protein (Rho GTPase binding) 1 [Source:HGNC Symbol;Acc:HGNC:17014]	CDC42EP1	0.7136	0.006423	0.06191
ENSCAFG00000030145	ENSCAFG00000030145	Uncharacterized protein [Source:UniProtKB/TrEMBL;Acc:J9P1A7]		0.6704	0.006434	0.06198
ENSCAFG00000028589	SEPP1	selenoprotein P, plasma, 1 [Source:HGNC Symbol;Acc:HGNC:10751]	SEPP1	0.5522	0.006441	0.062
ENSCAFG00000001086	MYC	Canis lupus familiaris v-myc myelocytomatosis viral oncogene homolog (avian) (MYC), mRNA. [Source:RefSeq mRNA;Acc:NM_001003246]		1.057	0.006521	0.06261
ENSCAFG00000030738	MEIG1	meiosis/spermiogenesis associated 1 [Source:HGNC Symbol;Acc:HGNC:23429]	MEIG1	1.046	0.006555	0.06289
ENSCAFG00000015612	GHDC	GH3 domain containing [Source:HGNC Symbol;Acc:HGNC:24438]	GHDC	0.6536	0.006638	0.06344
ENSCAFG00000031861	MZF1	myeloid zinc finger 1 [Source:HGNC Symbol;Acc:HGNC:13108]	MZF1	0.5035	0.006652	0.06349
ENSCAFG00000007394	ABHD6	abhydrolase domain containing 6 [Source:HGNC Symbol;Acc:HGNC:21398]	ABHD6	0.6178	0.006717	0.06387
ENSCAFG00000015724	INTS5	integrator complex subunit 5 [Source:HGNC Symbol;Acc:HGNC:29352]	INTS5	0.5103	0.006723	0.06387
ENSCAFG00000009459	FMOD	fibromodulin [Source:HGNC Symbol;Acc:HGNC:3774]	FMOD	1.049	0.006751	0.06406
ENSCAFG00000015578	RTN1	reticulon 1 [Source:HGNC Symbol;Acc:HGNC:10467]	RTN1	1.13	0.006782	0.06426
ENSCAFG00000003987	KIAA1462	KIAA1462 [Source:HGNC Symbol;Acc:HGNC:29283]	KIAA1462	0.5151	0.006803	0.06442
ENSCAFG00000010988	C21orf2	chromosome 21 open reading frame 2 [Source:HGNC Symbol;Acc:HGNC:1260]	C21orf2	0.6147	0.006816	0.0645
ENSCAFG00000013995	CABIN1	calcineurin binding protein 1 [Source:HGNC Symbol;Acc:HGNC:24187]	CABIN1	0.5125	0.006824	0.0645
ENSCAFG00000012301	TNS3	tensin 3 [Source:HGNC Symbol;Acc:HGNC:21616]	TNS3	0.6035	0.006834	0.0645
ENSCAFG00000029336	ODF3B	outer dense fiber of sperm tails 3B [Source:HGNC Symbol;Acc:HGNC:34388]	ODF3B	0.7362	0.006878	0.06483
ENSCAFG00000020363	ZDHHC1	zinc finger, DHHC-type containing 1 [Source:HGNC Symbol;Acc:HGNC:17916]	ZDHHC1	0.5487	0.006946	0.0653
ENSCAFG00000032715	C1orf53	chromosome 1 open reading frame 53 [Source:HGNC Symbol;Acc:HGNC:30003]	C1orf53	0.8485	0.006961	0.06537
ENSCAFG00000015646	TAF6L	TAF6-like RNA polymerase II, p300/CBP-associated factor (PCAF)-associated factor, 65kDa [Source:HGNC Symbol;Acc:HGNC:17305]	TAF6L	0.5015	0.006968	0.06537
ENSCAFG00000022737	ENSCAFG00000022737			1.126	0.006983	0.06543
ENSCAFG00000019794	SARDH	sarcosine dehydrogenase [Source:HGNC Symbol;Acc:HGNC:10536]	SARDH	0.7213	0.006987	0.06543
ENSCAFG00000007832	TCF7L1	transcription factor 7-like 1 (T-cell specific, HMG-box) [Source:HGNC Symbol;Acc:HGNC:11640]	TCF7L1	0.6419	0.006997	0.06549
ENSCAFG00000014346	C1S	complement component 1, s subcomponent [Source:HGNC Symbol;Acc:HGNC:1247]	C1S	0.5645	0.007003	0.0655
ENSCAFG00000003752	ENSCAFG00000003752	Uncharacterized protein [Source:UniProtKB/TrEMBL;Acc:E2QU67]		1.019	0.007036	0.06564
ENSCAFG00000015984	AKAP4	A kinase (PRKA) anchor protein 4 [Source:HGNC Symbol;Acc:HGNC:374]	AKAP4	1.217	0.007081	0.06581
ENSCAFG00000011021	B3GNT7	UDP-GlcNAc:betaGal beta-1,3-N-acetylglucosaminyltransferase 7 [Source:HGNC Symbol;Acc:HGNC:18811]	B3GNT7	0.7674	0.007113	0.06596
ENSCAFG00000010973	RGMA	repulsive guidance molecule family member a [Source:HGNC Symbol;Acc:HGNC:30308]	RGMA	0.7207	0.007185	0.06644
ENSCAFG00000007695	SLMAP	sarcolemma associated protein [Source:HGNC Symbol;Acc:HGNC:16643]	SLMAP	0.3992	0.007186	0.06644
ENSCAFG00000006764	PARG	poly (ADP-ribose) glycohydrolase [Source:HGNC Symbol;Acc:HGNC:8605]	PARG	0.844	0.007246	0.06691
ENSCAFG00000029847	LASP1	LIM and SH3 protein 1 [Source:HGNC Symbol;Acc:HGNC:6513]	LASP1	0.424	0.007261	0.067
ENSCAFG00000024647	SERPINB5	serpin peptidase inhibitor, clade B (ovalbumin), member 5 [Source:HGNC Symbol;Acc:HGNC:8949]	SERPINB5	0.9215	0.007292	0.06708
ENSCAFG00000005252	TMC6	transmembrane channel-like 6 [Source:HGNC Symbol;Acc:HGNC:18021]	TMC6	0.9829	0.007337	0.06732
ENSCAFG00000004652	GLB1	Canis lupus familiaris galactosidase, beta 1 (GLB1), mRNA. [Source:RefSeq mRNA;Acc:NM_001037641]		0.5268	0.007344	0.06734
ENSCAFG00000013042	MYOM3	myomesin 3 [Source:HGNC Symbol;Acc:HGNC:26679]	MYOM3	1.087	0.007362	0.06742
ENSCAFG00000010758	MAP2K6	mitogen-activated protein kinase kinase 6 [Source:HGNC Symbol;Acc:HGNC:6846]	MAP2K6	0.8254	0.007363	0.06742
ENSCAFG00000017257	ENSCAFG00000017257	Uncharacterized protein [Source:UniProtKB/TrEMBL;Acc:F1PKB2]		0.4553	0.007367	0.06742
ENSCAFG00000024725	TXK	TXK tyrosine kinase [Source:HGNC Symbol;Acc:HGNC:12434]	TXK	1.069	0.007375	0.06745
ENSCAFG00000014583	CPZ	carboxypeptidase Z [Source:HGNC Symbol;Acc:HGNC:2333]	CPZ	0.9584	0.007429	0.06777
ENSCAFG00000010232	TRIM8	tripartite motif containing 8 [Source:HGNC Symbol;Acc:HGNC:15579]	TRIM8	0.5791	0.007442	0.06785
ENSCAFG00000022732	ND3	NADH-ubiquinone oxidoreductase chain 3 [Source:UniProtKB/Swiss-Prot;Acc:Q9ZZ60]		0.945	0.007481	0.0681
ENSCAFG00000009582	ENSCAFG00000009582			0.5089	0.007513	0.06828
ENSCAFG00000016154	TMEM63A	transmembrane protein 63A [Source:HGNC Symbol;Acc:HGNC:29118]	TMEM63A	0.6791	0.007527	0.06837
ENSCAFG00000017023	GJB1	gap junction protein, beta 1, 32kDa [Source:HGNC Symbol;Acc:HGNC:4283]	GJB1	1.04	0.007577	0.06869
ENSCAFG00000029937	EFHD1	EF-hand domain family, member D1 [Source:HGNC Symbol;Acc:HGNC:29556]	EFHD1	1.002	0.007582	0.06869
ENSCAFG00000029504	ZNF432	zinc finger protein 432 [Source:HGNC Symbol;Acc:HGNC:20810]	ZNF432	0.4938	0.007596	0.06874
ENSCAFG00000016141	CASC3	cancer susceptibility candidate 3 [Source:HGNC Symbol;Acc:HGNC:17040]	CASC3	0.4443	0.007621	0.06885
ENSCAFG00000019839	PSRC1	proline/serine-rich coiled-coil 1 [Source:HGNC Symbol;Acc:HGNC:24472]	PSRC1	0.5763	0.007625	0.06885
ENSCAFG00000007793	ENPP6	ectonucleotide pyrophosphatase/phosphodiesterase 6 [Source:HGNC Symbol;Acc:HGNC:23409]	ENPP6	0.6487	0.007628	0.06885
ENSCAFG00000028771	ENSCAFG00000028771	Uncharacterized protein [Source:UniProtKB/TrEMBL;Acc:J9NXQ9]		0.8459	0.007686	0.06925
ENSCAFG00000011022	ROBO4	roundabout, axon guidance receptor, homolog 4 (Drosophila) [Source:HGNC Symbol;Acc:HGNC:17985]	ROBO4	0.9535	0.007714	0.06945
ENSCAFG00000015840	ATP13A2	ATPase type 13A2 [Source:HGNC Symbol;Acc:HGNC:30213]	ATP13A2	0.6519	0.007739	0.06955
ENSCAFG00000017612	ASB2	ankyrin repeat and SOCS box containing 2 [Source:HGNC Symbol;Acc:HGNC:16012]	ASB2	1.154	0.007823	0.07022
ENSCAFG00000012327	WDR11	WD repeat domain 11 [Source:HGNC Symbol;Acc:HGNC:13831]	WDR11	0.444	0.007869	0.0705
ENSCAFG00000012802	CD3E	T-cell surface glycoprotein CD3 epsilon chain [Source:UniProtKB/Swiss-Prot;Acc:P27597]		1.133	0.007916	0.07079
ENSCAFG00000031392	PRR7	proline rich 7 (synaptic) [Source:HGNC Symbol;Acc:HGNC:28130]	PRR7	0.658	0.00793	0.07087
ENSCAFG00000013098	ZNF750	zinc finger protein 750 [Source:HGNC Symbol;Acc:HGNC:25843]	ZNF750	1.189	0.007944	0.07095
ENSCAFG00000002573	SSC5D	scavenger receptor cysteine rich family, 5 domains [Source:HGNC Symbol;Acc:HGNC:26641]	SSC5D	0.9578	0.008011	0.07133
ENSCAFG00000002250	TMEM8B	transmembrane protein 8B [Source:HGNC Symbol;Acc:HGNC:21427]	TMEM8B	0.6698	0.00802	0.07137
ENSCAFG00000001147	AKAP7	A kinase (PRKA) anchor protein 7 [Source:HGNC Symbol;Acc:HGNC:377]	AKAP7	0.5693	0.008108	0.07197
ENSCAFG00000002058	TESK1	testis-specific kinase 1 [Source:HGNC Symbol;Acc:HGNC:11731]	TESK1	0.4433	0.008138	0.07215
ENSCAFG00000000430	ESR1	estrogen receptor 1 [Source:HGNC Symbol;Acc:HGNC:3467]	ESR1	0.8403	0.008173	0.07232
ENSCAFG00000018037	B4GALT6	UDP-Gal:betaGlcNAc beta 1,4- galactosyltransferase, polypeptide 6 [Source:HGNC Symbol;Acc:HGNC:929]	B4GALT6	1.078	0.008179	0.07234
ENSCAFG00000004249	ARHGAP21	Rho GTPase activating protein 21 [Source:HGNC Symbol;Acc:HGNC:23725]	ARHGAP21	0.5804	0.008264	0.07291
ENSCAFG00000002619	ENSCAFG00000002619	Uncharacterized protein [Source:UniProtKB/TrEMBL;Acc:J9NYT3]		0.8487	0.008301	0.07308
ENSCAFG00000017453	INTS3	integrator complex subunit 3 [Source:HGNC Symbol;Acc:HGNC:26153]	INTS3	0.5006	0.008333	0.07324
ENSCAFG00000010831	SHOC2	soc-2 suppressor of clear homolog (C. elegans) [Source:HGNC Symbol;Acc:HGNC:15454]	SHOC2	0.6016	0.008347	0.07324
ENSCAFG00000010742	PGAP1	post-GPI attachment to proteins 1 [Source:HGNC Symbol;Acc:HGNC:25712]	PGAP1	0.7784	0.008443	0.07377
ENSCAFG00000003050	XPO1	exportin 1 [Source:HGNC Symbol;Acc:HGNC:12825]	XPO1	0.3931	0.008506	0.07419
ENSCAFG00000016610	RNF111	ring finger protein 111 [Source:HGNC Symbol;Acc:HGNC:17384]	RNF111	0.2986	0.008525	0.07421
ENSCAFG00000013668	ENSCAFG00000013668	Uncharacterized protein [Source:UniProtKB/TrEMBL;Acc:F1PXF8]		0.4982	0.008599	0.07473
ENSCAFG00000031323	C11orf68	chromosome 11 open reading frame 68 [Source:HGNC Symbol;Acc:HGNC:28801]	C11orf68	0.4539	0.008671	0.07526
ENSCAFG00000011880	GRIK4	glutamate receptor, ionotropic, kainate 4 [Source:HGNC Symbol;Acc:HGNC:4582]	GRIK4	1.078	0.008745	0.07572
ENSCAFG00000017834	TYK2	tyrosine kinase 2 [Source:HGNC Symbol;Acc:HGNC:12440]	TYK2	0.4768	0.008764	0.07579
ENSCAFG00000029158	ZNF385A	zinc finger protein 385A [Source:HGNC Symbol;Acc:HGNC:17521]	ZNF385A	0.7662	0.008859	0.07652
ENSCAFG00000001298	SCUBE3	signal peptide, CUB domain, EGF-like 3 [Source:HGNC Symbol;Acc:HGNC:13655]	SCUBE3	0.7984	0.008897	0.0768
ENSCAFG00000018989	BSND	barttin CLCNK-type chloride channel accessory beta subunit [Source:HGNC Symbol;Acc:HGNC:16512]	BSND	1.059	0.00893	0.07702
ENSCAFG00000005337	CSGALNACT1	chondroitin sulfate N-acetylgalactosaminyltransferase 1 [Source:HGNC Symbol;Acc:HGNC:24290]	CSGALNACT1	0.8198	0.008932	0.07702
ENSCAFG00000006690	LRFN3	leucine rich repeat and fibronectin type III domain containing 3 [Source:HGNC Symbol;Acc:HGNC:28370]	LRFN3	0.7758	0.008949	0.07712
ENSCAFG00000007026	CXCL12	Canis lupus familiaris chemokine (C-X-C motif) ligand 12 (CXCL12), mRNA. [Source:RefSeq mRNA;Acc:NM_001128097]		0.9008	0.009031	0.07773
ENSCAFG00000019592	FAM3A	family with sequence similarity 3, member A [Source:HGNC Symbol;Acc:HGNC:13749]	FAM3A	0.6118	0.009051	0.07777
ENSCAFG00000005406	FCGBP	Fc fragment of IgG binding protein [Source:HGNC Symbol;Acc:HGNC:13572]	FCGBP	1.173	0.009102	0.07807
ENSCAFG00000015431	DACT1	dishevelled-binding antagonist of beta-catenin 1 [Source:HGNC Symbol;Acc:HGNC:17748]	DACT1	0.6676	0.009154	0.07832
ENSCAFG00000032408	TMEM255B	transmembrane protein 255B [Source:HGNC Symbol;Acc:HGNC:28297]	TMEM255B	0.9494	0.00916	0.07833
ENSCAFG00000014684	PTMS	parathymosin [Source:HGNC Symbol;Acc:HGNC:9629]	PTMS	0.5633	0.009185	0.07845
ENSCAFG00000030698	IL22RA1	interleukin 22 receptor, alpha 1 [Source:HGNC Symbol;Acc:HGNC:13700]	IL22RA1	1.176	0.009258	0.07898
ENSCAFG00000015884	SCCPDH	saccharopine dehydrogenase (putative) [Source:HGNC Symbol;Acc:HGNC:24275]	SCCPDH	0.8349	0.009264	0.07899
ENSCAFG00000004568	CUBN	cubilin precursor [Source:RefSeq peptide;Acc:NP_001003148]		1.016	0.009333	0.07948
ENSCAFG00000014134	FZD2	frizzled class receptor 2 [Source:HGNC Symbol;Acc:HGNC:4040]	FZD2	0.7891	0.00935	0.07958
ENSCAFG00000001793	BTBD11	BTB (POZ) domain containing 11 [Source:HGNC Symbol;Acc:HGNC:23844]	BTBD11	0.827	0.009377	0.07976
ENSCAFG00000030544	PJA1	praja ring finger 1, E3 ubiquitin protein ligase [Source:HGNC Symbol;Acc:HGNC:16648]	PJA1	0.644	0.009388	0.07981
ENSCAFG00000000874	THBS2	thrombospondin-2 precursor [Source:RefSeq peptide;Acc:NP_001184085]		0.9809	0.009407	0.07982
ENSCAFG00000002305	LRRC1	leucine rich repeat containing 1 [Source:HGNC Symbol;Acc:HGNC:14307]	LRRC1	0.5513	0.009414	0.07982
ENSCAFG00000017219	SH2B1	SH2B adaptor protein 1 [Source:HGNC Symbol;Acc:HGNC:30417]	SH2B1	0.3486	0.009416	0.07982
ENSCAFG00000018883	PIPOX	pipecolic acid oxidase [Source:HGNC Symbol;Acc:HGNC:17804]	PIPOX	0.8048	0.009589	0.08095
ENSCAFG00000007047	MAL	mal, T-cell differentiation protein [Source:HGNC Symbol;Acc:HGNC:6817]	MAL	1.171	0.009606	0.08097
ENSCAFG00000002098	C2orf40	chromosome 2 open reading frame 40 [Source:HGNC Symbol;Acc:HGNC:24642]	C2orf40	1.172	0.009608	0.08097
ENSCAFG00000011720	ASPHD2	aspartate beta-hydroxylase domain containing 2 [Source:HGNC Symbol;Acc:HGNC:30437]	ASPHD2	1.074	0.009615	0.08098
ENSCAFG00000020387	ST6GALNAC3	ST6 (alpha-N-acetyl-neuraminyl-2,3-beta-galactosyl-1,3)-N-acetylgalactosaminide alpha-2,6-sialyltransferase 3 [Source:HGNC Symbol;Acc:HGNC:19343]	ST6GALNAC3	0.6471	0.00964	0.08112
ENSCAFG00000011661	C3orf62	chromosome 3 open reading frame 62 [Source:HGNC Symbol;Acc:HGNC:24771]	C3orf62	0.604	0.009643	0.08112
ENSCAFG00000001520	NFIB	nuclear factor I/B [Source:HGNC Symbol;Acc:HGNC:7785]	NFIB	0.673	0.009653	0.08116
ENSCAFG00000020166	ANGPTL2	angiopoietin-like 2 [Source:HGNC Symbol;Acc:HGNC:490]	ANGPTL2	0.6348	0.009667	0.08123
ENSCAFG00000006963	AAAS	achalasia, adrenocortical insufficiency, alacrimia [Source:HGNC Symbol;Acc:HGNC:13666]	AAAS	0.4525	0.009679	0.08128
ENSCAFG00000015182	GLB1L	galactosidase, beta 1-like [Source:HGNC Symbol;Acc:HGNC:28129]	GLB1L	0.4994	0.009693	0.0813
ENSCAFG00000015857	DYDC2	DPY30 domain containing 2 [Source:HGNC Symbol;Acc:HGNC:23468]	DYDC2	1.074	0.009704	0.0813
ENSCAFG00000007307	ENSCAFG00000007307	Uncharacterized protein [Source:UniProtKB/TrEMBL;Acc:E2R441]		1.105	0.00974	0.08146
ENSCAFG00000014472	GPR137	G protein-coupled receptor 137 [Source:HGNC Symbol;Acc:HGNC:24300]	GPR137	0.7293	0.00977	0.08152
ENSCAFG00000013507	CASC4	cancer susceptibility candidate 4 [Source:HGNC Symbol;Acc:HGNC:24892]	CASC4	0.5234	0.009773	0.08152
ENSCAFG00000017590	ENSCAFG00000017590			0.4605	0.009776	0.08152
ENSCAFG00000005329	AKR1E2	aldo-keto reductase family 1, member E2 [Source:HGNC Symbol;Acc:HGNC:23437]	AKR1E2	0.7026	0.009818	0.08175
ENSCAFG00000031614	IFIT3	interferon-induced protein with tetratricopeptide repeats 3 [Source:HGNC Symbol;Acc:HGNC:5411]	IFIT3	0.9628	0.009855	0.082
ENSCAFG00000000372	UST	uronyl-2-sulfotransferase [Source:HGNC Symbol;Acc:HGNC:17223]	UST	0.4586	0.009872	0.08207

## Sheet: (2) DOWNREGULATED
Additional file 2: List of DOWNREGULATED DEG found in the contrast “mid-getation over luteolysis” (p<0.01, FDR<0.1)
Ensembl gene ID	Caf_Gene_name	Gene description	Human_Gene_name	log2 Ratio	pValue	fdr
ENSCAFG00000009255	PTPN22	protein tyrosine phosphatase, non-receptor type 22 (lymphoid) [Source:HGNC Symbol;Acc:HGNC:9652]	PTPN22	-3.395	2.22e-15	1.61e-11
ENSCAFG00000007788	CAPG	capping protein (actin filament), gelsolin-like [Source:HGNC Symbol;Acc:HGNC:1474]	CAPG	-2.805	4.01e-15	1.94e-11
ENSCAFG00000020155	GFI1	Canis lupus familiaris growth factor independent 1 transcription repressor (GFI1), mRNA. [Source:RefSeq mRNA;Acc:NM_001012719]		-3.478	1.08e-14	3.91e-11
ENSCAFG00000007100	PDE4D	phosphodiesterase 4D, cAMP-specific [Source:HGNC Symbol;Acc:HGNC:8783]	PDE4D	-3.14	1.6e-13	3.87e-10
ENSCAFG00000005662	SNAP25	synaptosomal-associated protein, 25kDa [Source:HGNC Symbol;Acc:HGNC:11132]	SNAP25	-2.759	1.82e-12	3.54e-09
ENSCAFG00000028917	SNX10	sorting nexin 10 [Source:HGNC Symbol;Acc:HGNC:14974]	SNX10	-1.847	1.96e-12	3.54e-09
ENSCAFG00000024748	CD55	CD55 molecule, decay accelerating factor for complement (Cromer blood group) [Source:HGNC Symbol;Acc:HGNC:2665]	CD55	-2.961	2.63e-12	4.22e-09
ENSCAFG00000007014	NRIP3	nuclear receptor interacting protein 3 [Source:HGNC Symbol;Acc:HGNC:1167]	NRIP3	-1.83	4.23e-12	6.12e-09
ENSCAFG00000008253	ACTA1	actin, alpha 1, skeletal muscle [Source:HGNC Symbol;Acc:HGNC:129]	ACTA1	-3.084	5.16e-12	6.79e-09
ENSCAFG00000030211	SDC4	syndecan 4 [Source:HGNC Symbol;Acc:HGNC:10661]	SDC4	-2.843	1.22e-11	1.36e-08
ENSCAFG00000024758	ADAMTS5	ADAM metallopeptidase with thrombospondin type 1 motif, 5 [Source:HGNC Symbol;Acc:HGNC:221]	ADAMTS5	-3.06	1.43e-11	1.47e-08
ENSCAFG00000030617	NXPH3	neurexophilin 3 [Source:HGNC Symbol;Acc:HGNC:8077]	NXPH3	-3.019	2.3e-11	2.22e-08
ENSCAFG00000013243	LAMC2	Canis lupus familiaris laminin, gamma 2 (LAMC2), mRNA. [Source:RefSeq mRNA;Acc:NM_001003351]		-2.493	3.16e-11	2.86e-08
ENSCAFG00000011526	YOD1	YOD1 deubiquitinase [Source:HGNC Symbol;Acc:HGNC:25035]	YOD1	-2.776	6.84e-11	5.83e-08
ENSCAFG00000012892	ERP27	endoplasmic reticulum protein 27 [Source:HGNC Symbol;Acc:HGNC:26495]	ERP27	-2.916	7.34e-11	5.9e-08
ENSCAFG00000017367	NIPAL4	NIPA-like domain containing 4 [Source:HGNC Symbol;Acc:HGNC:28018]	NIPAL4	-2.838	1.2e-10	9.12e-08
ENSCAFG00000025287	GZMB	granzyme B (granzyme 2, cytotoxic T-lymphocyte-associated serine esterase 1) [Source:HGNC Symbol;Acc:HGNC:4709]	GZMB	-2.903	1.29e-10	9.33e-08
ENSCAFG00000018284	UNC45B	unc-45 homolog B (C. elegans) [Source:HGNC Symbol;Acc:HGNC:14304]	UNC45B	-2.903	1.47e-10	1.01e-07
ENSCAFG00000010749	GPR55	G protein-coupled receptor 55 [Source:HGNC Symbol;Acc:HGNC:4511]	GPR55	-2.866	1.54e-10	1.01e-07
ENSCAFG00000017007	ASPHD1	aspartate beta-hydroxylase domain containing 1 [Source:HGNC Symbol;Acc:HGNC:27380]	ASPHD1	-2.861	1.71e-10	1.08e-07
ENSCAFG00000009374	FITM2	fat storage-inducing transmembrane protein 2 [Source:HGNC Symbol;Acc:HGNC:16135]	FITM2	-2.289	2.4e-10	1.45e-07
ENSCAFG00000012067	AP1B1	adaptor-related protein complex 1, beta 1 subunit [Source:HGNC Symbol;Acc:HGNC:554]	AP1B1	-2.153	2.66e-10	1.54e-07
ENSCAFG00000015485	ENSCAFG00000015485	Uncharacterized protein [Source:UniProtKB/TrEMBL;Acc:E2R771]		-1.258	3.06e-10	1.7e-07
ENSCAFG00000013735	GPIIIA	Canis lupus familiaris integrin, beta 3 (platelet glycoprotein IIIa, antigen CD61) (ITGB3), mRNA. [Source:RefSeq mRNA;Acc:NM_001003162]		-2.428	4.3e-10	2.31e-07
ENSCAFG00000004500	SYTL2	synaptotagmin-like 2 [Source:HGNC Symbol;Acc:HGNC:15585]	SYTL2	-2.495	4.81e-10	2.49e-07
ENSCAFG00000002924	SHANK1	SH3 and multiple ankyrin repeat domains 1 [Source:HGNC Symbol;Acc:HGNC:15474]	SHANK1	-2.574	7.02e-10	3.5e-07
ENSCAFG00000005570	LMCD1	LIM and cysteine-rich domains 1 [Source:HGNC Symbol;Acc:HGNC:6633]	LMCD1	-2.567	8.25e-10	3.98e-07
ENSCAFG00000011041	CSF2RA	colony stimulating factor 2 receptor, alpha, low-affinity (granulocyte-macrophage) [Source:HGNC Symbol;Acc:HGNC:2435]	CSF2RA	-2.41	1.21e-09	5.63e-07
ENSCAFG00000006877	FAM110A	family with sequence similarity 110, member A [Source:HGNC Symbol;Acc:HGNC:16188]	FAM110A	-2.562	1.26e-09	5.69e-07
ENSCAFG00000023134	TNFRSF12A	tumor necrosis factor receptor superfamily, member 12A [Source:HGNC Symbol;Acc:HGNC:18152]	TNFRSF12A	-2.524	1.44e-09	6.02e-07
ENSCAFG00000006402	CCKBR	cholecystokinin B receptor [Source:HGNC Symbol;Acc:HGNC:1571]	CCKBR	-2.259	1.44e-09	6.02e-07
ENSCAFG00000000671	SOD2	superoxide dismutase 2, mitochondrial [Source:HGNC Symbol;Acc:HGNC:11180]	SOD2	-1.549	1.46e-09	6.02e-07
ENSCAFG00000005444	CHRNA6	Uncharacterized protein [Source:UniProtKB/TrEMBL;Acc:E2RC61]		-2.725	1.5e-09	6.02e-07
ENSCAFG00000013460	C1orf21	chromosome 1 open reading frame 21 [Source:HGNC Symbol;Acc:HGNC:15494]	C1orf21	-1.848	2.59e-09	9.88e-07
ENSCAFG00000030300	CCR7	chemokine (C-C motif) receptor 7 [Source:HGNC Symbol;Acc:HGNC:1608]	CCR7	-2.575	3.04e-09	1.1e-06
ENSCAFG00000004730	PLAUR	plasminogen activator, urokinase receptor [Source:HGNC Symbol;Acc:HGNC:9053]	PLAUR	-2.199	4.71e-09	1.61e-06
ENSCAFG00000007549	REEP1	receptor accessory protein 1 [Source:HGNC Symbol;Acc:HGNC:25786]	REEP1	-2.228	4.92e-09	1.62e-06
ENSCAFG00000031562	ZPR1	ZPR1 zinc finger [Source:HGNC Symbol;Acc:HGNC:13051]	ZPR1	-1.303	5.82e-09	1.87e-06
ENSCAFG00000001211	HMGA1	Canis lupus familiaris high mobility group AT-hook 1 (HMGA1), mRNA. [Source:RefSeq mRNA;Acc:NM_001003387]		-2.381	6.03e-09	1.89e-06
ENSCAFG00000029786	BDKRB2	Canis lupus familiaris bradykinin receptor B2 (BDKRB2), mRNA. [Source:RefSeq mRNA;Acc:NM_001003095]		-2.271	6.2e-09	1.89e-06
ENSCAFG00000000281	ABRACL	ABRA C-terminal like [Source:HGNC Symbol;Acc:HGNC:21230]	ABRACL	-1.874	6.26e-09	1.89e-06
ENSCAFG00000000287	CYP27B1	cytochrome P450, family 27, subfamily B, polypeptide 1 [Source:HGNC Symbol;Acc:HGNC:2606]	CYP27B1	-2.556	7.16e-09	2.11e-06
ENSCAFG00000004428	CYSLTR2	cysteinyl leukotriene receptor 2 [Source:HGNC Symbol;Acc:HGNC:18274]	CYSLTR2	-2.485	8.72e-09	2.52e-06
ENSCAFG00000008760	WNT1	wingless-type MMTV integration site family, member 1 [Source:HGNC Symbol;Acc:HGNC:12774]	WNT1	-2.443	1.11e-08	3.14e-06
ENSCAFG00000008728	TET3	tet methylcytosine dioxygenase 3 [Source:HGNC Symbol;Acc:HGNC:28313]	TET3	-2.405	1.28e-08	3.55e-06
ENSCAFG00000012361	ASCC2	activating signal cointegrator 1 complex subunit 2 [Source:HGNC Symbol;Acc:HGNC:24103]	ASCC2	-1.22	1.32e-08	3.59e-06
ENSCAFG00000019891	ENSCAFG00000019891	Uncharacterized protein [Source:UniProtKB/TrEMBL;Acc:F6V1L3]		-2.443	1.45e-08	3.88e-06
ENSCAFG00000015095	LAP3	leucine aminopeptidase 3 [Source:HGNC Symbol;Acc:HGNC:18449]	LAP3	-0.9755	1.52e-08	3.92e-06
ENSCAFG00000016686	ANXA2	Canis lupus familiaris annexin A2 (ANXA2), mRNA. [Source:RefSeq mRNA;Acc:NM_001002961]		-1.967	1.64e-08	4.17e-06
ENSCAFG00000004666	PVR	poliovirus receptor [Source:HGNC Symbol;Acc:HGNC:9705]	PVR	-2.198	1.9e-08	4.7e-06
ENSCAFG00000004173	C5AR2	complement component 5a receptor 2 [Source:HGNC Symbol;Acc:HGNC:4527]	C5AR2	-2.09	1.92e-08	4.7e-06
ENSCAFG00000016990	CA12	carbonic anhydrase XII [Source:HGNC Symbol;Acc:HGNC:1371]	CA12	-2.017	2.08e-08	4.95e-06
ENSCAFG00000013217	GPRC5A	G protein-coupled receptor, class C, group 5, member A [Source:HGNC Symbol;Acc:HGNC:9836]	GPRC5A	-2.328	2.09e-08	4.95e-06
ENSCAFG00000013909	PAI-1	Canis lupus familiaris serpin peptidase inhibitor, clade E (nexin, plasminogen activator inhibitor type 1), member 1 (SERPINE1), mRNA. [Source:RefSeq mRNA;Acc:NM_001197095]		-2.499	2.12e-08	4.96e-06
ENSCAFG00000003075	AREG	amphiregulin [Source:HGNC Symbol;Acc:HGNC:651]	AREG	-2.523	2.44e-08	5.52e-06
ENSCAFG00000008755	SRC	Uncharacterized protein [Source:UniProtKB/TrEMBL;Acc:E2RSH8]		-1.721	2.69e-08	5.99e-06
ENSCAFG00000000399	ENSCAFG00000000399	Uncharacterized protein [Source:UniProtKB/TrEMBL;Acc:F1P631]		-2.488	2.82e-08	6.17e-06
ENSCAFG00000001929	SLC41A2	solute carrier family 41 (magnesium transporter), member 2 [Source:HGNC Symbol;Acc:HGNC:31045]	SLC41A2	-1.785	3.23e-08	6.86e-06
ENSCAFG00000000577	TIAM2	T-cell lymphoma invasion and metastasis 2 [Source:HGNC Symbol;Acc:HGNC:11806]	TIAM2	-1.792	4.3e-08	8.77e-06
ENSCAFG00000003020	AFP	Canis lupus familiaris alpha-fetoprotein (AFP), mRNA. [Source:RefSeq mRNA;Acc:NM_001003027]		-2.449	4.53e-08	9.1e-06
ENSCAFG00000007749	MYOF	myoferlin [Source:HGNC Symbol;Acc:HGNC:3656]	MYOF	-1.213	5.58e-08	1.11e-05
ENSCAFG00000000290	METTL1	methyltransferase like 1 [Source:HGNC Symbol;Acc:HGNC:7030]	METTL1	-1.418	6.42e-08	1.24e-05
ENSCAFG00000014891	PGPEP1	pyroglutamyl-peptidase I [Source:HGNC Symbol;Acc:HGNC:13568]	PGPEP1	-1.866	6.81e-08	1.3e-05
ENSCAFG00000006674	SPINK5	Canis lupus familiaris serine peptidase inhibitor, Kazal type 5 (SPINK5), mRNA. [Source:RefSeq mRNA;Acc:NM_001025397]		-2.19	6.96e-08	1.31e-05
ENSCAFG00000005895	STIM1	stromal interaction molecule 1 [Source:HGNC Symbol;Acc:HGNC:11386]	STIM1	-1.73	7.13e-08	1.32e-05
ENSCAFG00000012073	LIMK1	LIM domain kinase 1 [Source:HGNC Symbol;Acc:HGNC:6613]	LIMK1	-1.521	8.17e-08	1.5e-05
ENSCAFG00000012844	IL10RA	interleukin 10 receptor, alpha [Source:HGNC Symbol;Acc:HGNC:5964]	IL10RA	-1.376	8.62e-08	1.55e-05
ENSCAFG00000015351	BAIAP2L1	BAI1-associated protein 2-like 1 [Source:HGNC Symbol;Acc:HGNC:21649]	BAIAP2L1	-1.827	8.67e-08	1.55e-05
ENSCAFG00000013828	ADORA2A	Canis lupus familiaris adenosine A2a receptor (ADORA2A), mRNA. [Source:RefSeq mRNA;Acc:NM_001003278]		-2.249	1.02e-07	1.78e-05
ENSCAFG00000009802	CYLD	cylindromatosis (turban tumor syndrome) [Source:HGNC Symbol;Acc:HGNC:2584]	CYLD	-1.631	1.02e-07	1.78e-05
ENSCAFG00000000839	MAL2	mal, T-cell differentiation protein 2 (gene/pseudogene) [Source:HGNC Symbol;Acc:HGNC:13634]	MAL2	-1.594	1.14e-07	1.93e-05
ENSCAFG00000012954	FANK1	fibronectin type III and ankyrin repeat domains 1 [Source:HGNC Symbol;Acc:HGNC:23527]	FANK1	-2.272	1.34e-07	2.25e-05
ENSCAFG00000011816	DGKD	diacylglycerol kinase, delta 130kDa [Source:HGNC Symbol;Acc:HGNC:2851]	DGKD	-1.316	1.5e-07	2.47e-05
ENSCAFG00000010281	MAPKAPK3	mitogen-activated protein kinase-activated protein kinase 3 [Source:HGNC Symbol;Acc:HGNC:6888]	MAPKAPK3	-1.247	1.54e-07	2.5e-05
ENSCAFG00000015054	MMP1	matrix metallopeptidase 1 [Source:HGNC Symbol;Acc:HGNC:7155]	MMP1	-2.103	1.71e-07	2.71e-05
ENSCAFG00000016718	HRH2	Canis lupus familiaris histamine receptor H2 (HRH2), mRNA. [Source:RefSeq mRNA;Acc:NM_001195844]		-2.351	1.79e-07	2.81e-05
ENSCAFG00000003409	RRM2	ribonucleotide reductase M2 [Source:HGNC Symbol;Acc:HGNC:10452]	RRM2	-2.166	1.83e-07	2.84e-05
ENSCAFG00000015157	TNIK	TRAF2 and NCK interacting kinase [Source:HGNC Symbol;Acc:HGNC:30765]	TNIK	-2.206	1.92e-07	2.95e-05
ENSCAFG00000007595	KRT17	keratin 17, type I [Source:HGNC Symbol;Acc:HGNC:6427]	KRT17	-2.2	2.14e-07	3.22e-05
ENSCAFG00000031841	ENSCAFG00000031841	Uncharacterized protein [Source:UniProtKB/TrEMBL;Acc:J9P459]		-2.31	2.45e-07	3.65e-05
ENSCAFG00000008265	HK2	hexokinase 2 [Source:HGNC Symbol;Acc:HGNC:4923]	HK2	-2.336	2.51e-07	3.7e-05
ENSCAFG00000002139	ENSCAFG00000002139	Annexin [Source:UniProtKB/TrEMBL;Acc:E2RKW9]		-1.964	2.54e-07	3.71e-05
ENSCAFG00000005104	ITPKC	inositol-trisphosphate 3-kinase C [Source:HGNC Symbol;Acc:HGNC:14897]	ITPKC	-1.644	2.57e-07	3.73e-05
ENSCAFG00000012914	CLIC4	chloride intracellular channel 4 [Source:HGNC Symbol;Acc:HGNC:13518]	CLIC4	-1.875	2.84e-07	4.07e-05
ENSCAFG00000006231	DCLK1	doublecortin-like kinase 1 [Source:HGNC Symbol;Acc:HGNC:2700]	DCLK1	-2.108	2.89e-07	4.09e-05
ENSCAFG00000009348	SYT6	synaptotagmin VI [Source:HGNC Symbol;Acc:HGNC:18638]	SYT6	-2.222	3.1e-07	4.35e-05
ENSCAFG00000003260	PLEK	Canis lupus familiaris pleckstrin (PLEK), mRNA. [Source:RefSeq mRNA;Acc:NM_001003363]		-1.722	3.15e-07	4.38e-05
ENSCAFG00000007242	CKAP2L	cytoskeleton associated protein 2-like [Source:HGNC Symbol;Acc:HGNC:26877]	CKAP2L	-2.31	3.29e-07	4.5e-05
ENSCAFG00000000812	DLA-DQA	Canis lupus familiaris major histocompatibility complex, class II, DQ alpha 1 (DLA-DQA1), mRNA. [Source:RefSeq mRNA;Acc:NM_001011726]		-1.772	3.4e-07	4.6e-05
ENSCAFG00000016076	IL17RA	interleukin 17 receptor A [Source:HGNC Symbol;Acc:HGNC:5985]	IL17RA	-0.9819	3.84e-07	5.1e-05
ENSCAFG00000019798	CSF1	colony stimulating factor 1 (macrophage) [Source:HGNC Symbol;Acc:HGNC:2432]	CSF1	-2.081	3.93e-07	5.18e-05
ENSCAFG00000002762	EML6	echinoderm microtubule associated protein like 6 [Source:HGNC Symbol;Acc:HGNC:35412]	EML6	-1.912	4.67e-07	6.09e-05
ENSCAFG00000030400	TNFSF9	tumor necrosis factor (ligand) superfamily, member 9 [Source:HGNC Symbol;Acc:HGNC:11939]	TNFSF9	-1.936	4.85e-07	6.21e-05
ENSCAFG00000019807	TUBB3	tubulin, beta 3 class III [Source:HGNC Symbol;Acc:HGNC:20772]	TUBB3	-2.203	4.85e-07	6.21e-05
ENSCAFG00000016635	MYO1E	myosin IE [Source:HGNC Symbol;Acc:HGNC:7599]	MYO1E	-2.072	5e-07	6.35e-05
ENSCAFG00000010505	CCL20	Canis lupus familiaris chemokine (C-C motif) ligand 20 (CCL20), mRNA. [Source:RefSeq mRNA;Acc:NM_001005254]		-2.117	5.21e-07	6.55e-05
ENSCAFG00000017906	WARS	tryptophanyl-tRNA synthetase [Source:HGNC Symbol;Acc:HGNC:12729]	WARS	-1.207	5.25e-07	6.55e-05
ENSCAFG00000006660	SLC7A1	Cationic amino acid transporter 1; Uncharacterized protein [Source:UniProtKB/TrEMBL;Acc:E2QU34]		-1.945	5.61e-07	6.88e-05
ENSCAFG00000005194	PFKFB3	6-phosphofructo-2-kinase/fructose-2,6-biphosphatase 3 [Source:HGNC Symbol;Acc:HGNC:8874]	PFKFB3	-1.795	5.85e-07	7.11e-05
ENSCAFG00000006128	SEMA3D	sema domain, immunoglobulin domain (Ig), short basic domain, secreted, (semaphorin) 3D [Source:HGNC Symbol;Acc:HGNC:10726]	SEMA3D	-1.861	5.95e-07	7.17e-05
ENSCAFG00000002086	TPM2	tropomyosin 2 (beta) [Source:HGNC Symbol;Acc:HGNC:12011]	TPM2	-1.931	6.41e-07	7.66e-05
ENSCAFG00000013503	DGKG	diacylglycerol kinase, gamma 90kDa [Source:HGNC Symbol;Acc:HGNC:2853]	DGKG	-2.151	6.63e-07	7.85e-05
ENSCAFG00000029950	PKIB	protein kinase (cAMP-dependent, catalytic) inhibitor beta [Source:HGNC Symbol;Acc:HGNC:9018]	PKIB	-1.682	6.68e-07	7.85e-05
ENSCAFG00000016628	ENSCAFG00000016628	Uncharacterized protein [Source:UniProtKB/TrEMBL;Acc:E2R7A8]		-0.7731	6.73e-07	7.85e-05
ENSCAFG00000020204	ENSCAFG00000020204	Uncharacterized protein [Source:UniProtKB/TrEMBL;Acc:E2R9Y2]		-2.225	7.88e-07	8.98e-05
ENSCAFG00000007158	SLC16A12	solute carrier family 16, member 12 [Source:HGNC Symbol;Acc:HGNC:23094]	SLC16A12	-1.912	8.45e-07	9.48e-05
ENSCAFG00000008531	P2RY13	purinergic receptor P2Y, G-protein coupled, 13 [Source:HGNC Symbol;Acc:HGNC:4537]	P2RY13	-2.14	8.61e-07	9.58e-05
ENSCAFG00000008670	PTK2B	protein tyrosine kinase 2 beta [Source:HGNC Symbol;Acc:HGNC:9612]	PTK2B	-1.147	8.89e-07	9.74e-05
ENSCAFG00000010192	RNF144B	ring finger protein 144B [Source:HGNC Symbol;Acc:HGNC:21578]	RNF144B	-1.319	9.29e-07	0.0001011
ENSCAFG00000007146	SACS	sacsin molecular chaperone [Source:HGNC Symbol;Acc:HGNC:10519]	SACS	-1.762	9.49e-07	0.0001024
ENSCAFG00000006589	MRPL17	mitochondrial ribosomal protein L17 [Source:HGNC Symbol;Acc:HGNC:14053]	MRPL17	-0.9905	9.95e-07	0.0001059
ENSCAFG00000013559	PLEKHM3	pleckstrin homology domain containing, family M, member 3 [Source:HGNC Symbol;Acc:HGNC:34006]	PLEKHM3	-0.9281	1e-06	0.0001059
ENSCAFG00000019329	TNFRSF18	tumor necrosis factor receptor superfamily, member 18 [Source:HGNC Symbol;Acc:HGNC:11914]	TNFRSF18	-1.631	1.04e-06	0.0001094
ENSCAFG00000002427	TMOD1	tropomodulin 1 [Source:HGNC Symbol;Acc:HGNC:11871]	TMOD1	-1.784	1.07e-06	0.000111
ENSCAFG00000015257	ANO2	anoctamin 2, calcium activated chloride channel [Source:HGNC Symbol;Acc:HGNC:1183]	ANO2	-1.998	1.08e-06	0.0001114
ENSCAFG00000004678	ABHD1	abhydrolase domain containing 1 [Source:HGNC Symbol;Acc:HGNC:17553]	ABHD1	-1.673	1.12e-06	0.0001144
ENSCAFG00000014040	CDCP1	CUB domain containing protein 1 [Source:HGNC Symbol;Acc:HGNC:24357]	CDCP1	-2.202	1.16e-06	0.0001178
ENSCAFG00000008978	EVA1C	eva-1 homolog C (C. elegans) [Source:HGNC Symbol;Acc:HGNC:13239]	EVA1C	-1.773	1.19e-06	0.0001193
ENSCAFG00000017484	CYFIP2	cytoplasmic FMR1 interacting protein 2 [Source:HGNC Symbol;Acc:HGNC:13760]	CYFIP2	-0.7375	1.23e-06	0.0001231
ENSCAFG00000012594	SYAP1	synapse associated protein 1 [Source:HGNC Symbol;Acc:HGNC:16273]	SYAP1	-0.8112	1.3e-06	0.0001283
ENSCAFG00000007101	SPRYD3	SPRY domain containing 3 [Source:HGNC Symbol;Acc:HGNC:25920]	SPRYD3	-0.7897	1.52e-06	0.0001468
ENSCAFG00000028508	CD59	CD59 molecule, complement regulatory protein [Source:HGNC Symbol;Acc:HGNC:1689]	CD59	-1.224	1.58e-06	0.0001514
ENSCAFG00000016481	STAC2	SH3 and cysteine rich domain 2 [Source:HGNC Symbol;Acc:HGNC:23990]	STAC2	-1.916	1.62e-06	0.000153
ENSCAFG00000018423	ITGA2	integrin, alpha 2 (CD49B, alpha 2 subunit of VLA-2 receptor) [Source:HGNC Symbol;Acc:HGNC:6137]	ITGA2	-2.039	1.65e-06	0.0001542
ENSCAFG00000018727	RAB31	RAB31, member RAS oncogene family [Source:HGNC Symbol;Acc:HGNC:9771]	RAB31	-1.46	1.65e-06	0.0001542
ENSCAFG00000014965	GCH1	GTP cyclohydrolase 1 [Source:HGNC Symbol;Acc:HGNC:4193]	GCH1	-1.948	1.74e-06	0.0001614
ENSCAFG00000000480	NIPAL2	NIPA-like domain containing 2 [Source:HGNC Symbol;Acc:HGNC:25854]	NIPAL2	-1.563	1.78e-06	0.0001641
ENSCAFG00000004217	ATPAF1	ATP synthase mitochondrial F1 complex assembly factor 1 [Source:HGNC Symbol;Acc:HGNC:18803]	ATPAF1	-0.9423	1.79e-06	0.0001641
ENSCAFG00000011450	IL19	interleukin 19 [Source:HGNC Symbol;Acc:HGNC:5990]	IL19	-1.898	1.81e-06	0.0001646
ENSCAFG00000009534	GCNT4	glucosaminyl (N-acetyl) transferase 4, core 2 [Source:HGNC Symbol;Acc:HGNC:17973]	GCNT4	-1.481	1.82e-06	0.0001647
ENSCAFG00000001825	TMEM2	transmembrane protein 2 [Source:HGNC Symbol;Acc:HGNC:11869]	TMEM2	-1.121	1.88e-06	0.000168
ENSCAFG00000012254	LTB4R	leukotriene B4 receptor [Source:HGNC Symbol;Acc:HGNC:6713]	LTB4R	-2.122	2.08e-06	0.0001843
ENSCAFG00000018277	CKB	Creatine kinase B-type [Source:UniProtKB/Swiss-Prot;Acc:P05124]		-1.643	2.13e-06	0.0001878
ENSCAFG00000005741	THRB	thyroid hormone receptor, beta [Source:HGNC Symbol;Acc:HGNC:11799]	THRB	-2.042	2.18e-06	0.0001913
ENSCAFG00000002820	ENSCAFG00000002820	Uncharacterized protein [Source:UniProtKB/TrEMBL;Acc:F1Q396]		-1.018	2.21e-06	0.0001926
ENSCAFG00000010465	AGFG1	ArfGAP with FG repeats 1 [Source:HGNC Symbol;Acc:HGNC:5175]	AGFG1	-1.159	2.22e-06	0.0001926
ENSCAFG00000013888	ENSCAFG00000013888	Uncharacterized protein [Source:UniProtKB/TrEMBL;Acc:E2RTL3]		-1.429	2.25e-06	0.0001941
ENSCAFG00000012711	NPAS4	neuronal PAS domain protein 4 [Source:HGNC Symbol;Acc:HGNC:18983]	NPAS4	-1.992	2.39e-06	0.0002046
ENSCAFG00000020158	ENSCAFG00000020158	Uncharacterized protein [Source:UniProtKB/TrEMBL;Acc:E2RR31]		-1.327	2.43e-06	0.0002071
ENSCAFG00000008647	TKT	transketolase [Source:HGNC Symbol;Acc:HGNC:11834]	TKT	-1.139	2.5e-06	0.0002109
ENSCAFG00000009114	SLC25A37	solute carrier family 25 (mitochondrial iron transporter), member 37 [Source:HGNC Symbol;Acc:HGNC:29786]	SLC25A37	-1.389	2.51e-06	0.0002109
ENSCAFG00000013495	OLR1	oxidized low density lipoprotein (lectin-like) receptor 1 [Source:HGNC Symbol;Acc:HGNC:8133]	OLR1	-2.058	2.57e-06	0.0002149
ENSCAFG00000006020	CDS2	CDP-diacylglycerol synthase (phosphatidate cytidylyltransferase) 2 [Source:HGNC Symbol;Acc:HGNC:1801]	CDS2	-1.563	2.7e-06	0.0002238
ENSCAFG00000015254	VCL	vinculin [Source:HGNC Symbol;Acc:HGNC:12665]	VCL	-1.858	2.71e-06	0.0002238
ENSCAFG00000017144	VASH1	vasohibin 1 [Source:HGNC Symbol;Acc:HGNC:19964]	VASH1	-1.028	2.75e-06	0.0002256
ENSCAFG00000002142	IL1RL1	interleukin 1 receptor-like 1 [Source:HGNC Symbol;Acc:HGNC:5998]	IL1RL1	-2.072	2.76e-06	0.0002256
ENSCAFG00000020623	cfa-mir-155			-2.108	2.81e-06	0.0002271
ENSCAFG00000006173	HDAC3	histone deacetylase 3 [Source:HGNC Symbol;Acc:HGNC:4854]	HDAC3	-0.7301	2.85e-06	0.0002289
ENSCAFG00000000413	MTHFD1L	methylenetetrahydrofolate dehydrogenase (NADP+ dependent) 1-like [Source:HGNC Symbol;Acc:HGNC:21055]	MTHFD1L	-0.8524	3.06e-06	0.0002447
ENSCAFG00000001902	TJP2	Canis lupus familiaris tight junction protein 2 (zona occludens 2) (TJP2), mRNA. [Source:RefSeq mRNA;Acc:NM_001003204]		-1.621	3.11e-06	0.0002473
ENSCAFG00000013117	UAP1	UDP-N-acetylglucosamine pyrophosphorylase 1 [Source:HGNC Symbol;Acc:HGNC:12457]	UAP1	-1.021	3.25e-06	0.000255
ENSCAFG00000020110	TF	Canis lupus familiaris coagulation factor III (thromboplastin, tissue factor) (F3), mRNA. [Source:RefSeq mRNA;Acc:NM_001024640]		-2.107	3.26e-06	0.000255
ENSCAFG00000009368	GDAP1L1	ganglioside induced differentiation associated protein 1-like 1 [Source:HGNC Symbol;Acc:HGNC:4213]	GDAP1L1	-2.092	3.92e-06	0.0003032
ENSCAFG00000002989	KIAA1841	KIAA1841 [Source:HGNC Symbol;Acc:HGNC:29387]	KIAA1841	-1.088	4.48e-06	0.0003432
ENSCAFG00000009365	SPINT1	serine peptidase inhibitor, Kunitz type 1 [Source:HGNC Symbol;Acc:HGNC:11246]	SPINT1	-1.202	4.81e-06	0.0003641
ENSCAFG00000015522	TEAD4	TEA domain family member 4 [Source:HGNC Symbol;Acc:HGNC:11717]	TEAD4	-1.601	4.95e-06	0.0003712
ENSCAFG00000008335	ENSCAFG00000008335	Uncharacterized protein [Source:UniProtKB/TrEMBL;Acc:E2R4M5]		-1.737	4.99e-06	0.0003725
ENSCAFG00000015616	SIN3B	SIN3 transcription regulator family member B [Source:HGNC Symbol;Acc:HGNC:19354]	SIN3B	-1.568	5.14e-06	0.0003775
ENSCAFG00000012837	DUSP18	dual specificity phosphatase 18 [Source:HGNC Symbol;Acc:HGNC:18484]	DUSP18	-1.812	5.15e-06	0.0003775
ENSCAFG00000015081	ARPC1B	actin related protein 2/3 complex, subunit 1B, 41kDa [Source:HGNC Symbol;Acc:HGNC:704]	ARPC1B	-0.9443	5.17e-06	0.0003775
ENSCAFG00000003180	SLC1A4	solute carrier family 1 (glutamate/neutral amino acid transporter), member 4 [Source:HGNC Symbol;Acc:HGNC:10942]	SLC1A4	-1.675	5.56e-06	0.0004025
ENSCAFG00000018167	CCL3	Canis lupus familiaris chemokine (C-C motif) ligand 3 (CCL3), mRNA. [Source:RefSeq mRNA;Acc:NM_001005251]		-1.887	5.71e-06	0.0004108
ENSCAFG00000001282	ENSCAFG00000001282			-0.9146	5.87e-06	0.0004181
ENSCAFG00000023582	SERPINB10	serpin peptidase inhibitor, clade B (ovalbumin), member 10 [Source:HGNC Symbol;Acc:HGNC:8942]	SERPINB10	-2.046	5.9e-06	0.0004184
ENSCAFG00000001925	C12orf45	chromosome 12 open reading frame 45 [Source:HGNC Symbol;Acc:HGNC:28628]	C12orf45	-1.095	6.07e-06	0.0004284
ENSCAFG00000016604	ZSWIM4	zinc finger, SWIM-type containing 4 [Source:HGNC Symbol;Acc:HGNC:25704]	ZSWIM4	-1.607	6.31e-06	0.0004431
ENSCAFG00000017048	FLVCR2	feline leukemia virus subgroup C cellular receptor family, member 2 [Source:HGNC Symbol;Acc:HGNC:20105]	FLVCR2	-1.675	6.53e-06	0.0004563
ENSCAFG00000002500	SLC2A1	Canis lupus familiaris solute carrier family 2 (facilitated glucose transporter), member 1 (SLC2A1), mRNA. [Source:RefSeq mRNA;Acc:NM_001159326]		-1.244	6.68e-06	0.0004612
ENSCAFG00000015796	TPM4	tropomyosin 4 [Source:HGNC Symbol;Acc:HGNC:12013]	TPM4	-1.492	6.69e-06	0.0004612
ENSCAFG00000019367	ITGAE	integrin, alpha E (antigen CD103, human mucosal lymphocyte antigen 1; alpha polypeptide) [Source:HGNC Symbol;Acc:HGNC:6147]	ITGAE	-1.016	6.96e-06	0.0004769
ENSCAFG00000000426	LYZ	lysozyme [Source:HGNC Symbol;Acc:HGNC:6740]	LYZ	-1.61	6.99e-06	0.0004769
ENSCAFG00000002152	IL1R2	interleukin 1 receptor, type II [Source:HGNC Symbol;Acc:HGNC:5994]	IL1R2	-1.678	7.02e-06	0.0004772
ENSCAFG00000020386	ST6GALNAC5	ST6 (alpha-N-acetyl-neuraminyl-2,3-beta-galactosyl-1,3)-N-acetylgalactosaminide alpha-2,6-sialyltransferase 5 [Source:HGNC Symbol;Acc:HGNC:19342]	ST6GALNAC5	-2.037	7.11e-06	0.0004806
ENSCAFG00000016679	MAP3K9	mitogen-activated protein kinase kinase kinase 9 [Source:HGNC Symbol;Acc:HGNC:6861]	MAP3K9	-1.537	7.47e-06	0.0005028
ENSCAFG00000013645	PRSS45	protease, serine, 45 [Source:HGNC Symbol;Acc:HGNC:30717]	PRSS45	-1.98	7.51e-06	0.0005032
ENSCAFG00000013539	CCNYL1	cyclin Y-like 1 [Source:HGNC Symbol;Acc:HGNC:26868]	CCNYL1	-1.415	7.65e-06	0.0005097
ENSCAFG00000000686	ENSCAFG00000000686	Uncharacterized protein [Source:UniProtKB/TrEMBL;Acc:E2RS75]		-1.248	7.68e-06	0.0005097
ENSCAFG00000013341	ARPC5	actin related protein 2/3 complex, subunit 5, 16kDa [Source:HGNC Symbol;Acc:HGNC:708]	ARPC5	-0.7848	7.74e-06	0.0005112
ENSCAFG00000009174	CLDND1	claudin domain containing 1 [Source:HGNC Symbol;Acc:HGNC:1322]	CLDND1	-1.212	7.77e-06	0.0005112
ENSCAFG00000002576	HIVEP3	human immunodeficiency virus type I enhancer binding protein 3 [Source:HGNC Symbol;Acc:HGNC:13561]	HIVEP3	-2.011	7.94e-06	0.0005154
ENSCAFG00000009471	SERINC3	serine incorporator 3 [Source:HGNC Symbol;Acc:HGNC:11699]	SERINC3	-0.9997	8.24e-06	0.0005296
ENSCAFG00000030144	ENSCAFG00000030144	Uncharacterized protein [Source:UniProtKB/TrEMBL;Acc:J9NXS2]		-1.982	8.72e-06	0.0005509
ENSCAFG00000003322	IFRD1	interferon-related developmental regulator 1 [Source:HGNC Symbol;Acc:HGNC:5456]	IFRD1	-1.712	9.44e-06	0.0005916
ENSCAFG00000002424	BZW2	basic leucine zipper and W2 domains 2 [Source:HGNC Symbol;Acc:HGNC:18808]	BZW2	-0.8448	9.66e-06	0.0005971
ENSCAFG00000018487	EMB	embigin [Source:HGNC Symbol;Acc:HGNC:30465]	EMB	-1.551	9.68e-06	0.0005971
ENSCAFG00000029853	CDKN1A	Uncharacterized protein [Source:UniProtKB/TrEMBL;Acc:J9NX85]		-1.998	9.7e-06	0.0005971
ENSCAFG00000009548	DMP1	dentin matrix acidic phosphoprotein 1 [Source:HGNC Symbol;Acc:HGNC:2932]	DMP1	-1.658	1.03e-05	0.0006326
ENSCAFG00000009525	CHP1	calcineurin-like EF-hand protein 1 [Source:HGNC Symbol;Acc:HGNC:17433]	CHP1	-1.199	1.05e-05	0.0006414
ENSCAFG00000004818	SLC5A6	solute carrier family 5 (sodium/multivitamin and iodide cotransporter), member 6 [Source:HGNC Symbol;Acc:HGNC:11041]	SLC5A6	-0.8324	1.06e-05	0.0006414
ENSCAFG00000018193	RASL10B	RAS-like, family 10, member B [Source:HGNC Symbol;Acc:HGNC:30295]	RASL10B	-1.82	1.07e-05	0.0006452
ENSCAFG00000006151	CDC42EP3	CDC42 effector protein (Rho GTPase binding) 3 [Source:HGNC Symbol;Acc:HGNC:16943]	CDC42EP3	-1.739	1.08e-05	0.0006484
ENSCAFG00000015244	PTPRN	protein tyrosine phosphatase, receptor type, N [Source:HGNC Symbol;Acc:HGNC:9676]	PTPRN	-1.62	1.1e-05	0.000653
ENSCAFG00000010371	PLCXD2	phosphatidylinositol-specific phospholipase C, X domain containing 2 [Source:HGNC Symbol;Acc:HGNC:26462]	PLCXD2	-1.937	1.13e-05	0.0006673
ENSCAFG00000010307	EIF4E	eukaryotic translation initiation factor 4E [Source:HGNC Symbol;Acc:HGNC:3287]	EIF4E	-1.073	1.14e-05	0.0006681
ENSCAFG00000013817	SRGN	serglycin [Source:HGNC Symbol;Acc:HGNC:9361]	SRGN	-1.702	1.16e-05	0.0006781
ENSCAFG00000007867	MICAL2	microtubule associated monooxygenase, calponin and LIM domain containing 2 [Source:HGNC Symbol;Acc:HGNC:24693]	MICAL2	-1.769	1.19e-05	0.0006927
ENSCAFG00000003864	CLEC5A	C-type lectin domain family 5, member A [Source:HGNC Symbol;Acc:HGNC:2054]	CLEC5A	-1.976	1.23e-05	0.0007094
ENSCAFG00000011814	RHOD	ras homolog family member D [Source:HGNC Symbol;Acc:HGNC:670]	RHOD	-1.167	1.26e-05	0.0007256
ENSCAFG00000008811	RND1	Rho family GTPase 1 [Source:HGNC Symbol;Acc:HGNC:18314]	RND1	-1.901	1.38e-05	0.0007908
ENSCAFG00000017786	FHOD3	formin homology 2 domain containing 3 [Source:HGNC Symbol;Acc:HGNC:26178]	FHOD3	-1.232	1.41e-05	0.0008062
ENSCAFG00000020526	cfa-mir-22			-1.838	1.44e-05	0.0008192
ENSCAFG00000029045	ACSL3	acyl-CoA synthetase long-chain family member 3 [Source:HGNC Symbol;Acc:HGNC:3570]	ACSL3	-0.7738	1.49e-05	0.0008339
ENSCAFG00000015728	SYT16	synaptotagmin XVI [Source:HGNC Symbol;Acc:HGNC:23142]	SYT16	-1.771	1.64e-05	0.0009061
ENSCAFG00000013935	FAM20B	family with sequence similarity 20, member B [Source:HGNC Symbol;Acc:HGNC:23017]	FAM20B	-0.7493	1.69e-05	0.0009297
ENSCAFG00000013001	C10orf90	chromosome 10 open reading frame 90 [Source:HGNC Symbol;Acc:HGNC:26563]	C10orf90	-1.638	1.72e-05	0.0009435
ENSCAFG00000013745	BLOC1S6	biogenesis of lysosomal organelles complex-1, subunit 6, pallidin [Source:HGNC Symbol;Acc:HGNC:8549]	BLOC1S6	-1.275	1.73e-05	0.000946
ENSCAFG00000018213	EIF5	eukaryotic translation initiation factor 5 [Source:HGNC Symbol;Acc:HGNC:3299]	EIF5	-0.9521	1.76e-05	0.0009553
ENSCAFG00000016872	TRIM72	tripartite motif containing 72, E3 ubiquitin protein ligase [Source:HGNC Symbol;Acc:HGNC:32671]	TRIM72	-1.93	1.77e-05	0.0009553
ENSCAFG00000008170	JPH1	junctophilin 1 [Source:HGNC Symbol;Acc:HGNC:14201]	JPH1	-1.758	1.78e-05	0.0009553
ENSCAFG00000015206	ENSCAFG00000015206	Serum amyloid A protein [Source:UniProtKB/TrEMBL;Acc:E2RBD4]		-1.808	1.79e-05	0.0009611
ENSCAFG00000029426	NETO2	neuropilin (NRP) and tolloid (TLL)-like 2 [Source:HGNC Symbol;Acc:HGNC:14644]	NETO2	-1.564	1.85e-05	0.0009842
ENSCAFG00000004375	NUP210	nucleoporin 210kDa [Source:HGNC Symbol;Acc:HGNC:30052]	NUP210	-1.408	1.86e-05	0.0009842
ENSCAFG00000014455	ESRRA	estrogen-related receptor alpha [Source:HGNC Symbol;Acc:HGNC:3471]	ESRRA	-0.8124	1.92e-05	0.001004
ENSCAFG00000007234	ATP6V0A2	ATPase, H+ transporting, lysosomal V0 subunit a2 [Source:HGNC Symbol;Acc:HGNC:18481]	ATP6V0A2	-0.8284	1.96e-05	0.001025
ENSCAFG00000029471	CLIC2	Canis lupus familiaris chloride intracellular channel 2 (CLIC2), mRNA. [Source:RefSeq mRNA;Acc:NM_001195154]		-1.204	1.98e-05	0.001028
ENSCAFG00000029380	ENSCAFG00000029380	Uncharacterized protein [Source:UniProtKB/TrEMBL;Acc:J9P6Y0]		-1.607	1.99e-05	0.001034
ENSCAFG00000010484	PKP2	plakophilin 2 [Source:HGNC Symbol;Acc:HGNC:9024]	PKP2	-1.639	2.08e-05	0.001075
ENSCAFG00000005920	SPRED3	sprouty-related, EVH1 domain containing 3 [Source:HGNC Symbol;Acc:HGNC:31041]	SPRED3	-1.906	2.09e-05	0.001075
ENSCAFG00000005071	CLN5	Canis lupus familiaris ceroid-lipofuscinosis, neuronal 5 (CLN5), mRNA. [Source:RefSeq mRNA;Acc:NM_001011556]		-0.7853	2.13e-05	0.001087
ENSCAFG00000030771	LCLAT1	lysocardiolipin acyltransferase 1 [Source:HGNC Symbol;Acc:HGNC:26756]	LCLAT1	-1.067	2.13e-05	0.001087
ENSCAFG00000003833	SDC1	syndecan 1 [Source:HGNC Symbol;Acc:HGNC:10658]	SDC1	-1.637	2.15e-05	0.001097
ENSCAFG00000008119	ENSCAFG00000008119	Uncharacterized protein [Source:UniProtKB/TrEMBL;Acc:F1Q244]		-0.9132	2.16e-05	0.001097
ENSCAFG00000005688	PHLDA1	pleckstrin homology-like domain, family A, member 1 [Source:HGNC Symbol;Acc:HGNC:8933]	PHLDA1	-1.702	2.39e-05	0.001205
ENSCAFG00000016770	HSD3B7	hydroxy-delta-5-steroid dehydrogenase, 3 beta- and steroid delta-isomerase 7 [Source:HGNC Symbol;Acc:HGNC:18324]	HSD3B7	-0.9012	2.51e-05	0.001253
ENSCAFG00000024205	CCL13	chemokine (C-C motif) ligand 13 [Source:HGNC Symbol;Acc:HGNC:10611]	CCL13	-1.752	2.55e-05	0.001266
ENSCAFG00000009147	ARHGAP1	Canis lupus familiaris Rho GTPase activating protein 1 (ARHGAP1), mRNA. [Source:RefSeq mRNA;Acc:NM_001083367]		-1.144	2.64e-05	0.0013
ENSCAFG00000009135	ENSCAFG00000009135	Canis lupus familiaris serum amyloid A1 (SAA1), mRNA. [Source:RefSeq mRNA;Acc:NM_001003050]		-1.886	2.65e-05	0.0013
ENSCAFG00000017036	LRRC59	leucine rich repeat containing 59 [Source:HGNC Symbol;Acc:HGNC:28817]	LRRC59	-1.135	2.66e-05	0.001301
ENSCAFG00000019420	DOT1L	DOT1-like histone H3K79 methyltransferase [Source:HGNC Symbol;Acc:HGNC:24948]	DOT1L	-1.595	2.7e-05	0.001317
ENSCAFG00000009795	ATP1A1	ATPase, Na+/K+ transporting, alpha 1 polypeptide [Source:HGNC Symbol;Acc:HGNC:799]	ATP1A1	-1.376	2.73e-05	0.001324
ENSCAFG00000029416	ENSCAFG00000029416	Uncharacterized protein [Source:UniProtKB/TrEMBL;Acc:J9NRK5]		-0.8648	2.78e-05	0.001343
ENSCAFG00000016825	SH3PXD2B	SH3 and PX domains 2B [Source:HGNC Symbol;Acc:HGNC:29242]	SH3PXD2B	-1.522	2.82e-05	0.001359
ENSCAFG00000010242	SLC4A10	solute carrier family 4, sodium bicarbonate transporter, member 10 [Source:HGNC Symbol;Acc:HGNC:13811]	SLC4A10	-1.894	2.98e-05	0.001421
ENSCAFG00000000873	KIAA1644	KIAA1644 [Source:HGNC Symbol;Acc:HGNC:29335]	KIAA1644	-1.812	2.99e-05	0.001421
ENSCAFG00000016813	ERGIC1	endoplasmic reticulum-golgi intermediate compartment (ERGIC) 1 [Source:HGNC Symbol;Acc:HGNC:29205]	ERGIC1	-1.131	3e-05	0.001421
ENSCAFG00000027490	5S_rRNA			-1.197	3.05e-05	0.001437
ENSCAFG00000000963	RGL2	ral guanine nucleotide dissociation stimulator-like 2 [Source:HGNC Symbol;Acc:HGNC:9769]	RGL2	-0.4304	3.06e-05	0.001437
ENSCAFG00000031890	HPCAL1	hippocalcin-like 1 [Source:HGNC Symbol;Acc:HGNC:5145]	HPCAL1	-1.248	3.11e-05	0.001454
ENSCAFG00000020291	ENSCAFG00000020291	Uncharacterized protein [Source:UniProtKB/TrEMBL;Acc:E2RPQ7]		-0.9784	3.15e-05	0.001461
ENSCAFG00000004565	CD300E	CD300e molecule [Source:HGNC Symbol;Acc:HGNC:28874]	CD300E	-1.872	3.16e-05	0.001462
ENSCAFG00000025333	PTPN12	protein tyrosine phosphatase, non-receptor type 12 [Source:HGNC Symbol;Acc:HGNC:9645]	PTPN12	-1.233	3.22e-05	0.001482
ENSCAFG00000006942	SLC5A8	solute carrier family 5 (sodium/monocarboxylate cotransporter), member 8 [Source:HGNC Symbol;Acc:HGNC:19119]	SLC5A8	-1.809	3.26e-05	0.001498
ENSCAFG00000013791	DDX21	DEAD (Asp-Glu-Ala-Asp) box helicase 21 [Source:HGNC Symbol;Acc:HGNC:2744]	DDX21	-1.043	3.28e-05	0.001503
ENSCAFG00000010892	KCTD10	potassium channel tetramerization domain containing 10 [Source:HGNC Symbol;Acc:HGNC:23236]	KCTD10	-1.08	3.45e-05	0.001564
ENSCAFG00000015033	SH2D5	SH2 domain containing 5 [Source:HGNC Symbol;Acc:HGNC:28819]	SH2D5	-1.822	3.53e-05	0.001589
ENSCAFG00000005368	ACKR2	atypical chemokine receptor 2 [Source:HGNC Symbol;Acc:HGNC:1565]	ACKR2	-1.737	3.57e-05	0.001603
ENSCAFG00000011145	STK38L	Serine/threonine kinase 38-like protein; Uncharacterized protein [Source:UniProtKB/TrEMBL;Acc:E2R001]		-1.725	3.63e-05	0.001621
ENSCAFG00000001131	SLA	Src-like-adaptor [Source:HGNC Symbol;Acc:HGNC:10902]	SLA	-1.812	3.64e-05	0.001621
ENSCAFG00000016632	EIF4A1	Canis lupus familiaris eukaryotic translation initiation factor 4A1 (EIF4A1), mRNA. [Source:RefSeq mRNA;Acc:NM_001251942]		-0.8478	3.71e-05	0.001636
ENSCAFG00000019305	RAP1GAP2	RAP1 GTPase activating protein 2 [Source:HGNC Symbol;Acc:HGNC:29176]	RAP1GAP2	-1.7	3.73e-05	0.001636
ENSCAFG00000012922	SMTN	smoothelin [Source:HGNC Symbol;Acc:HGNC:11126]	SMTN	-1.589	3.73e-05	0.001636
ENSCAFG00000009798	CD58	CD58 molecule [Source:HGNC Symbol;Acc:HGNC:1688]	CD58	-0.8321	4.18e-05	0.001814
ENSCAFG00000017872	ICAM5	intercellular adhesion molecule 5, telencephalin [Source:HGNC Symbol;Acc:HGNC:5348]	ICAM5	-1.846	4.2e-05	0.001817
ENSCAFG00000028797	ADM5	adrenomedullin 5 (putative) [Source:HGNC Symbol;Acc:HGNC:27293]	ADM5	-1.593	4.21e-05	0.001817
ENSCAFG00000031443	EREG	epiregulin [Source:HGNC Symbol;Acc:HGNC:3443]	EREG	-1.834	4.23e-05	0.001819
ENSCAFG00000012392	CDC42SE1	Canis lupus familiaris CDC42 small effector 1 (CDC42SE1), mRNA. [Source:RefSeq mRNA;Acc:NM_001039043]		-0.8649	4.27e-05	0.001819
ENSCAFG00000003059	SNX30	sorting nexin family member 30 [Source:HGNC Symbol;Acc:HGNC:23685]	SNX30	-1.32	4.43e-05	0.001878
ENSCAFG00000016556	AQP9	aquaporin 9 [Source:HGNC Symbol;Acc:HGNC:643]	AQP9	-1.848	4.55e-05	0.001912
ENSCAFG00000003488	PAPPA	pregnancy-associated plasma protein A, pappalysin 1 [Source:HGNC Symbol;Acc:HGNC:8602]	PAPPA	-1.751	4.72e-05	0.00198
ENSCAFG00000029189	TIMP3	Timp3; Uncharacterized protein [Source:UniProtKB/TrEMBL;Acc:F5CBP3]		-1.515	4.92e-05	0.002049
ENSCAFG00000030591	UBE2N	Uncharacterized protein [Source:UniProtKB/TrEMBL;Acc:J9P3Q3]		-1.039	5.05e-05	0.0021
ENSCAFG00000000665	TAGAP	T-cell activation RhoGTPase activating protein [Source:HGNC Symbol;Acc:HGNC:15669]	TAGAP	-1.273	5.22e-05	0.002157
ENSCAFG00000005896	RYR1	ryanodine receptor 1 (skeletal) [Source:HGNC Symbol;Acc:HGNC:10483]	RYR1	-1.204	5.23e-05	0.002157
ENSCAFG00000011378	ANKRD34A	ankyrin repeat domain 34A [Source:HGNC Symbol;Acc:HGNC:27639]	ANKRD34A	-1.793	5.25e-05	0.002157
ENSCAFG00000008729	BACH1	BTB and CNC homology 1, basic leucine zipper transcription factor 1 [Source:HGNC Symbol;Acc:HGNC:935]	BACH1	-0.9176	5.29e-05	0.002167
ENSCAFG00000011735	TRNAU1AP	tRNA selenocysteine 1 associated protein 1 [Source:HGNC Symbol;Acc:HGNC:30813]	TRNAU1AP	-0.7427	5.33e-05	0.002177
ENSCAFG00000016787	STX4	syntaxin 4 [Source:HGNC Symbol;Acc:HGNC:11439]	STX4	-0.6837	5.43e-05	0.002208
ENSCAFG00000013132	FOSL1	FOS-like antigen 1 [Source:HGNC Symbol;Acc:HGNC:13718]	FOSL1	-1.814	5.56e-05	0.002246
ENSCAFG00000005660	TNFAIP6	tumor necrosis factor, alpha-induced protein 6 [Source:HGNC Symbol;Acc:HGNC:11898]	TNFAIP6	-1.731	5.72e-05	0.002307
ENSCAFG00000010387	FAP	fibroblast activation protein, alpha [Source:HGNC Symbol;Acc:HGNC:3590]	FAP	-1.22	5.82e-05	0.00234
ENSCAFG00000008509	CCDC113	coiled-coil domain containing 113 [Source:HGNC Symbol;Acc:HGNC:25002]	CCDC113	-0.8923	5.87e-05	0.002352
ENSCAFG00000025023	ENSCAFG00000025023	Uncharacterized protein [Source:UniProtKB/TrEMBL;Acc:F1PMB4]		-1.817	5.94e-05	0.002372
ENSCAFG00000016966	TPM1	tropomyosin 1 (alpha) [Source:HGNC Symbol;Acc:HGNC:12010]	TPM1	-1.248	6.03e-05	0.002396
ENSCAFG00000005816	TTC27	tetratricopeptide repeat domain 27 [Source:HGNC Symbol;Acc:HGNC:25986]	TTC27	-0.8665	6.05e-05	0.002398
ENSCAFG00000030417	STX3	syntaxin 3 [Source:HGNC Symbol;Acc:HGNC:11438]	STX3	-1.114	6.07e-05	0.002399
ENSCAFG00000018075	TRAF3	TNF receptor-associated factor 3 [Source:HGNC Symbol;Acc:HGNC:12033]	TRAF3	-1.345	6.23e-05	0.002455
ENSCAFG00000003063	SLC46A2	Canis lupus familiaris solute carrier family 46, member 2 (SLC46A2), mRNA. [Source:RefSeq mRNA;Acc:NM_001002997]		-1.7	6.25e-05	0.002457
ENSCAFG00000006777	ADAMTS9	ADAM metallopeptidase with thrombospondin type 1 motif, 9 [Source:HGNC Symbol;Acc:HGNC:13202]	ADAMTS9	-1.402	6.33e-05	0.002473
ENSCAFG00000018583	PDE4B	phosphodiesterase 4B, cAMP-specific [Source:HGNC Symbol;Acc:HGNC:8781]	PDE4B	-1.173	6.47e-05	0.002523
ENSCAFG00000028453	ENSCAFG00000028453	Uncharacterized protein [Source:UniProtKB/TrEMBL;Acc:J9JHI4]		-1.725	6.5e-05	0.002528
ENSCAFG00000007200	SLC20A1	solute carrier family 20 (phosphate transporter), member 1 [Source:HGNC Symbol;Acc:HGNC:10946]	SLC20A1	-1.08	6.54e-05	0.002536
ENSCAFG00000013334	RELA	v-rel avian reticuloendotheliosis viral oncogene homolog A [Source:HGNC Symbol;Acc:HGNC:9955]	RELA	-1.284	6.68e-05	0.002577
ENSCAFG00000010817	TIGIT	T cell immunoreceptor with Ig and ITIM domains [Source:HGNC Symbol;Acc:HGNC:26838]	TIGIT	-1.791	7.04e-05	0.002701
ENSCAFG00000008974	ENOPH1	enolase-phosphatase 1 [Source:HGNC Symbol;Acc:HGNC:24599]	ENOPH1	-0.7546	7.13e-05	0.002728
ENSCAFG00000006467	TMEM178A	transmembrane protein 178A [Source:HGNC Symbol;Acc:HGNC:28517]	TMEM178A	-1.679	7.16e-05	0.002728
ENSCAFG00000024140	SMIM3	small integral membrane protein 3 [Source:HGNC Symbol;Acc:HGNC:30248]	SMIM3	-0.941	7.17e-05	0.002728
ENSCAFG00000005192	ACER3	alkaline ceramidase 3 [Source:HGNC Symbol;Acc:HGNC:16066]	ACER3	-1.176	7.37e-05	0.002799
ENSCAFG00000014618	ARPC2	actin related protein 2/3 complex, subunit 2, 34kDa [Source:HGNC Symbol;Acc:HGNC:705]	ARPC2	-0.8856	7.5e-05	0.002833
ENSCAFG00000015430	ABHD8	abhydrolase domain containing 8 [Source:HGNC Symbol;Acc:HGNC:23759]	ABHD8	-0.9102	7.56e-05	0.002848
ENSCAFG00000004595	ENSCAFG00000004595	Uncharacterized protein [Source:UniProtKB/TrEMBL;Acc:F1PJA2]		-1.757	7.64e-05	0.002873
ENSCAFG00000015209	TUBA4A	tubulin, alpha 4a [Source:HGNC Symbol;Acc:HGNC:12407]	TUBA4A	-1.182	7.73e-05	0.002899
ENSCAFG00000000921	BIK	BCL2-interacting killer (apoptosis-inducing) [Source:HGNC Symbol;Acc:HGNC:1051]	BIK	-1.693	8.16e-05	0.003036
ENSCAFG00000024756	UBE2D3	ubiquitin-conjugating enzyme E2D 3 [Source:HGNC Symbol;Acc:HGNC:12476]	UBE2D3	-0.615	8.26e-05	0.003065
ENSCAFG00000003426	TNC	tenascin C [Source:HGNC Symbol;Acc:HGNC:5318]	TNC	-1.642	8.33e-05	0.003081
ENSCAFG00000008482	JAM2	junctional adhesion molecule 2 [Source:HGNC Symbol;Acc:HGNC:14686]	JAM2	-1.278	8.57e-05	0.003165
ENSCAFG00000028603	ENSCAFG00000028603	Uncharacterized protein [Source:UniProtKB/TrEMBL;Acc:F6Y5L4]		-1.655	8.63e-05	0.003176
ENSCAFG00000002528	TGFBR1	transforming growth factor, beta receptor 1 [Source:HGNC Symbol;Acc:HGNC:11772]	TGFBR1	-1.111	8.69e-05	0.003192
ENSCAFG00000008979	TMEM150C	transmembrane protein 150C [Source:HGNC Symbol;Acc:HGNC:37263]	TMEM150C	-1.136	8.92e-05	0.00325
ENSCAFG00000013102	GLUL	Canis lupus familiaris glutamate-ammonia ligase (GLUL), mRNA. [Source:RefSeq mRNA;Acc:NM_001002965]		-1.051	9.1e-05	0.003308
ENSCAFG00000023677	ENSCAFG00000023677	Canis lupus familiaris CD1a6 molecule (CD1A6), mRNA. [Source:RefSeq mRNA;Acc:NM_001128837]		-1.722	9.17e-05	0.003326
ENSCAFG00000004985	ARP3	Uncharacterized protein [Source:UniProtKB/TrEMBL;Acc:F1P679]		-0.811	9.24e-05	0.003338
ENSCAFG00000010685	ENSCAFG00000010685			-1.136	9.28e-05	0.003338
ENSCAFG00000005228	ESYT2	extended synaptotagmin-like protein 2 [Source:HGNC Symbol;Acc:HGNC:22211]	ESYT2	-1.011	9.87e-05	0.003525
ENSCAFG00000012367	RIPK3	receptor-interacting serine-threonine kinase 3 [Source:HGNC Symbol;Acc:HGNC:10021]	RIPK3	-0.6313	0.0001011	0.003591
ENSCAFG00000019069	SMAD7	SMAD family member 7 [Source:HGNC Symbol;Acc:HGNC:6773]	SMAD7	-1.521	0.0001041	0.003673
ENSCAFG00000032326	S100A2	S100 calcium binding protein A2 [Source:HGNC Symbol;Acc:HGNC:10492]	S100A2	-1.624	0.0001075	0.003783
ENSCAFG00000007191	KIF2A	kinesin heavy chain member 2A [Source:HGNC Symbol;Acc:HGNC:6318]	KIF2A	-0.9526	0.0001095	0.003809
ENSCAFG00000010652	STK17B	serine/threonine kinase 17b [Source:HGNC Symbol;Acc:HGNC:11396]	STK17B	-1.401	0.0001097	0.003809
ENSCAFG00000023549	C9orf3	chromosome 9 open reading frame 3 [Source:HGNC Symbol;Acc:HGNC:1361]	C9orf3	-0.8376	0.0001098	0.003809
ENSCAFG00000019116	MAMLD1	mastermind-like domain containing 1 [Source:HGNC Symbol;Acc:HGNC:2568]	MAMLD1	-1.354	0.0001166	0.00399
ENSCAFG00000007247	ANKRD1	ankyrin repeat domain 1 (cardiac muscle) [Source:HGNC Symbol;Acc:HGNC:15819]	ANKRD1	-1.331	0.000117	0.003993
ENSCAFG00000009166	CDS1	CDP-diacylglycerol synthase (phosphatidate cytidylyltransferase) 1 [Source:HGNC Symbol;Acc:HGNC:1800]	CDS1	-1.147	0.0001178	0.004003
ENSCAFG00000000443	TUBB	tubulin, beta class I [Source:HGNC Symbol;Acc:HGNC:20778]	TUBB	-0.6387	0.0001181	0.004003
ENSCAFG00000014229	ENSCAFG00000014229	Uncharacterized protein [Source:UniProtKB/TrEMBL;Acc:F1P8X5]		-1.605	0.0001181	0.004003
ENSCAFG00000004316	GSAP	gamma-secretase activating protein [Source:HGNC Symbol;Acc:HGNC:28042]	GSAP	-1.087	0.0001197	0.004045
ENSCAFG00000014955	RPL22L1	ribosomal protein L22-like 1 [Source:HGNC Symbol;Acc:HGNC:27610]	RPL22L1	-0.9444	0.0001231	0.004141
ENSCAFG00000030192	TCF23	transcription factor 23 [Source:HGNC Symbol;Acc:HGNC:18602]	TCF23	-1.551	0.0001245	0.00416
ENSCAFG00000000234	AHI1	Abelson helper integration site 1 [Source:HGNC Symbol;Acc:HGNC:21575]	AHI1	-0.8871	0.0001272	0.004225
ENSCAFG00000003012	ENSCAFG00000003012	Uncharacterized protein [Source:UniProtKB/TrEMBL;Acc:E2QZ50]		-0.8106	0.0001273	0.004225
ENSCAFG00000011101	GPR137B	G protein-coupled receptor 137B [Source:HGNC Symbol;Acc:HGNC:11862]	GPR137B	-0.8146	0.0001278	0.00423
ENSCAFG00000017879	GALNT1	polypeptide N-acetylgalactosaminyltransferase 1 [Source:HGNC Symbol;Acc:HGNC:4123]	GALNT1	-0.8114	0.0001328	0.004341
ENSCAFG00000001497	KLHDC10	kelch domain containing 10 [Source:HGNC Symbol;Acc:HGNC:22194]	KLHDC10	-1.184	0.0001329	0.004341
ENSCAFG00000006180	SOCS2	suppressor of cytokine signaling 2 [Source:HGNC Symbol;Acc:HGNC:19382]	SOCS2	-1.161	0.0001333	0.004343
ENSCAFG00000032319	ENSCAFG00000032319	Uncharacterized protein [Source:UniProtKB/TrEMBL;Acc:K9J8H5]		-1.667	0.0001345	0.004362
ENSCAFG00000030308	CD70	CD70 molecule [Source:HGNC Symbol;Acc:HGNC:11937]	CD70	-1.562	0.0001355	0.004378
ENSCAFG00000005392	PITRM1	pitrilysin metallopeptidase 1 [Source:HGNC Symbol;Acc:HGNC:17663]	PITRM1	-0.7161	0.0001389	0.004455
ENSCAFG00000004279	MYO3A	myosin IIIA [Source:HGNC Symbol;Acc:HGNC:7601]	MYO3A	-1.205	0.0001402	0.004477
ENSCAFG00000015626	NWD1	NACHT and WD repeat domain containing 1 [Source:HGNC Symbol;Acc:HGNC:27619]	NWD1	-1.665	0.0001414	0.004488
ENSCAFG00000015640	MAPK6	mitogen-activated protein kinase 6 [Source:HGNC Symbol;Acc:HGNC:6879]	MAPK6	-0.9303	0.0001442	0.004557
ENSCAFG00000007140	ELOVL7	ELOVL fatty acid elongase 7 [Source:HGNC Symbol;Acc:HGNC:26292]	ELOVL7	-1.056	0.0001451	0.004575
ENSCAFG00000032562	CFL2	cofilin 2 (muscle) [Source:HGNC Symbol;Acc:HGNC:1875]	CFL2	-1.028	0.0001463	0.004602
ENSCAFG00000002981	REL	v-rel avian reticuloendotheliosis viral oncogene homolog [Source:HGNC Symbol;Acc:HGNC:9954]	REL	-1.671	0.0001496	0.004674
ENSCAFG00000010564	SNRPA1	small nuclear ribonucleoprotein polypeptide A' [Source:HGNC Symbol;Acc:HGNC:11152]	SNRPA1	-0.7606	0.0001527	0.00473
ENSCAFG00000017071	ENSCAFG00000017071	Uncharacterized protein [Source:UniProtKB/TrEMBL;Acc:F1PTP3]		-0.4619	0.0001548	0.004785
ENSCAFG00000003005	CREB5	cAMP responsive element binding protein 5 [Source:HGNC Symbol;Acc:HGNC:16844]	CREB5	-1.603	0.000156	0.004801
ENSCAFG00000009246	ZFYVE27	zinc finger, FYVE domain containing 27 [Source:HGNC Symbol;Acc:HGNC:26559]	ZFYVE27	-0.7275	0.0001566	0.004801
ENSCAFG00000018579	GHR	Canis lupus familiaris growth hormone receptor (GHR), mRNA. [Source:RefSeq mRNA;Acc:NM_001003123]		-0.948	0.0001588	0.004853
ENSCAFG00000006017	EAF1	ELL associated factor 1 [Source:HGNC Symbol;Acc:HGNC:20907]	EAF1	-1.27	0.000159	0.004853
ENSCAFG00000013979	BCL2A1	BCL2-related protein A1 [Source:HGNC Symbol;Acc:HGNC:991]	BCL2A1	-1.472	0.0001593	0.004853
ENSCAFG00000007945	PROCR	protein C receptor, endothelial [Source:HGNC Symbol;Acc:HGNC:9452]	PROCR	-1.217	0.0001597	0.004853
ENSCAFG00000001999	DCUN1D4	DCN1, defective in cullin neddylation 1, domain containing 4 [Source:HGNC Symbol;Acc:HGNC:28998]	DCUN1D4	-0.6551	0.0001609	0.004866
ENSCAFG00000017782	BHLHB9	basic helix-loop-helix domain containing, class B, 9 [Source:HGNC Symbol;Acc:HGNC:29353]	BHLHB9	-0.611	0.0001616	0.004866
ENSCAFG00000006058	IRS2	insulin receptor substrate 2 [Source:HGNC Symbol;Acc:HGNC:6126]	IRS2	-1.563	0.0001618	0.004866
ENSCAFG00000010198	RAB7B	RAB7B, member RAS oncogene family [Source:HGNC Symbol;Acc:HGNC:30513]	RAB7B	-1.307	0.0001635	0.004899
ENSCAFG00000010849	ENSCAFG00000010849	Uncharacterized protein [Source:UniProtKB/TrEMBL;Acc:E2R148]		-1.088	0.0001641	0.004904
ENSCAFG00000016948	LTBP2	latent transforming growth factor beta binding protein 2 [Source:HGNC Symbol;Acc:HGNC:6715]	LTBP2	-1.589	0.0001669	0.004978
ENSCAFG00000025607	ENSCAFG00000025607	Uncharacterized protein [Source:UniProtKB/TrEMBL;Acc:H9GX31]		-1.542	0.0001682	0.005006
ENSCAFG00000010062	NOLC1	nucleolar and coiled-body phosphoprotein 1 [Source:HGNC Symbol;Acc:HGNC:15608]	NOLC1	-0.7608	0.0001691	0.005017
ENSCAFG00000001591	TREM1	Triggering receptor expressed on myeloid cells 1; Uncharacterized protein [Source:UniProtKB/TrEMBL;Acc:E2RP37]		-1.653	0.0001692	0.005017
ENSCAFG00000000322	STX11	syntaxin 11 [Source:HGNC Symbol;Acc:HGNC:11429]	STX11	-1.107	0.0001709	0.005045
ENSCAFG00000030843	INSIG2	insulin induced gene 2 [Source:HGNC Symbol;Acc:HGNC:20452]	INSIG2	-0.7972	0.0001716	0.005055
ENSCAFG00000010761	TPST1	tyrosylprotein sulfotransferase 1 [Source:HGNC Symbol;Acc:HGNC:12020]	TPST1	-1.035	0.000174	0.005113
ENSCAFG00000015180	SELP	selectin P (granule membrane protein 140kDa, antigen CD62) [Source:HGNC Symbol;Acc:HGNC:10721]	SELP	-1.184	0.0001742	0.005113
ENSCAFG00000031424	RAP2A	RAP2A, member of RAS oncogene family [Source:HGNC Symbol;Acc:HGNC:9861]	RAP2A	-1.058	0.0001779	0.005201
ENSCAFG00000005245	ELOVL1	ELOVL fatty acid elongase 1 [Source:HGNC Symbol;Acc:HGNC:14418]	ELOVL1	-1.26	0.0001819	0.005297
ENSCAFG00000018067	RCOR1	REST corepressor 1 [Source:HGNC Symbol;Acc:HGNC:17441]	RCOR1	-1.377	0.0001831	0.005319
ENSCAFG00000009441	CD82	CD82 molecule [Source:HGNC Symbol;Acc:HGNC:6210]	CD82	-0.8204	0.0001846	0.005351
ENSCAFG00000007478	CHMP4B	charged multivesicular body protein 4B [Source:HGNC Symbol;Acc:HGNC:16171]	CHMP4B	-1.029	0.0001862	0.005388
ENSCAFG00000002990	KIAA0368	KIAA0368 [Source:HGNC Symbol;Acc:HGNC:29020]	KIAA0368	-0.3922	0.0001869	0.005397
ENSCAFG00000002340	IARS	isoleucyl-tRNA synthetase [Source:HGNC Symbol;Acc:HGNC:5330]	IARS	-0.639	0.0001886	0.005424
ENSCAFG00000006042	SLC23A2	solute carrier family 23 (ascorbic acid transporter), member 2 [Source:HGNC Symbol;Acc:HGNC:10973]	SLC23A2	-1.098	0.0001901	0.005456
ENSCAFG00000004927	CCDC93	coiled-coil domain containing 93 [Source:HGNC Symbol;Acc:HGNC:25611]	CCDC93	-0.6231	0.0001918	0.005496
ENSCAFG00000012639	IQGAP1	IQ motif containing GTPase activating protein 1 [Source:HGNC Symbol;Acc:HGNC:6110]	IQGAP1	-1.057	0.0001922	0.005497
ENSCAFG00000019901	SLC7A5	solute carrier family 7 (amino acid transporter light chain, L system), member 5 [Source:HGNC Symbol;Acc:HGNC:11063]	SLC7A5	-1.228	0.0001978	0.005624
ENSCAFG00000008230	LIMA1	LIM domain and actin binding 1 [Source:HGNC Symbol;Acc:HGNC:24636]	LIMA1	-1.035	0.0001978	0.005624
ENSCAFG00000003648	PIP	prolactin-induced protein [Source:HGNC Symbol;Acc:HGNC:8993]	PIP	-1.6	0.0002017	0.005708
ENSCAFG00000000643	AZIN1	antizyme inhibitor 1 [Source:HGNC Symbol;Acc:HGNC:16432]	AZIN1	-0.789	0.0002024	0.005709
ENSCAFG00000008470	GPN3	GPN-loop GTPase 3 [Source:HGNC Symbol;Acc:HGNC:30186]	GPN3	-0.4787	0.0002055	0.005762
ENSCAFG00000018171	CCL5	Canis lupus familiaris chemokine (C-C motif) ligand 5 (CCL5), mRNA. [Source:RefSeq mRNA;Acc:NM_001003010]		-1.406	0.0002066	0.005773
ENSCAFG00000009074	HOMER1	homer scaffolding protein 1 [Source:HGNC Symbol;Acc:HGNC:17512]	HOMER1	-1.376	0.0002067	0.005773
ENSCAFG00000014457	NDP	Norrie disease (pseudoglioma) [Source:HGNC Symbol;Acc:HGNC:7678]	NDP	-1.142	0.0002088	0.005822
ENSCAFG00000030138	ENSCAFG00000030138			-1.621	0.0002186	0.006061
ENSCAFG00000002306	ENSCAFG00000002306	Uncharacterized protein [Source:UniProtKB/TrEMBL;Acc:F1PLM7]		-1.255	0.0002222	0.006125
ENSCAFG00000010340	PHC2	polyhomeotic homolog 2 (Drosophila) [Source:HGNC Symbol;Acc:HGNC:3183]	PHC2	-1.01	0.0002235	0.006148
ENSCAFG00000009659	HR	Uncharacterized protein [Source:UniProtKB/TrEMBL;Acc:F1PFJ6]		-1.252	0.0002262	0.00619
ENSCAFG00000009222	ENSCAFG00000009222			-0.7453	0.0002298	0.00625
ENSCAFG00000031852	ENSCAFG00000031852			-0.6949	0.0002336	0.006329
ENSCAFG00000011318	KAL1	Kallmann syndrome 1 sequence [Source:HGNC Symbol;Acc:HGNC:6211]	KAL1	-1.131	0.000236	0.006382
ENSCAFG00000031015	YWHAH	tyrosine 3-monooxygenase/tryptophan 5-monooxygenase activation protein, eta [Source:HGNC Symbol;Acc:HGNC:12853]	YWHAH	-1.093	0.0002383	0.006432
ENSCAFG00000001007	FBXO32	F-box protein 32 [Source:HGNC Symbol;Acc:HGNC:16731]	FBXO32	-1.448	0.0002472	0.006624
ENSCAFG00000018872	PLAC1	placenta-specific 1 [Source:HGNC Symbol;Acc:HGNC:9044]	PLAC1	-1.622	0.0002483	0.006642
ENSCAFG00000011583	ABHD2	abhydrolase domain containing 2 [Source:HGNC Symbol;Acc:HGNC:18717]	ABHD2	-1.028	0.0002521	0.006717
ENSCAFG00000016949	ALOXE3	arachidonate lipoxygenase 3 [Source:HGNC Symbol;Acc:HGNC:13743]	ALOXE3	-1.638	0.0002546	0.006761
ENSCAFG00000025063	ENSCAFG00000025063			-0.9082	0.0002575	0.006824
ENSCAFG00000001070	KIAA0196	KIAA0196 [Source:HGNC Symbol;Acc:HGNC:28984]	KIAA0196	-0.4905	0.0002623	0.006938
ENSCAFG00000011629	CLCF1	cardiotrophin-like cytokine factor 1 [Source:HGNC Symbol;Acc:HGNC:17412]	CLCF1	-1.604	0.0002708	0.007124
ENSCAFG00000004129	ENDOD1	endonuclease domain containing 1 [Source:HGNC Symbol;Acc:HGNC:29129]	ENDOD1	-0.7199	0.0002756	0.007223
ENSCAFG00000016155	TMEM156	transmembrane protein 156 [Source:HGNC Symbol;Acc:HGNC:26260]	TMEM156	-1.563	0.0002761	0.007224
ENSCAFG00000013540	AIDA	axin interactor, dorsalization associated [Source:HGNC Symbol;Acc:HGNC:25761]	AIDA	-0.626	0.0002793	0.007281
ENSCAFG00000013929	TOR3A	torsin family 3, member A [Source:HGNC Symbol;Acc:HGNC:11997]	TOR3A	-0.8371	0.0002807	0.007304
ENSCAFG00000019810	VAV2	vav 2 guanine nucleotide exchange factor [Source:HGNC Symbol;Acc:HGNC:12658]	VAV2	-1.083	0.0002825	0.007338
ENSCAFG00000008883	TLL1	tolloid-like 1 [Source:HGNC Symbol;Acc:HGNC:11843]	TLL1	-1.365	0.0002832	0.007342
ENSCAFG00000011376	AKAP13	A kinase (PRKA) anchor protein 13 [Source:HGNC Symbol;Acc:HGNC:371]	AKAP13	-0.9396	0.0002837	0.007343
ENSCAFG00000016938	MSTO1	misato 1, mitochondrial distribution and morphology regulator [Source:HGNC Symbol;Acc:HGNC:29678]	MSTO1	-0.7885	0.0002852	0.007368
ENSCAFG00000032245	ENSCAFG00000032245	Peptidyl-prolyl cis-trans isomerase [Source:UniProtKB/TrEMBL;Acc:J9NZK4]		-0.7725	0.0002879	0.007421
ENSCAFG00000000806	DLA-DRB1	Canis lupus familiaris MHC class II DLA DRB1 beta chain (HLA-DRB1), mRNA. [Source:RefSeq mRNA;Acc:NM_001014768]		-1.123	0.0002882	0.007421
ENSCAFG00000006041	GPATCH11	G patch domain containing 11 [Source:HGNC Symbol;Acc:HGNC:26768]	GPATCH11	-0.648	0.000293	0.00753
ENSCAFG00000008396	RRAS2	related RAS viral (r-ras) oncogene homolog 2 [Source:HGNC Symbol;Acc:HGNC:17271]	RRAS2	-0.7151	0.0002957	0.007585
ENSCAFG00000030867	HPCAL4	hippocalcin like 4 [Source:HGNC Symbol;Acc:HGNC:18212]	HPCAL4	-1.389	0.0002999	0.007667
ENSCAFG00000000649	ATP6V1C1	ATPase, H+ transporting, lysosomal 42kDa, V1 subunit C1 [Source:HGNC Symbol;Acc:HGNC:856]	ATP6V1C1	-0.7604	0.0003006	0.00767
ENSCAFG00000029553	ENSCAFG00000029553	Serum amyloid A protein [Source:UniProtKB/TrEMBL;Acc:J9NVE9]		-1.633	0.0003087	0.007837
ENSCAFG00000001352	ENSCAFG00000001352	Uncharacterized protein [Source:UniProtKB/TrEMBL;Acc:J9P7C7]		-1.366	0.0003102	0.007861
ENSCAFG00000010881	IGF1R	Tyrosine-protein kinase receptor [Source:UniProtKB/TrEMBL;Acc:F1PXU6]		-1.102	0.0003129	0.007911
ENSCAFG00000029756	PPP1R1A	protein phosphatase 1, regulatory (inhibitor) subunit 1A [Source:HGNC Symbol;Acc:HGNC:9286]	PPP1R1A	-1.372	0.0003135	0.007911
ENSCAFG00000005283	CLIP4	CAP-GLY domain containing linker protein family, member 4 [Source:HGNC Symbol;Acc:HGNC:26108]	CLIP4	-1.063	0.000321	0.00805
ENSCAFG00000029134	MYL12A	myosin, light chain 12A, regulatory, non-sarcomeric [Source:HGNC Symbol;Acc:HGNC:16701]	MYL12A	-0.7309	0.0003246	0.008116
ENSCAFG00000009425	SLC39A14	solute carrier family 39 (zinc transporter), member 14 [Source:HGNC Symbol;Acc:HGNC:20858]	SLC39A14	-1.013	0.0003264	0.008129
ENSCAFG00000000086	CDH20	Uncharacterized protein [Source:UniProtKB/TrEMBL;Acc:F1PVD5]		-1.617	0.0003303	0.008198
ENSCAFG00000015381	CCND2	cyclin D2 [Source:HGNC Symbol;Acc:HGNC:1583]	CCND2	-1.056	0.0003348	0.008281
ENSCAFG00000011587	NGEF	neuronal guanine nucleotide exchange factor [Source:HGNC Symbol;Acc:HGNC:7807]	NGEF	-1.371	0.000338	0.008345
ENSCAFG00000009417	ENSCAFG00000009417			-0.6003	0.0003391	0.008358
ENSCAFG00000019676	ERRFI1	ERBB receptor feedback inhibitor 1 [Source:HGNC Symbol;Acc:HGNC:18185]	ERRFI1	-1.439	0.0003483	0.008557
ENSCAFG00000029695	ENSCAFG00000029695	Uncharacterized protein [Source:UniProtKB/TrEMBL;Acc:J9P0R3]		-0.7987	0.0003494	0.008568
ENSCAFG00000013579	MAGEB18	melanoma antigen family B18 [Source:HGNC Symbol;Acc:HGNC:28515]	MAGEB18	-1.289	0.0003536	0.008658
ENSCAFG00000011426	PTGIS	prostaglandin I2 (prostacyclin) synthase [Source:HGNC Symbol;Acc:HGNC:9603]	PTGIS	-1.408	0.0003552	0.008671
ENSCAFG00000028891	SDR42E1	short chain dehydrogenase/reductase family 42E, member 1 [Source:HGNC Symbol;Acc:HGNC:29834]	SDR42E1	-0.9624	0.0003567	0.008689
ENSCAFG00000020471	cfa-mir-21			-1.617	0.0003605	0.008752
ENSCAFG00000008584	CXCL10	Canis lupus familiaris chemokine (C-X-C motif) ligand 10 (CXCL10), mRNA. [Source:RefSeq mRNA;Acc:NM_001010949]		-1.232	0.0003639	0.008821
ENSCAFG00000017503	ENSCAFG00000017503	Uncharacterized protein [Source:UniProtKB/TrEMBL;Acc:E2RJ54]		-0.4645	0.0003793	0.0091
ENSCAFG00000003094	B3GNT2	UDP-GlcNAc:betaGal beta-1,3-N-acetylglucosaminyltransferase 2 [Source:HGNC Symbol;Acc:HGNC:15629]	B3GNT2	-1.054	0.0003851	0.009196
ENSCAFG00000006200	PLXNC1	plexin C1 [Source:HGNC Symbol;Acc:HGNC:9106]	PLXNC1	-1.185	0.0003883	0.009255
ENSCAFG00000025365	ACKR1	atypical chemokine receptor 1 (Duffy blood group) [Source:HGNC Symbol;Acc:HGNC:4035]	ACKR1	-1.236	0.0003903	0.009276
ENSCAFG00000006580	HNRNPA1	heterogeneous nuclear ribonucleoprotein A1 [Source:HGNC Symbol;Acc:HGNC:5031]	HNRNPA1	-0.6217	0.0003911	0.009276
ENSCAFG00000029509	MCEMP1	mast cell-expressed membrane protein 1 [Source:HGNC Symbol;Acc:HGNC:27291]	MCEMP1	-1.56	0.0003913	0.009276
ENSCAFG00000028779	MRPS6	mitochondrial ribosomal protein S6 [Source:HGNC Symbol;Acc:HGNC:14051]	MRPS6	-1.044	0.0003917	0.009276
ENSCAFG00000011996	TFAP2C	transcription factor AP-2 gamma (activating enhancer binding protein 2 gamma) [Source:HGNC Symbol;Acc:HGNC:11744]	TFAP2C	-1.537	0.0003931	0.009294
ENSCAFG00000009426	TTPAL	tocopherol (alpha) transfer protein-like [Source:HGNC Symbol;Acc:HGNC:16114]	TTPAL	-0.9283	0.0003972	0.009364
ENSCAFG00000023392	C11orf87	chromosome 11 open reading frame 87 [Source:HGNC Symbol;Acc:HGNC:33788]	C11orf87	-1.518	0.0003974	0.009364
ENSCAFG00000007424	SWAP70	SWAP switching B-cell complex 70kDa subunit [Source:HGNC Symbol;Acc:HGNC:17070]	SWAP70	-0.9887	0.000403	0.009469
ENSCAFG00000019998	SLC30A7	solute carrier family 30 (zinc transporter), member 7 [Source:HGNC Symbol;Acc:HGNC:19306]	SLC30A7	-0.7247	0.0004031	0.009469
ENSCAFG00000010615	ENSCAFG00000010615	Histone H2A [Source:UniProtKB/TrEMBL;Acc:F6X834]		-0.7877	0.0004042	0.009478
ENSCAFG00000015105	BIRC3	Canis lupus familiaris baculoviral IAP repeat containing 3 (BIRC3), mRNA. [Source:RefSeq mRNA;Acc:NM_001080725]		-1.382	0.0004084	0.009554
ENSCAFG00000014493	ENSCAFG00000014493	Uncharacterized protein [Source:UniProtKB/TrEMBL;Acc:F1PEL9]		-1.547	0.0004161	0.009711
ENSCAFG00000025281	ENSCAFG00000025281	Canis lupus familiaris CD1a8 protein (CD1A8), mRNA. [Source:RefSeq mRNA;Acc:NM_001128838]		-1.577	0.0004172	0.00972
ENSCAFG00000007541	MRAS	muscle RAS oncogene homolog [Source:HGNC Symbol;Acc:HGNC:7227]	MRAS	-0.9723	0.0004197	0.009762
ENSCAFG00000024955	CFL1	cofilin 1 (non-muscle) [Source:HGNC Symbol;Acc:HGNC:1874]	CFL1	-0.6917	0.0004203	0.009762
ENSCAFG00000023735	ENSCAFG00000023735	Uncharacterized protein [Source:UniProtKB/TrEMBL;Acc:F6XHJ1]		-1.596	0.0004239	0.009814
ENSCAFG00000011954	ENSCAFG00000011954	Uncharacterized protein [Source:UniProtKB/TrEMBL;Acc:F1PET1]		-0.8207	0.0004337	0.01001
ENSCAFG00000005266	CIDEC	cell death-inducing DFFA-like effector c [Source:HGNC Symbol;Acc:HGNC:24229]	CIDEC	-1.124	0.0004361	0.01004
ENSCAFG00000018245	FAM83G	family with sequence similarity 83, member G [Source:HGNC Symbol;Acc:HGNC:32554]	FAM83G	-1.423	0.0004365	0.01004
ENSCAFG00000008534	P2RY12	purinergic receptor P2Y, G-protein coupled, 12 [Source:HGNC Symbol;Acc:HGNC:18124]	P2RY12	-1.462	0.000439	0.01008
ENSCAFG00000016333	ENSCAFG00000016333	Uncharacterized protein [Source:UniProtKB/TrEMBL;Acc:F6XLB5]		-1.115	0.0004476	0.01023
ENSCAFG00000003589	PRMT1	protein arginine methyltransferase 1 [Source:HGNC Symbol;Acc:HGNC:5187]	PRMT1	-0.7577	0.0004562	0.01038
ENSCAFG00000007157	GRAMD1A	GRAM domain containing 1A [Source:HGNC Symbol;Acc:HGNC:29305]	GRAMD1A	-0.8048	0.0004657	0.01054
ENSCAFG00000023721	DNAJA2	DnaJ (Hsp40) homolog, subfamily A, member 2 [Source:HGNC Symbol;Acc:HGNC:14884]	DNAJA2	-0.4769	0.0004766	0.01069
ENSCAFG00000006395	SNRPF	small nuclear ribonucleoprotein polypeptide F [Source:HGNC Symbol;Acc:HGNC:11162]	SNRPF	-0.7169	0.0004795	0.01072
ENSCAFG00000013419	ENSCAFG00000013419	Golgi SNAP receptor complex member 2 [Source:UniProtKB/TrEMBL;Acc:E2RMM0]		-0.6176	0.0004846	0.0108
ENSCAFG00000012119	MYLK	myosin light chain kinase [Source:HGNC Symbol;Acc:HGNC:7590]	MYLK	-1.431	0.0004864	0.01081
ENSCAFG00000012991	ARID5B	AT rich interactive domain 5B (MRF1-like) [Source:HGNC Symbol;Acc:HGNC:17362]	ARID5B	-1.507	0.0004866	0.01081
ENSCAFG00000001304	ZNF76	zinc finger protein 76 [Source:HGNC Symbol;Acc:HGNC:13149]	ZNF76	-0.7235	0.0004899	0.01087
ENSCAFG00000007880	RWDD4	RWD domain containing 4 [Source:HGNC Symbol;Acc:HGNC:23750]	RWDD4	-0.4946	0.0004939	0.01093
ENSCAFG00000011188	GALNT3	polypeptide N-acetylgalactosaminyltransferase 3 [Source:HGNC Symbol;Acc:HGNC:4125]	GALNT3	-1.333	0.0004946	0.01093
ENSCAFG00000006177	ENSCAFG00000006177	Uncharacterized protein [Source:UniProtKB/TrEMBL;Acc:F1PYX5]		-0.7212	0.0004968	0.01094
ENSCAFG00000024214	USP4	ubiquitin specific peptidase 4 (proto-oncogene) [Source:HGNC Symbol;Acc:HGNC:12627]	USP4	-0.3591	0.0004984	0.01095
ENSCAFG00000030701	ZNF322	zinc finger protein 322 [Source:HGNC Symbol;Acc:HGNC:23640]	ZNF322	-0.7416	0.0004986	0.01095
ENSCAFG00000013171	RPS6KA3	ribosomal protein S6 kinase, 90kDa, polypeptide 3 [Source:HGNC Symbol;Acc:HGNC:10432]	RPS6KA3	-0.7006	0.0005101	0.01118
ENSCAFG00000006713	APLP1	amyloid beta (A4) precursor-like protein 1 [Source:HGNC Symbol;Acc:HGNC:597]	APLP1	-1.205	0.0005108	0.01118
ENSCAFG00000004491	LCP1	lymphocyte cytosolic protein 1 (L-plastin) [Source:HGNC Symbol;Acc:HGNC:6528]	LCP1	-1.103	0.0005138	0.01123
ENSCAFG00000028649	STAMBP	STAM binding protein [Source:HGNC Symbol;Acc:HGNC:16950]	STAMBP	-0.572	0.0005169	0.01126
ENSCAFG00000019347	TAX1BP3	Tax1 (human T-cell leukemia virus type I) binding protein 3 [Source:HGNC Symbol;Acc:HGNC:30684]	TAX1BP3	-0.66	0.0005222	0.01134
ENSCAFG00000017523	PAQR5	progestin and adipoQ receptor family member V [Source:HGNC Symbol;Acc:HGNC:29645]	PAQR5	-1.344	0.0005237	0.01136
ENSCAFG00000018402	UBE2A	ubiquitin-conjugating enzyme E2A [Source:HGNC Symbol;Acc:HGNC:12472]	UBE2A	-0.5565	0.000528	0.01144
ENSCAFG00000010053	ANO5	anoctamin 5 [Source:HGNC Symbol;Acc:HGNC:27337]	ANO5	-1.071	0.0005307	0.01148
ENSCAFG00000004602	ENSCAFG00000004602			-1.002	0.0005354	0.01155
ENSCAFG00000017665	VMP1	vacuole membrane protein 1 [Source:HGNC Symbol;Acc:HGNC:29559]	VMP1	-0.893	0.0005355	0.01155
ENSCAFG00000010416	UNC119B	unc-119 homolog B (C. elegans) [Source:HGNC Symbol;Acc:HGNC:16488]	UNC119B	-1.035	0.0005397	0.01159
ENSCAFG00000019785	KIF1B	kinesin family member 1B [Source:HGNC Symbol;Acc:HGNC:16636]	KIF1B	-0.7934	0.0005427	0.01163
ENSCAFG00000019806	DEF8	differentially expressed in FDCP 8 homolog (mouse) [Source:HGNC Symbol;Acc:HGNC:25969]	DEF8	-0.7986	0.0005458	0.01167
ENSCAFG00000013302	BAZ1A	bromodomain adjacent to zinc finger domain, 1A [Source:HGNC Symbol;Acc:HGNC:960]	BAZ1A	-0.8116	0.0005488	0.01169
ENSCAFG00000016172	TLR6	toll-like receptor 6 [Source:HGNC Symbol;Acc:HGNC:16711]	TLR6	-1.212	0.0005492	0.01169
ENSCAFG00000009823	IGSF9B	immunoglobulin superfamily, member 9B [Source:HGNC Symbol;Acc:HGNC:32326]	IGSF9B	-1.52	0.0005548	0.01179
ENSCAFG00000011568	PARD6B	par-6 family cell polarity regulator beta [Source:HGNC Symbol;Acc:HGNC:16245]	PARD6B	-0.7281	0.0005558	0.01179
ENSCAFG00000003912	BCAP29	B-cell receptor-associated protein 29 [Source:HGNC Symbol;Acc:HGNC:24131]	BCAP29	-0.6734	0.0005674	0.01195
ENSCAFG00000018442	LPIN2	lipin 2 [Source:HGNC Symbol;Acc:HGNC:14450]	LPIN2	-0.5317	0.0005725	0.01202
ENSCAFG00000003905	AMD1	adenosylmethionine decarboxylase 1 [Source:HGNC Symbol;Acc:HGNC:457]	AMD1	-0.7111	0.0005748	0.01204
ENSCAFG00000015892	CXCL16	chemokine (C-X-C motif) ligand 16 [Source:HGNC Symbol;Acc:HGNC:16642]	CXCL16	-1.055	0.0005752	0.01204
ENSCAFG00000006703	UHRF1BP1L	UHRF1 binding protein 1-like [Source:HGNC Symbol;Acc:HGNC:29102]	UHRF1BP1L	-1.01	0.000582	0.01205
ENSCAFG00000030690	ZBED2	zinc finger, BED-type containing 2 [Source:HGNC Symbol;Acc:HGNC:20710]	ZBED2	-1.561	0.0005823	0.01205
ENSCAFG00000010888	UPK1B	uroplakin 1B [Source:HGNC Symbol;Acc:HGNC:12578]	UPK1B	-1.313	0.000583	0.01205
ENSCAFG00000004452	NUDT15	nudix (nucleoside diphosphate linked moiety X)-type motif 15 [Source:HGNC Symbol;Acc:HGNC:23063]	NUDT15	-0.6444	0.0005835	0.01205
ENSCAFG00000016244	LBR	lamin B receptor [Source:HGNC Symbol;Acc:HGNC:6518]	LBR	-0.919	0.0005853	0.01205
ENSCAFG00000001502	CARD10	caspase recruitment domain family, member 10 [Source:HGNC Symbol;Acc:HGNC:16422]	CARD10	-0.7524	0.0005853	0.01205
ENSCAFG00000005634	NFKBIB	nuclear factor of kappa light polypeptide gene enhancer in B-cells inhibitor, beta [Source:HGNC Symbol;Acc:HGNC:7798]	NFKBIB	-0.864	0.0005854	0.01205
ENSCAFG00000005063	QRICH2	glutamine rich 2 [Source:HGNC Symbol;Acc:HGNC:25326]	QRICH2	-1.545	0.0005868	0.01206
ENSCAFG00000013865	PRRG1	proline rich Gla (G-carboxyglutamic acid) 1 [Source:HGNC Symbol;Acc:HGNC:9469]	PRRG1	-0.9127	0.000603	0.01236
ENSCAFG00000002835	CTNNAL1	catenin (cadherin-associated protein), alpha-like 1 [Source:HGNC Symbol;Acc:HGNC:2512]	CTNNAL1	-0.6925	0.0006079	0.01242
ENSCAFG00000029422	ENSCAFG00000029422	Uncharacterized protein [Source:UniProtKB/TrEMBL;Acc:J9NWP6]		-0.6967	0.0006093	0.01243
ENSCAFG00000010071	PDLIM5	PDZ and LIM domain 5 [Source:HGNC Symbol;Acc:HGNC:17468]	PDLIM5	-1.139	0.0006152	0.01252
ENSCAFG00000017778	GPRASP2	G protein-coupled receptor associated sorting protein 2 [Source:HGNC Symbol;Acc:HGNC:25169]	GPRASP2	-0.6581	0.000624	0.01263
ENSCAFG00000024650	LRRC8B	leucine rich repeat containing 8 family, member B [Source:HGNC Symbol;Acc:HGNC:30692]	LRRC8B	-1.234	0.0006435	0.013
ENSCAFG00000008214	FHDC1	FH2 domain containing 1 [Source:HGNC Symbol;Acc:HGNC:29363]	FHDC1	-1.384	0.0006468	0.01304
ENSCAFG00000012986	ADAM12	ADAM metallopeptidase domain 12 [Source:HGNC Symbol;Acc:HGNC:190]	ADAM12	-0.9421	0.0006512	0.01308
ENSCAFG00000010155	NFKB2	nuclear factor of kappa light polypeptide gene enhancer in B-cells 2 (p49/p100) [Source:HGNC Symbol;Acc:HGNC:7795]	NFKB2	-0.7911	0.0006586	0.01318
ENSCAFG00000004830	ABCF2	ATP-binding cassette, sub-family F (GCN20), member 2 [Source:HGNC Symbol;Acc:HGNC:71]	ABCF2	-0.5798	0.0006624	0.0132
ENSCAFG00000010971	SATB2	SATB homeobox 2 [Source:HGNC Symbol;Acc:HGNC:21637]	SATB2	-1.167	0.0006688	0.01331
ENSCAFG00000005405	SEC23B	Sec23 homolog B (S. cerevisiae) [Source:HGNC Symbol;Acc:HGNC:10702]	SEC23B	-0.4921	0.0006784	0.01345
ENSCAFG00000006946	ENSCAFG00000006946	Uncharacterized protein [Source:UniProtKB/TrEMBL;Acc:E2RHZ1]		-0.5092	0.0006858	0.01355
ENSCAFG00000004160	TNIP3	TNFAIP3 interacting protein 3 [Source:HGNC Symbol;Acc:HGNC:19315]	TNIP3	-1.305	0.0006885	0.01357
ENSCAFG00000012023	PPP1R8	protein phosphatase 1, regulatory subunit 8 [Source:HGNC Symbol;Acc:HGNC:9296]	PPP1R8	-0.4363	0.000691	0.0136
ENSCAFG00000001411	STK38	serine/threonine kinase 38 [Source:HGNC Symbol;Acc:HGNC:17847]	STK38	-0.9307	0.0006996	0.01374
ENSCAFG00000018145	ENSCAFG00000018145	Uncharacterized protein [Source:UniProtKB/TrEMBL;Acc:E2RB54]		-0.8332	0.0007029	0.01376
ENSCAFG00000009156	IRF4	interferon regulatory factor 4 [Source:HGNC Symbol;Acc:HGNC:6119]	IRF4	-1.478	0.0007045	0.01378
ENSCAFG00000014404	ARMC6	armadillo repeat containing 6 [Source:HGNC Symbol;Acc:HGNC:25049]	ARMC6	-0.6144	0.0007088	0.01379
ENSCAFG00000017841	G3BP1	GTPase activating protein (SH3 domain) binding protein 1 [Source:HGNC Symbol;Acc:HGNC:30292]	G3BP1	-0.6593	0.0007091	0.01379
ENSCAFG00000007666	EIF4G2	eukaryotic translation initiation factor 4 gamma, 2 [Source:HGNC Symbol;Acc:HGNC:3297]	EIF4G2	-0.4081	0.0007091	0.01379
ENSCAFG00000012823	STRN3	striatin, calmodulin binding protein 3 [Source:HGNC Symbol;Acc:HGNC:15720]	STRN3	-0.8975	0.0007098	0.01379
ENSCAFG00000014831	SH3BP2	SH3-domain binding protein 2 [Source:HGNC Symbol;Acc:HGNC:10825]	SH3BP2	-0.8704	0.0007138	0.01383
ENSCAFG00000014564	ENSCAFG00000014564	Uncharacterized protein [Source:UniProtKB/TrEMBL;Acc:F1PCV5]		-1.527	0.0007189	0.01391
ENSCAFG00000018063	ACSL4	acyl-CoA synthetase long-chain family member 4 [Source:HGNC Symbol;Acc:HGNC:3571]	ACSL4	-1.28	0.0007214	0.01392
ENSCAFG00000005659	NMI	N-myc (and STAT) interactor [Source:HGNC Symbol;Acc:HGNC:7854]	NMI	-0.7564	0.0007276	0.01399
ENSCAFG00000023828	TGM3	transglutaminase 3 [Source:HGNC Symbol;Acc:HGNC:11779]	TGM3	-1.464	0.0007433	0.01423
ENSCAFG00000019167	DAPK3	death-associated protein kinase 3 [Source:HGNC Symbol;Acc:HGNC:2676]	DAPK3	-1.051	0.0007469	0.01426
ENSCAFG00000013433	WNT9B	wingless-type MMTV integration site family, member 9B [Source:HGNC Symbol;Acc:HGNC:12779]	WNT9B	-1.527	0.0007571	0.01441
ENSCAFG00000011417	RPL4	Uncharacterized protein [Source:UniProtKB/TrEMBL;Acc:J9JHV8]		-1.254	0.0007725	0.01463
ENSCAFG00000009254	GALNT5	polypeptide N-acetylgalactosaminyltransferase 5 [Source:HGNC Symbol;Acc:HGNC:4127]	GALNT5	-1.38	0.0007746	0.01465
ENSCAFG00000001414	SRSF3	serine/arginine-rich splicing factor 3 [Source:HGNC Symbol;Acc:HGNC:10785]	SRSF3	-0.6042	0.000776	0.01466
ENSCAFG00000017918	ZNF397	zinc finger protein 397 [Source:HGNC Symbol;Acc:HGNC:18818]	ZNF397	-0.6908	0.0007814	0.01474
ENSCAFG00000006290	CUL4A	cullin 4A [Source:HGNC Symbol;Acc:HGNC:2554]	CUL4A	-0.4273	0.0007877	0.01484
ENSCAFG00000020340	ADGRL4	adhesion G protein-coupled receptor L4 [Source:HGNC Symbol;Acc:HGNC:20822]	ADGRL4	-0.7905	0.0007926	0.01489
ENSCAFG00000013577	EIF3J	eukaryotic translation initiation factor 3, subunit J [Source:HGNC Symbol;Acc:HGNC:3270]	EIF3J	-0.5245	0.0008196	0.0153
ENSCAFG00000018021	UMOD	Canis lupus familiaris uromodulin (UMOD), mRNA. [Source:RefSeq mRNA;Acc:NM_001003003]		-1.486	0.0008207	0.0153
ENSCAFG00000007052	MALL	mal, T-cell differentiation protein-like [Source:HGNC Symbol;Acc:HGNC:6818]	MALL	-1.137	0.0008237	0.01534
ENSCAFG00000030025	FGL2	fibrinogen-like 2 [Source:HGNC Symbol;Acc:HGNC:3696]	FGL2	-1.343	0.000826	0.01536
ENSCAFG00000016185	ENAH	enabled homolog (Drosophila) [Source:HGNC Symbol;Acc:HGNC:18271]	ENAH	-1.04	0.0008337	0.01547
ENSCAFG00000028923	ANKRD46	ankyrin repeat domain 46 [Source:HGNC Symbol;Acc:HGNC:27229]	ANKRD46	-0.7861	0.000834	0.01547
ENSCAFG00000008735	MOB1A	MOB kinase activator 1A [Source:HGNC Symbol;Acc:HGNC:16015]	MOB1A	-0.9797	0.0008385	0.01553
ENSCAFG00000006441	RYBP	RING1 and YY1 binding protein [Source:HGNC Symbol;Acc:HGNC:10480]	RYBP	-1.08	0.0008477	0.01567
ENSCAFG00000031973	ENSCAFG00000031973	Uncharacterized protein [Source:UniProtKB/TrEMBL;Acc:J9NTK9]		-1.339	0.0008498	0.01567
ENSCAFG00000013872	TRAPPC6B	trafficking protein particle complex 6B [Source:HGNC Symbol;Acc:HGNC:23066]	TRAPPC6B	-0.7129	0.0008503	0.01567
ENSCAFG00000004687	NOS3	Canis lupus familiaris nitric oxide synthase 3 (endothelial cell) (NOS3), mRNA. [Source:RefSeq mRNA;Acc:NM_001003158]		-1.132	0.0008515	0.01567
ENSCAFG00000009455	POLR3D	polymerase (RNA) III (DNA directed) polypeptide D, 44kDa [Source:HGNC Symbol;Acc:HGNC:1080]	POLR3D	-0.7047	0.0008588	0.01579
ENSCAFG00000017775	GPRASP1	G protein-coupled receptor associated sorting protein 1 [Source:HGNC Symbol;Acc:HGNC:24834]	GPRASP1	-1.442	0.000871	0.01596
ENSCAFG00000005309	LBH	limb bud and heart development [Source:HGNC Symbol;Acc:HGNC:29532]	LBH	-1.324	0.0008886	0.0162
ENSCAFG00000013241	APOLD1	apolipoprotein L domain containing 1 [Source:HGNC Symbol;Acc:HGNC:25268]	APOLD1	-1.351	0.000889	0.0162
ENSCAFG00000009284	F2R	coagulation factor II (thrombin) receptor [Source:HGNC Symbol;Acc:HGNC:3537]	F2R	-0.9443	0.0009006	0.01637
ENSCAFG00000016875	TTLL6	tubulin tyrosine ligase-like family member 6 [Source:HGNC Symbol;Acc:HGNC:26664]	TTLL6	-1.471	0.0009021	0.01637
ENSCAFG00000008790	CTNNBL1	catenin, beta like 1 [Source:HGNC Symbol;Acc:HGNC:15879]	CTNNBL1	-0.8382	0.0009046	0.01638
ENSCAFG00000001884	CLDN12	claudin 12 [Source:HGNC Symbol;Acc:HGNC:2034]	CLDN12	-1.054	0.0009073	0.01639
ENSCAFG00000005213	IL15RA	interleukin 15 receptor, alpha [Source:HGNC Symbol;Acc:HGNC:5978]	IL15RA	-1.217	0.0009338	0.01678
ENSCAFG00000015231	ANKFY1	ankyrin repeat and FYVE domain containing 1 [Source:HGNC Symbol;Acc:HGNC:20763]	ANKFY1	-1.182	0.0009357	0.0168
ENSCAFG00000007259	IPO7	importin 7 [Source:HGNC Symbol;Acc:HGNC:9852]	IPO7	-0.5606	0.0009416	0.01688
ENSCAFG00000019540	HN1L	hematological and neurological expressed 1-like [Source:HGNC Symbol;Acc:HGNC:14137]	HN1L	-0.7182	0.0009468	0.01693
ENSCAFG00000007254	PCGF5	polycomb group ring finger 5 [Source:HGNC Symbol;Acc:HGNC:28264]	PCGF5	-0.9586	0.0009554	0.01702
ENSCAFG00000002226	PDCL3	phosducin-like 3 [Source:HGNC Symbol;Acc:HGNC:28860]	PDCL3	-0.7835	0.0009621	0.01712
ENSCAFG00000013907	VGF	VGF nerve growth factor inducible [Source:HGNC Symbol;Acc:HGNC:12684]	VGF	-1.495	0.000973	0.01723
ENSCAFG00000002105	FHL2	four and a half LIM domains 2 [Source:HGNC Symbol;Acc:HGNC:3703]	FHL2	-1.212	0.0009744	0.01724
ENSCAFG00000017774	ARMCX5	armadillo repeat containing, X-linked 5 [Source:HGNC Symbol;Acc:HGNC:25772]	ARMCX5	-0.5538	0.0009825	0.01736
ENSCAFG00000031499	GLIS3	GLIS family zinc finger 3 [Source:HGNC Symbol;Acc:HGNC:28510]	GLIS3	-1.078	0.0009837	0.01736
ENSCAFG00000006892	TUB	tubby bipartite transcription factor [Source:HGNC Symbol;Acc:HGNC:12406]	TUB	-1.309	0.0009876	0.01741
ENSCAFG00000030565	DUSP5	dual specificity phosphatase 5 [Source:HGNC Symbol;Acc:HGNC:3071]	DUSP5	-1.49	0.0009931	0.01746
ENSCAFG00000030478	ABCF1	ATP-binding cassette, sub-family F (GCN20), member 1 [Source:HGNC Symbol;Acc:HGNC:70]	ABCF1	-0.499	0.0009978	0.0175
ENSCAFG00000019241	DUSP9	dual specificity phosphatase 9 [Source:HGNC Symbol;Acc:HGNC:3076]	DUSP9	-1.487	0.001004	0.01757
ENSCAFG00000018286	CSNK1A1	casein kinase 1, alpha 1 [Source:HGNC Symbol;Acc:HGNC:2451]	CSNK1A1	-0.5555	0.001006	0.01757
ENSCAFG00000001751	TRPM6	transient receptor potential cation channel, subfamily M, member 6 [Source:HGNC Symbol;Acc:HGNC:17995]	TRPM6	-1.485	0.001008	0.01757
ENSCAFG00000010571	DAPP1	dual adaptor of phosphotyrosine and 3-phosphoinositides [Source:HGNC Symbol;Acc:HGNC:16500]	DAPP1	-1.387	0.00101	0.01757
ENSCAFG00000000447	IER3	immediate early response 3 [Source:HGNC Symbol;Acc:HGNC:5392]	IER3	-1.319	0.00101	0.01757
ENSCAFG00000023567	ENSCAFG00000023567	Uncharacterized protein [Source:UniProtKB/TrEMBL;Acc:F1P6R9]		-1.47	0.001015	0.01762
ENSCAFG00000017913	PMP22	peripheral myelin protein 22 [Source:HGNC Symbol;Acc:HGNC:9118]	PMP22	-1.231	0.001018	0.01764
ENSCAFG00000017694	USP31	ubiquitin specific peptidase 31 [Source:HGNC Symbol;Acc:HGNC:20060]	USP31	-1.207	0.001026	0.01773
ENSCAFG00000008521	SDAD1	SDA1 domain containing 1 [Source:HGNC Symbol;Acc:HGNC:25537]	SDAD1	-0.6633	0.00104	0.01793
ENSCAFG00000004243	SLC36A4	solute carrier family 36 (proton/amino acid symporter), member 4 [Source:HGNC Symbol;Acc:HGNC:19660]	SLC36A4	-1.008	0.001057	0.01814
ENSCAFG00000003990	KDM7A	lysine (K)-specific demethylase 7A [Source:HGNC Symbol;Acc:HGNC:22224]	KDM7A	-1.189	0.001057	0.01814
ENSCAFG00000023714	SARNP	SAP domain containing ribonucleoprotein [Source:HGNC Symbol;Acc:HGNC:24432]	SARNP	-0.5997	0.00106	0.01818
ENSCAFG00000003197	ACTR2	ARP2 actin-related protein 2 homolog (yeast) [Source:HGNC Symbol;Acc:HGNC:169]	ACTR2	-0.8464	0.001083	0.01851
ENSCAFG00000011994	KREMEN1	kringle containing transmembrane protein 1 [Source:HGNC Symbol;Acc:HGNC:17550]	KREMEN1	-1.024	0.001105	0.01881
ENSCAFG00000013226	PAFAH1B2	platelet-activating factor acetylhydrolase 1b, catalytic subunit 2 (30kDa) [Source:HGNC Symbol;Acc:HGNC:8575]	PAFAH1B2	-0.5244	0.001108	0.01882
ENSCAFG00000006353	METAP2	methionyl aminopeptidase 2 [Source:HGNC Symbol;Acc:HGNC:16672]	METAP2	-0.4696	0.00113	0.0191
ENSCAFG00000025213	FAM111B	family with sequence similarity 111, member B [Source:HGNC Symbol;Acc:HGNC:24200]	FAM111B	-0.9616	0.001142	0.01924
ENSCAFG00000030838	PTGES	Canis lupus familiaris prostaglandin E synthase (PTGES), mRNA. [Source:RefSeq mRNA;Acc:NM_001122854]		-1.138	0.001142	0.01924
ENSCAFG00000018766	SLC25A14	Uncharacterized protein; Uncoupling protein 5 [Source:UniProtKB/TrEMBL;Acc:E2R4C0]		-0.5949	0.001148	0.01929
ENSCAFG00000005203	TSKU	tsukushi, small leucine rich proteoglycan [Source:HGNC Symbol;Acc:HGNC:28850]	TSKU	-0.8687	0.001149	0.01929
ENSCAFG00000012387	CCDC173	coiled-coil domain containing 173 [Source:HGNC Symbol;Acc:HGNC:25064]	CCDC173	-1.386	0.001151	0.01929
ENSCAFG00000024984	FADD	Fas (TNFRSF6)-associated via death domain [Source:HGNC Symbol;Acc:HGNC:3573]	FADD	-0.9793	0.001155	0.01932
ENSCAFG00000001141	NDRG1	N-Myc downstream regulated gene 1; Uncharacterized protein [Source:UniProtKB/TrEMBL;Acc:E2RMB9]		-0.8128	0.001157	0.01933
ENSCAFG00000004137	AMOTL1	angiomotin like 1 [Source:HGNC Symbol;Acc:HGNC:17811]	AMOTL1	-1.124	0.001169	0.01944
ENSCAFG00000019380	CACNA1B	calcium channel, voltage-dependent, N type, alpha 1B subunit [Source:HGNC Symbol;Acc:HGNC:1389]	CACNA1B	-1.302	0.001169	0.01944
ENSCAFG00000012042	USP2	ubiquitin specific peptidase 2 [Source:HGNC Symbol;Acc:HGNC:12618]	USP2	-1.239	0.001173	0.01949
ENSCAFG00000025524	ENSCAFG00000025524	Uncharacterized protein [Source:UniProtKB/TrEMBL;Acc:F1PK00]		-0.9677	0.001183	0.01961
ENSCAFG00000028912	ENSCAFG00000028912	Uncharacterized protein [Source:UniProtKB/TrEMBL;Acc:J9NY66]		-1.271	0.001188	0.01966
ENSCAFG00000016270	ENSCAFG00000016270	Canis lupus familiaris forty-two-three domain containing 1 (FYTTD1), mRNA. [Source:RefSeq mRNA;Acc:NM_001251944]		-0.8305	0.001189	0.01966
ENSCAFG00000003296	GFPT1	glutamine--fructose-6-phosphate transaminase 1 [Source:HGNC Symbol;Acc:HGNC:4241]	GFPT1	-0.6521	0.001202	0.0198
ENSCAFG00000016942	SPOP	speckle-type POZ protein [Source:HGNC Symbol;Acc:HGNC:11254]	SPOP	-0.7627	0.001204	0.01981
ENSCAFG00000013477	CAPZA1	capping protein (actin filament) muscle Z-line, alpha 1 [Source:HGNC Symbol;Acc:HGNC:1488]	CAPZA1	-0.453	0.001236	0.02023
ENSCAFG00000004402	PRSS23	protease, serine, 23 [Source:HGNC Symbol;Acc:HGNC:14370]	PRSS23	-0.8726	0.001256	0.02052
ENSCAFG00000000267	TNFAIP3	tumor necrosis factor, alpha-induced protein 3 [Source:HGNC Symbol;Acc:HGNC:11896]	TNFAIP3	-1.314	0.001273	0.02072
ENSCAFG00000032565	FAM19A2	family with sequence similarity 19 (chemokine (C-C motif)-like), member A2 [Source:HGNC Symbol;Acc:HGNC:21589]	FAM19A2	-1.254	0.00128	0.02081
ENSCAFG00000005396	CMTM6	CKLF-like MARVEL transmembrane domain containing 6 [Source:HGNC Symbol;Acc:HGNC:19177]	CMTM6	-0.6675	0.001285	0.02087
ENSCAFG00000006458	RASA3	RAS p21 protein activator 3 [Source:HGNC Symbol;Acc:HGNC:20331]	RASA3	-0.9787	0.001289	0.02091
ENSCAFG00000023602	ECSCR	Endothelial cell-specific chemotaxis regulator [Source:UniProtKB/Swiss-Prot;Acc:P0C8R9]		-0.882	0.001304	0.02109
ENSCAFG00000006776	CIAO1	cytosolic iron-sulfur assembly component 1 [Source:HGNC Symbol;Acc:HGNC:14280]	CIAO1	-0.5007	0.001305	0.02109
ENSCAFG00000018279	BAG5	BCL2-associated athanogene 5 [Source:HGNC Symbol;Acc:HGNC:941]	BAG5	-0.7649	0.00131	0.02112
ENSCAFG00000008061	ARHGEF3	Rho guanine nucleotide exchange factor (GEF) 3 [Source:HGNC Symbol;Acc:HGNC:683]	ARHGEF3	-0.589	0.001314	0.02116
ENSCAFG00000008869	TGM2	transglutaminase 2 [Source:HGNC Symbol;Acc:HGNC:11778]	TGM2	-1.347	0.001323	0.02126
ENSCAFG00000011550	PFKFB2	6-phosphofructo-2-kinase/fructose-2,6-biphosphatase 2 [Source:HGNC Symbol;Acc:HGNC:8873]	PFKFB2	-0.9727	0.001325	0.02128
ENSCAFG00000010149	CCT6A	chaperonin containing TCP1, subunit 6A (zeta 1) [Source:HGNC Symbol;Acc:HGNC:1620]	CCT6A	-0.3287	0.001331	0.02132
ENSCAFG00000030164	TXN	thioredoxin [Source:HGNC Symbol;Acc:HGNC:12435]	TXN	-0.751	0.001334	0.02134
ENSCAFG00000007597	ABCE1	ATP-binding cassette, sub-family E (OABP), member 1 [Source:HGNC Symbol;Acc:HGNC:69]	ABCE1	-0.7456	0.001336	0.02134
ENSCAFG00000006161	ADRB3	Canis lupus familiaris adrenoceptor beta 3 (ADRB3), mRNA. [Source:RefSeq mRNA;Acc:NM_001003377]		-1.455	0.001338	0.02134
ENSCAFG00000011984	SPP2	secreted phosphoprotein 2, 24kDa [Source:HGNC Symbol;Acc:HGNC:11256]	SPP2	-1.433	0.001345	0.0214
ENSCAFG00000021129	U6			-1.455	0.001346	0.02141
ENSCAFG00000011445	B4GALT5	UDP-Gal:betaGlcNAc beta 1,4- galactosyltransferase, polypeptide 5 [Source:HGNC Symbol;Acc:HGNC:928]	B4GALT5	-1.106	0.00135	0.02144
ENSCAFG00000004245	KIF3C	kinesin family member 3C [Source:HGNC Symbol;Acc:HGNC:6321]	KIF3C	-0.8124	0.001357	0.0215
ENSCAFG00000019644	ENSCAFG00000019644	Uncharacterized protein [Source:UniProtKB/TrEMBL;Acc:E2R5Q1]		-1.015	0.001371	0.02162
ENSCAFG00000012054	ENSA	endosulfine alpha [Source:HGNC Symbol;Acc:HGNC:3360]	ENSA	-0.5858	0.001377	0.02162
ENSCAFG00000010840	ADRA2A	Uncharacterized protein [Source:UniProtKB/TrEMBL;Acc:F1PJR8]		-1.373	0.001379	0.02162
ENSCAFG00000008959	RIPK2	receptor-interacting serine-threonine kinase 2 [Source:HGNC Symbol;Acc:HGNC:10020]	RIPK2	-1.055	0.001381	0.02162
ENSCAFG00000013314	NCF2	Canis lupus familiaris neutrophil cytosolic factor 2 (NCF2), mRNA. [Source:RefSeq mRNA;Acc:NM_001101832]		-1.002	0.001383	0.02162
ENSCAFG00000015816	ZNF316	zinc finger protein 316 [Source:HGNC Symbol;Acc:HGNC:13843]	ZNF316	-0.9078	0.001396	0.02178
ENSCAFG00000029249	ABT1	activator of basal transcription 1 [Source:HGNC Symbol;Acc:HGNC:17369]	ABT1	-0.7734	0.001404	0.02187
ENSCAFG00000011821	TAGLN2	transgelin 2 [Source:HGNC Symbol;Acc:HGNC:11554]	TAGLN2	-0.7516	0.001404	0.02187
ENSCAFG00000031501	C15orf48	chromosome 15 open reading frame 48 [Source:HGNC Symbol;Acc:HGNC:29898]	C15orf48	-1.44	0.001423	0.02203
ENSCAFG00000006089	SMOX	spermine oxidase [Source:HGNC Symbol;Acc:HGNC:15862]	SMOX	-1.027	0.001424	0.02203
ENSCAFG00000020576	cfa-mir-24-1			-1.271	0.001436	0.02221
ENSCAFG00000010694	NAA50	N(alpha)-acetyltransferase 50, NatE catalytic subunit [Source:HGNC Symbol;Acc:HGNC:29533]	NAA50	-0.4997	0.001447	0.02235
ENSCAFG00000032750	NABP1	nucleic acid binding protein 1 [Source:HGNC Symbol;Acc:HGNC:26232]	NABP1	-1.045	0.001452	0.0224
ENSCAFG00000007306	MAPRE1	Canis lupus familiaris microtubule-associated protein, RP/EB family, member 1 (MAPRE1), mRNA. [Source:RefSeq mRNA;Acc:NM_001251946]		-0.5838	0.001464	0.02253
ENSCAFG00000007277	IL1RN	Canis lupus familiaris interleukin 1 receptor antagonist (IL1RN), mRNA. [Source:RefSeq mRNA;Acc:NM_001003096]		-1.249	0.001465	0.02253
ENSCAFG00000022770	cfa-mir-421			-1.319	0.00151	0.02315
ENSCAFG00000016788	GPATCH4	G patch domain containing 4 [Source:HGNC Symbol;Acc:HGNC:25982]	GPATCH4	-0.6988	0.001518	0.02324
ENSCAFG00000008452	CELF1	CUGBP, Elav-like family member 1 [Source:HGNC Symbol;Acc:HGNC:2549]	CELF1	-0.6863	0.001531	0.02341
ENSCAFG00000009119	FAM175A	family with sequence similarity 175, member A [Source:HGNC Symbol;Acc:HGNC:25829]	FAM175A	-0.7541	0.001533	0.02342
ENSCAFG00000010721	ENSCAFG00000010721	Uncharacterized protein [Source:UniProtKB/TrEMBL;Acc:E2QYH1]		-1.266	0.001537	0.02345
ENSCAFG00000030910	NEU2	sialidase 2 (cytosolic sialidase) [Source:HGNC Symbol;Acc:HGNC:7759]	NEU2	-1.323	0.001547	0.02358
ENSCAFG00000023831	GPRIN1	G protein regulated inducer of neurite outgrowth 1 [Source:HGNC Symbol;Acc:HGNC:24835]	GPRIN1	-1.387	0.00157	0.02384
ENSCAFG00000004329	APBB1IP	amyloid beta (A4) precursor protein-binding, family B, member 1 interacting protein [Source:HGNC Symbol;Acc:HGNC:17379]	APBB1IP	-1.15	0.001573	0.02385
ENSCAFG00000012737	SNX27	sorting nexin family member 27 [Source:HGNC Symbol;Acc:HGNC:20073]	SNX27	-0.5444	0.001586	0.024
ENSCAFG00000016676	BNIP2	BCL2/adenovirus E1B 19kDa interacting protein 2 [Source:HGNC Symbol;Acc:HGNC:1083]	BNIP2	-0.6998	0.001623	0.0243
ENSCAFG00000009916	WDR3	WD repeat domain 3 [Source:HGNC Symbol;Acc:HGNC:12755]	WDR3	-0.4987	0.001639	0.0245
ENSCAFG00000011876	HSPA12A	heat shock 70kDa protein 12A [Source:HGNC Symbol;Acc:HGNC:19022]	HSPA12A	-1.166	0.001642	0.02452
ENSCAFG00000014844	RAP1GAP	RAP1 GTPase activating protein [Source:HGNC Symbol;Acc:HGNC:9858]	RAP1GAP	-1.165	0.001647	0.02456
ENSCAFG00000007258	UBA2	ubiquitin-like modifier activating enzyme 2 [Source:HGNC Symbol;Acc:HGNC:30661]	UBA2	-0.5549	0.001651	0.02457
ENSCAFG00000016355	DDX39A	DEAD (Asp-Glu-Ala-Asp) box polypeptide 39A [Source:HGNC Symbol;Acc:HGNC:17821]	DDX39A	-0.7795	0.001652	0.02457
ENSCAFG00000011268	B3GALNT2	beta-1,3-N-acetylgalactosaminyltransferase 2 [Source:HGNC Symbol;Acc:HGNC:28596]	B3GALNT2	-0.7906	0.001655	0.02459
ENSCAFG00000001221	PACSIN1	protein kinase C and casein kinase substrate in neurons 1 [Source:HGNC Symbol;Acc:HGNC:8570]	PACSIN1	-0.7797	0.001666	0.0247
ENSCAFG00000029129	MALAT1			-1.268	0.001668	0.0247
ENSCAFG00000019825	GNAI3	guanine nucleotide binding protein (G protein), alpha inhibiting activity polypeptide 3 [Source:HGNC Symbol;Acc:HGNC:4387]	GNAI3	-0.4657	0.001676	0.02478
ENSCAFG00000018933	C5orf22	chromosome 5 open reading frame 22 [Source:HGNC Symbol;Acc:HGNC:25639]	C5orf22	-0.7409	0.001684	0.02486
ENSCAFG00000004222	FAM168B	family with sequence similarity 168, member B [Source:HGNC Symbol;Acc:HGNC:27016]	FAM168B	-0.7995	0.00169	0.02491
ENSCAFG00000029047	IL36G	interleukin 36, gamma [Source:HGNC Symbol;Acc:HGNC:15741]	IL36G	-1.194	0.001694	0.02494
ENSCAFG00000007263	IL37	interleukin 37 [Source:HGNC Symbol;Acc:HGNC:15563]	IL37	-1.134	0.001702	0.02502
ENSCAFG00000000195	SHMT2	serine hydroxymethyltransferase 2 (mitochondrial) [Source:HGNC Symbol;Acc:HGNC:10852]	SHMT2	-0.4972	0.00171	0.02509
ENSCAFG00000022866	cfa-mir-147			-1.419	0.001712	0.02509
ENSCAFG00000002395	ENSCAFG00000002395	Uncharacterized protein [Source:UniProtKB/TrEMBL;Acc:F1PJ24]		-0.6215	0.001715	0.02509
ENSCAFG00000023992	EMR3	Canis lupus familiaris egf-like module containing, mucin-like, hormone receptor-like 3 (EMR3), mRNA. [Source:RefSeq mRNA;Acc:NM_001038666]		-1.378	0.001717	0.02509
ENSCAFG00000029798	NEAT1_1			-1.215	0.00173	0.02525
ENSCAFG00000030587	RGCC	regulator of cell cycle [Source:HGNC Symbol;Acc:HGNC:20369]	RGCC	-1.356	0.001745	0.02543
ENSCAFG00000015607	TADA1	transcriptional adaptor 1 [Source:HGNC Symbol;Acc:HGNC:30631]	TADA1	-0.8185	0.00175	0.02544
ENSCAFG00000015662	GNB5	guanine nucleotide binding protein (G protein), beta 5 [Source:HGNC Symbol;Acc:HGNC:4401]	GNB5	-0.8846	0.00175	0.02544
ENSCAFG00000005210	IL2RA	Canis lupus familiaris interleukin 2 receptor, alpha (IL2RA), mRNA. [Source:RefSeq mRNA;Acc:NM_001003211]		-1.23	0.001752	0.02544
ENSCAFG00000006185	RELL2	RELT-like 2 [Source:HGNC Symbol;Acc:HGNC:26902]	RELL2	-1.149	0.001763	0.02558
ENSCAFG00000004341	SETDB2	SET domain, bifurcated 2 [Source:HGNC Symbol;Acc:HGNC:20263]	SETDB2	-0.7532	0.00177	0.02566
ENSCAFG00000015360	GLDN	gliomedin [Source:HGNC Symbol;Acc:HGNC:29514]	GLDN	-0.7816	0.001779	0.02575
ENSCAFG00000008664	PLEKHA7	pleckstrin homology domain containing, family A member 7 [Source:HGNC Symbol;Acc:HGNC:27049]	PLEKHA7	-1.291	0.001781	0.02575
ENSCAFG00000010736	KCNJ2	Canis lupus familiaris potassium inwardly-rectifying channel, subfamily J, member 2 (KCNJ2), mRNA. [Source:RefSeq mRNA;Acc:NM_001003120]		-1.357	0.001787	0.02575
ENSCAFG00000017553	S100A6	S100 calcium binding protein A6 [Source:HGNC Symbol;Acc:HGNC:10496]	S100A6	-0.9346	0.001787	0.02575
ENSCAFG00000011063	SERINC2	serine incorporator 2 [Source:HGNC Symbol;Acc:HGNC:23231]	SERINC2	-1.212	0.001801	0.0259
ENSCAFG00000000830	PDLIM4	PDZ and LIM domain 4 [Source:HGNC Symbol;Acc:HGNC:16501]	PDLIM4	-0.6109	0.001806	0.02592
ENSCAFG00000003725	CCRN4L	CCR4 carbon catabolite repression 4-like (S. cerevisiae) [Source:HGNC Symbol;Acc:HGNC:14254]	CCRN4L	-0.8018	0.001807	0.02592
ENSCAFG00000007579	PIK3CB	phosphatidylinositol-4,5-bisphosphate 3-kinase, catalytic subunit beta [Source:HGNC Symbol;Acc:HGNC:8976]	PIK3CB	-0.7746	0.001808	0.02592
ENSCAFG00000005498	PCSK2	proprotein convertase subtilisin/kexin type 2 [Source:HGNC Symbol;Acc:HGNC:8744]	PCSK2	-1.415	0.001831	0.0262
ENSCAFG00000023172	RBM8A	RNA binding motif protein 8A [Source:HGNC Symbol;Acc:HGNC:9905]	RBM8A	-0.5268	0.001846	0.02637
ENSCAFG00000002067	SLC1A1	Canis lupus familiaris solute carrier family 1 (neuronal/epithelial high affinity glutamate transporter, system Xag), member 1 (SLC1A1), mRNA. [Source:RefSeq mRNA;Acc:NM_001003139]		-1.095	0.001847	0.02637
ENSCAFG00000014064	PEX5	peroxisomal biogenesis factor 5 [Source:HGNC Symbol;Acc:HGNC:9719]	PEX5	-0.5239	0.00185	0.02637
ENSCAFG00000008031	RDH10	retinol dehydrogenase 10 (all-trans) [Source:HGNC Symbol;Acc:HGNC:19975]	RDH10	-0.684	0.001851	0.02637
ENSCAFG00000018707	RALBP1	ralA binding protein 1 [Source:HGNC Symbol;Acc:HGNC:9841]	RALBP1	-0.4477	0.001855	0.02637
ENSCAFG00000010928	ACSL5	acyl-CoA synthetase long-chain family member 5 [Source:HGNC Symbol;Acc:HGNC:16526]	ACSL5	-0.6905	0.001874	0.02655
ENSCAFG00000014661	WNT4	wingless-type MMTV integration site family, member 4 [Source:HGNC Symbol;Acc:HGNC:12783]	WNT4	-1.1	0.0019	0.02686
ENSCAFG00000007950	MAP1B	microtubule-associated protein 1B [Source:HGNC Symbol;Acc:HGNC:6836]	MAP1B	-0.7382	0.001903	0.02686
ENSCAFG00000010895	FAM169B	family with sequence similarity 169, member B [Source:HGNC Symbol;Acc:HGNC:26835]	FAM169B	-1.268	0.001903	0.02686
ENSCAFG00000005743	INPPL1	inositol polyphosphate phosphatase-like 1 [Source:HGNC Symbol;Acc:HGNC:6080]	INPPL1	-0.387	0.001906	0.02687
ENSCAFG00000007434	EIF2B1	eukaryotic translation initiation factor 2B, subunit 1 alpha, 26kDa [Source:HGNC Symbol;Acc:HGNC:3257]	EIF2B1	-0.5785	0.001907	0.02687
ENSCAFG00000012122	GPR3	G protein-coupled receptor 3 [Source:HGNC Symbol;Acc:HGNC:4484]	GPR3	-1.335	0.001912	0.02691
ENSCAFG00000000945	MAN1A1	Uncharacterized protein [Source:UniProtKB/TrEMBL;Acc:J9P4A6]		-0.623	0.001922	0.02702
ENSCAFG00000012376	VASH2	vasohibin 2 [Source:HGNC Symbol;Acc:HGNC:25723]	VASH2	-1.338	0.001924	0.02702
ENSCAFG00000003056	PLEKHA8	Canis lupus familiaris pleckstrin homology domain containing, family A (phosphoinositide binding specific) member 8 (PLEKHA8), mRNA. [Source:RefSeq mRNA;Acc:NM_001167698]		-0.8922	0.001932	0.02708
ENSCAFG00000001898	CDK14	cyclin-dependent kinase 14 [Source:HGNC Symbol;Acc:HGNC:8883]	CDK14	-0.9249	0.001947	0.02724
ENSCAFG00000009773	NEDD9	neural precursor cell expressed, developmentally down-regulated 9 [Source:HGNC Symbol;Acc:HGNC:7733]	NEDD9	-0.8871	0.00195	0.02726
ENSCAFG00000018349	CCL2	Canis lupus familiaris chemokine (C-C motif) ligand 2 (CCL2), mRNA. [Source:RefSeq mRNA;Acc:NM_001003297]		-1.397	0.001959	0.02727
ENSCAFG00000023919	SLC8A3	solute carrier family 8 (sodium/calcium exchanger), member 3 [Source:HGNC Symbol;Acc:HGNC:11070]	SLC8A3	-1.091	0.00196	0.02727
ENSCAFG00000017222	SPTLC2	serine palmitoyltransferase, long chain base subunit 2 [Source:HGNC Symbol;Acc:HGNC:11278]	SPTLC2	-0.834	0.001962	0.02727
ENSCAFG00000012077	KCNH1	potassium channel, voltage gated eag related subfamily H, member 1 [Source:HGNC Symbol;Acc:HGNC:6250]	KCNH1	-1.355	0.001981	0.02743
ENSCAFG00000013497	HNRNPA3	heterogeneous nuclear ribonucleoprotein A3 [Source:HGNC Symbol;Acc:HGNC:24941]	HNRNPA3	-0.7295	0.001984	0.02745
ENSCAFG00000024908	PLA2G4E	phospholipase A2, group IVE [Source:HGNC Symbol;Acc:HGNC:24791]	PLA2G4E	-1.301	0.001993	0.02751
ENSCAFG00000012927	ALPK3	alpha-kinase 3 [Source:HGNC Symbol;Acc:HGNC:17574]	ALPK3	-0.9576	0.002009	0.02768
ENSCAFG00000016678	KPNB1	karyopherin (importin) beta 1 [Source:HGNC Symbol;Acc:HGNC:6400]	KPNB1	-0.4865	0.002037	0.02802
ENSCAFG00000013504	CLEC7A	C-type lectin domain family 7, member A [Source:HGNC Symbol;Acc:HGNC:14558]	CLEC7A	-1.397	0.002044	0.02809
ENSCAFG00000013445	LSG1	large 60S subunit nuclear export GTPase 1 [Source:HGNC Symbol;Acc:HGNC:25652]	LSG1	-0.5506	0.002055	0.02818
ENSCAFG00000006100	DUSP6	dual specificity phosphatase 6 [Source:HGNC Symbol;Acc:HGNC:3072]	DUSP6	-0.9403	0.00206	0.0282
ENSCAFG00000032642	TIGD1	tigger transposable element derived 1 [Source:HGNC Symbol;Acc:HGNC:14523]	TIGD1	-0.407	0.002064	0.02823
ENSCAFG00000013390	KIAA1715	KIAA1715 [Source:HGNC Symbol;Acc:HGNC:21610]	KIAA1715	-0.5781	0.002085	0.02849
ENSCAFG00000000345	SRGAP1	SLIT-ROBO Rho GTPase activating protein 1 [Source:HGNC Symbol;Acc:HGNC:17382]	SRGAP1	-1.101	0.002093	0.02857
ENSCAFG00000010140	CCDC64	coiled-coil domain containing 64 [Source:HGNC Symbol;Acc:HGNC:28095]	CCDC64	-0.8744	0.002135	0.02909
ENSCAFG00000018799	IGSF1	immunoglobulin superfamily, member 1 [Source:HGNC Symbol;Acc:HGNC:5948]	IGSF1	-1.331	0.002151	0.02923
ENSCAFG00000012205	INPP5F	inositol polyphosphate-5-phosphatase F [Source:HGNC Symbol;Acc:HGNC:17054]	INPP5F	-0.8677	0.002158	0.02925
ENSCAFG00000012963	ENSCAFG00000012963	Uncharacterized protein [Source:UniProtKB/TrEMBL;Acc:E2REP3]		-0.8819	0.00216	0.02925
ENSCAFG00000011193	PDGFA	Canis lupus familiaris platelet-derived growth factor alpha polypeptide (PDGFA), mRNA. [Source:RefSeq mRNA;Acc:NM_001190172]		-0.8504	0.002163	0.02925
ENSCAFG00000020398	PDP2	pyruvate dehyrogenase phosphatase catalytic subunit 2 [Source:HGNC Symbol;Acc:HGNC:30263]	PDP2	-1.113	0.002167	0.02925
ENSCAFG00000003662	TBC1D9	TBC1 domain family, member 9 (with GRAM domain) [Source:HGNC Symbol;Acc:HGNC:21710]	TBC1D9	-0.594	0.002173	0.02931
ENSCAFG00000015810	ZBTB18	zinc finger and BTB domain containing 18 [Source:HGNC Symbol;Acc:HGNC:13030]	ZBTB18	-1.025	0.00219	0.02945
ENSCAFG00000003616	FAM131B	family with sequence similarity 131, member B [Source:HGNC Symbol;Acc:HGNC:22202]	FAM131B	-1.082	0.002212	0.0297
ENSCAFG00000018081	SPECC1	sperm antigen with calponin homology and coiled-coil domains 1 [Source:HGNC Symbol;Acc:HGNC:30615]	SPECC1	-0.7411	0.002213	0.0297
ENSCAFG00000008940	HNRNPDL	heterogeneous nuclear ribonucleoprotein D-like [Source:HGNC Symbol;Acc:HGNC:5037]	HNRNPDL	-0.8395	0.002217	0.02972
ENSCAFG00000016528	NTRK1	neurotrophic tyrosine kinase, receptor, type 1 [Source:HGNC Symbol;Acc:HGNC:8031]	NTRK1	-1.127	0.002264	0.03018
ENSCAFG00000012967	PCYT1A	phosphate cytidylyltransferase 1, choline, alpha [Source:HGNC Symbol;Acc:HGNC:8754]	PCYT1A	-0.9287	0.002279	0.03024
ENSCAFG00000004916	ENSCAFG00000004916			-0.5021	0.002287	0.03027
ENSCAFG00000000239	PDE7B	phosphodiesterase 7B [Source:HGNC Symbol;Acc:HGNC:8792]	PDE7B	-1.056	0.002329	0.03075
ENSCAFG00000013418	NFKBIA	nuclear factor of kappa light polypeptide gene enhancer in B-cells inhibitor, alpha [Source:HGNC Symbol;Acc:HGNC:7797]	NFKBIA	-0.9522	0.00234	0.03086
ENSCAFG00000006359	DCUN1D2	DCN1, defective in cullin neddylation 1, domain containing 2 [Source:HGNC Symbol;Acc:HGNC:20328]	DCUN1D2	-0.6266	0.002359	0.03106
ENSCAFG00000000059	SERPINB2	serpin peptidase inhibitor, clade B (ovalbumin), member 2 [Source:HGNC Symbol;Acc:HGNC:8584]	SERPINB2	-1.001	0.00236	0.03106
ENSCAFG00000024682	AGO3	argonaute RISC catalytic component 3 [Source:HGNC Symbol;Acc:HGNC:18421]	AGO3	-0.8313	0.002362	0.03106
ENSCAFG00000000238	KIF5A	kinesin family member 5A [Source:HGNC Symbol;Acc:HGNC:6323]	KIF5A	-1.148	0.002369	0.03112
ENSCAFG00000006121	ATP2B1	ATPase, Ca++ transporting, plasma membrane 1 [Source:HGNC Symbol;Acc:HGNC:814]	ATP2B1	-1.028	0.002374	0.03115
ENSCAFG00000001589	TREML2	triggering receptor expressed on myeloid cells-like 2 [Source:HGNC Symbol;Acc:HGNC:21092]	TREML2	-1.337	0.002394	0.03133
ENSCAFG00000004762	SLC25A19	solute carrier family 25 (mitochondrial thiamine pyrophosphate carrier), member 19 [Source:HGNC Symbol;Acc:HGNC:14409]	SLC25A19	-0.8131	0.002431	0.03166
ENSCAFG00000012443	CMA1	Canis lupus familiaris chymase 1, mast cell (CMA1), mRNA. [Source:RefSeq mRNA;Acc:NM_001013424]		-1.232	0.002446	0.03183
ENSCAFG00000013335	FAM177A1	family with sequence similarity 177, member A1 [Source:HGNC Symbol;Acc:HGNC:19829]	FAM177A1	-0.4594	0.002453	0.03183
ENSCAFG00000003386	YWHAQ	tyrosine 3-monooxygenase/tryptophan 5-monooxygenase activation protein, theta [Source:HGNC Symbol;Acc:HGNC:12854]	YWHAQ	-0.4498	0.002455	0.03183
ENSCAFG00000018648	OSMR	oncostatin M receptor [Source:HGNC Symbol;Acc:HGNC:8507]	OSMR	-1.022	0.002463	0.0319
ENSCAFG00000011857	SLAMF9	SLAM family member 9 [Source:HGNC Symbol;Acc:HGNC:18430]	SLAMF9	-1.365	0.002469	0.03195
ENSCAFG00000031382	PMEPA1	prostate transmembrane protein, androgen induced 1 [Source:HGNC Symbol;Acc:HGNC:14107]	PMEPA1	-1.052	0.002474	0.03197
ENSCAFG00000000172	ENSCAFG00000000172	mRNA cap guanine-N7 methyltransferase [Source:UniProtKB/TrEMBL;Acc:E2R4R3]		-0.528	0.002481	0.03202
ENSCAFG00000012003	LAT2	linker for activation of T cells family, member 2 [Source:HGNC Symbol;Acc:HGNC:12749]	LAT2	-1.055	0.002493	0.03212
ENSCAFG00000005539	PPME1	protein phosphatase methylesterase 1 [Source:HGNC Symbol;Acc:HGNC:30178]	PPME1	-0.4531	0.002506	0.03221
ENSCAFG00000005335	CAPN14	calpain 14 [Source:HGNC Symbol;Acc:HGNC:16664]	CAPN14	-1.37	0.002518	0.03233
ENSCAFG00000010816	PTP4A2	protein tyrosine phosphatase type IVA, member 2 [Source:HGNC Symbol;Acc:HGNC:9635]	PTP4A2	-0.5546	0.002546	0.03266
ENSCAFG00000006488	ILK	integrin-linked kinase [Source:HGNC Symbol;Acc:HGNC:6040]	ILK	-0.737	0.002565	0.03285
ENSCAFG00000002236	PAICS	phosphoribosylaminoimidazole carboxylase, phosphoribosylaminoimidazole succinocarboxamide synthetase [Source:HGNC Symbol;Acc:HGNC:8587]	PAICS	-0.4071	0.002594	0.03316
ENSCAFG00000018856	GSPT1	G1 to S phase transition 1 [Source:HGNC Symbol;Acc:HGNC:4621]	GSPT1	-0.5754	0.0026	0.03317
ENSCAFG00000011559	HCLS1	hematopoietic cell-specific Lyn substrate 1 [Source:HGNC Symbol;Acc:HGNC:4844]	HCLS1	-1.012	0.002611	0.03323
ENSCAFG00000000719	NUDCD1	NudC domain containing 1 [Source:HGNC Symbol;Acc:HGNC:24306]	NUDCD1	-0.4946	0.002612	0.03323
ENSCAFG00000013709	ENSCAFG00000013709	Uncharacterized protein [Source:UniProtKB/TrEMBL;Acc:E2QW05]		-0.5973	0.002636	0.03346
ENSCAFG00000005430	RAD1	Uncharacterized protein [Source:UniProtKB/TrEMBL;Acc:F1PPY8]		-0.8837	0.002641	0.03346
ENSCAFG00000030181	TMEM167B	transmembrane protein 167B [Source:HGNC Symbol;Acc:HGNC:30187]	TMEM167B	-0.8363	0.002667	0.03373
ENSCAFG00000016315	CHRNB1	cholinergic receptor, nicotinic, beta 1 (muscle) [Source:HGNC Symbol;Acc:HGNC:1961]	CHRNB1	-0.7063	0.002669	0.03373
ENSCAFG00000020198	LRRC8C	leucine rich repeat containing 8 family, member C [Source:HGNC Symbol;Acc:HGNC:25075]	LRRC8C	-0.7732	0.002699	0.03407
ENSCAFG00000012145	IP6K2	inositol hexakisphosphate kinase 2 [Source:HGNC Symbol;Acc:HGNC:17313]	IP6K2	-0.7738	0.002709	0.03418
ENSCAFG00000013237	SH3GL3	SH3-domain GRB2-like 3 [Source:HGNC Symbol;Acc:HGNC:10832]	SH3GL3	-0.9495	0.002767	0.03478
ENSCAFG00000007239	CD24	CD24 molecule [Source:HGNC Symbol;Acc:HGNC:1645]	CD24	-1.354	0.002769	0.03478
ENSCAFG00000002287	TXNDC9	thioredoxin domain containing 9 [Source:HGNC Symbol;Acc:HGNC:24110]	TXNDC9	-0.5317	0.002773	0.0348
ENSCAFG00000007249	IL1B	Canis lupus familiaris interleukin 1, beta (IL1B), mRNA. [Source:RefSeq mRNA;Acc:NM_001037971]		-1.311	0.002776	0.0348
ENSCAFG00000009532	N-RAS	Uncharacterized protein [Source:UniProtKB/TrEMBL;Acc:F1PHV7]		-0.9678	0.002805	0.03508
ENSCAFG00000019871	CLCC1	chloride channel CLIC-like 1 [Source:HGNC Symbol;Acc:HGNC:29675]	CLCC1	-0.5973	0.002846	0.03543
ENSCAFG00000025882	SNORD77			-0.8058	0.002855	0.03548
ENSCAFG00000000803	DLA-DRA1	Canis lupus familiaris MHC class II DR alpha chain (DLA-DRA), mRNA. [Source:RefSeq mRNA;Acc:NM_001011723]		-0.9716	0.002885	0.0358
ENSCAFG00000018540	MYO1F	myosin IF [Source:HGNC Symbol;Acc:HGNC:7600]	MYO1F	-0.9706	0.002912	0.03607
ENSCAFG00000009321	RIPK1	receptor (TNFRSF)-interacting serine-threonine kinase 1 [Source:HGNC Symbol;Acc:HGNC:10019]	RIPK1	-0.5915	0.002944	0.03644
ENSCAFG00000008784	WWP1	WW domain containing E3 ubiquitin protein ligase 1 [Source:HGNC Symbol;Acc:HGNC:17004]	WWP1	-0.4065	0.002966	0.03662
ENSCAFG00000011782	GFRA1	GDNF family receptor alpha 1 [Source:HGNC Symbol;Acc:HGNC:4243]	GFRA1	-1.268	0.002986	0.03677
ENSCAFG00000007235	HIPK3	homeodomain interacting protein kinase 3 [Source:HGNC Symbol;Acc:HGNC:4915]	HIPK3	-0.7215	0.003002	0.0369
ENSCAFG00000017312	ZWILCH	zwilch kinetochore protein [Source:HGNC Symbol;Acc:HGNC:25468]	ZWILCH	-0.6674	0.003004	0.0369
ENSCAFG00000011740	PECAM1	platelet/endothelial cell adhesion molecule 1 [Source:HGNC Symbol;Acc:HGNC:8823]	PECAM1	-1.009	0.003059	0.03747
ENSCAFG00000028831	ELOF1	elongation factor 1 homolog (S. cerevisiae) [Source:HGNC Symbol;Acc:HGNC:28691]	ELOF1	-0.8566	0.003071	0.0375
ENSCAFG00000008810	TMEM192	transmembrane protein 192 [Source:HGNC Symbol;Acc:HGNC:26775]	TMEM192	-0.5775	0.003088	0.03767
ENSCAFG00000019831	SYPL2	synaptophysin-like 2 [Source:HGNC Symbol;Acc:HGNC:27638]	SYPL2	-1.308	0.003101	0.0378
ENSCAFG00000014233	SSFA2	sperm specific antigen 2 [Source:HGNC Symbol;Acc:HGNC:11319]	SSFA2	-0.5777	0.00311	0.03785
ENSCAFG00000018177	XYLT1	Canis lupus familiaris xylosyltransferase I (XYLT1), mRNA. [Source:RefSeq mRNA;Acc:NM_001008718]		-1.194	0.00312	0.03793
ENSCAFG00000014645	SLC11A1	Canis lupus familiaris solute carrier family 11 (proton-coupled divalent metal ion transporters), member 1 (SLC11A1), mRNA. [Source:RefSeq mRNA;Acc:NM_001013851]		-1.27	0.003142	0.0381
ENSCAFG00000013094	SENP5	SUMO1/sentrin specific peptidase 5 [Source:HGNC Symbol;Acc:HGNC:28407]	SENP5	-0.6541	0.00316	0.03826
ENSCAFG00000023272	FSTL3	follistatin-like 3 (secreted glycoprotein) [Source:HGNC Symbol;Acc:HGNC:3973]	FSTL3	-1.216	0.00316	0.03826
ENSCAFG00000005455	NEU3	sialidase 3 (membrane sialidase) [Source:HGNC Symbol;Acc:HGNC:7760]	NEU3	-1	0.003164	0.03826
ENSCAFG00000003018	MFSD2A	major facilitator superfamily domain containing 2A [Source:HGNC Symbol;Acc:HGNC:25897]	MFSD2A	-1.085	0.003165	0.03826
ENSCAFG00000006371	NRG1	neuregulin 1 [Source:HGNC Symbol;Acc:HGNC:7997]	NRG1	-1.243	0.003177	0.03831
ENSCAFG00000020146	TMED5	transmembrane emp24 protein transport domain containing 5 [Source:HGNC Symbol;Acc:HGNC:24251]	TMED5	-0.6904	0.003178	0.03831
ENSCAFG00000000661	EZR	ezrin [Source:HGNC Symbol;Acc:HGNC:12691]	EZR	-0.6432	0.00318	0.03831
ENSCAFG00000018132	TAF4B	TAF4b RNA polymerase II, TATA box binding protein (TBP)-associated factor, 105kDa [Source:HGNC Symbol;Acc:HGNC:11538]	TAF4B	-0.5623	0.003184	0.03832
ENSCAFG00000006573	FAM19A4	family with sequence similarity 19 (chemokine (C-C motif)-like), member A4 [Source:HGNC Symbol;Acc:HGNC:21591]	FAM19A4	-1.221	0.003191	0.03839
ENSCAFG00000016397	VPS13D	vacuolar protein sorting 13 homolog D (S. cerevisiae) [Source:HGNC Symbol;Acc:HGNC:23595]	VPS13D	-0.8951	0.003228	0.03873
ENSCAFG00000016694	NOP16	NOP16 nucleolar protein [Source:HGNC Symbol;Acc:HGNC:26934]	NOP16	-0.6659	0.003263	0.03912
ENSCAFG00000007211	DIMT1	DIM1 dimethyladenosine transferase 1 homolog (S. cerevisiae) [Source:HGNC Symbol;Acc:HGNC:30217]	DIMT1	-0.5061	0.00332	0.0396
ENSCAFG00000008250	UTP15	UTP15, U3 small nucleolar ribonucleoprotein, homolog (S. cerevisiae) [Source:HGNC Symbol;Acc:HGNC:25758]	UTP15	-0.6424	0.003337	0.03978
ENSCAFG00000002275	C9orf89	chromosome 9 open reading frame 89 [Source:HGNC Symbol;Acc:HGNC:28148]	C9orf89	-0.665	0.003353	0.03985
ENSCAFG00000013143	PCSK7	proprotein convertase subtilisin/kexin type 7 [Source:HGNC Symbol;Acc:HGNC:8748]	PCSK7	-0.5753	0.003416	0.04041
ENSCAFG00000028827	UBE2V2	ubiquitin-conjugating enzyme E2 variant 2 [Source:HGNC Symbol;Acc:HGNC:12495]	UBE2V2	-0.4773	0.003418	0.04041
ENSCAFG00000012217	TRAK2	trafficking protein, kinesin binding 2 [Source:HGNC Symbol;Acc:HGNC:13206]	TRAK2	-0.8976	0.003445	0.04062
ENSCAFG00000015524	WDR1	Canis lupus familiaris WD repeat domain 1 (WDR1), mRNA. [Source:RefSeq mRNA;Acc:NM_001130837]		-0.7357	0.003445	0.04062
ENSCAFG00000019543	SBNO2	strawberry notch homolog 2 (Drosophila) [Source:HGNC Symbol;Acc:HGNC:29158]	SBNO2	-0.8438	0.003453	0.04069
ENSCAFG00000009103	VDR	vitamin D (1,25- dihydroxyvitamin D3) receptor [Source:HGNC Symbol;Acc:HGNC:12679]	VDR	-1.163	0.003458	0.04071
ENSCAFG00000018275	PPARGC1B	peroxisome proliferator-activated receptor gamma, coactivator 1 beta [Source:HGNC Symbol;Acc:HGNC:30022]	PPARGC1B	-1.101	0.003482	0.04093
ENSCAFG00000015189	ENSCAFG00000015189	Uncharacterized protein [Source:UniProtKB/TrEMBL;Acc:E2RG17]		-0.5242	0.003492	0.04101
ENSCAFG00000006154	EIF4EBP1	eukaryotic translation initiation factor 4E binding protein 1 [Source:HGNC Symbol;Acc:HGNC:3288]	EIF4EBP1	-0.6037	0.003497	0.04101
ENSCAFG00000017389	RAB13	Ras-related protein Rab-13 [Source:UniProtKB/Swiss-Prot;Acc:F1PTE3]		-0.4361	0.003508	0.04108
ENSCAFG00000008062	ENSCAFG00000008062	Uncharacterized protein [Source:UniProtKB/TrEMBL;Acc:F1PI65]		-1.055	0.003529	0.04127
ENSCAFG00000007498	EIF2S2	eukaryotic translation initiation factor 2, subunit 2 beta, 38kDa [Source:HGNC Symbol;Acc:HGNC:3266]	EIF2S2	-0.5187	0.003533	0.04129
ENSCAFG00000028864	ZNF211	zinc finger protein 211 [Source:HGNC Symbol;Acc:HGNC:13003]	ZNF211	-0.5859	0.003545	0.0414
ENSCAFG00000029359	KCNK5	potassium channel, two pore domain subfamily K, member 5 [Source:HGNC Symbol;Acc:HGNC:6280]	KCNK5	-1.146	0.003576	0.0417
ENSCAFG00000009435	RPP40	ribonuclease P/MRP 40kDa subunit [Source:HGNC Symbol;Acc:HGNC:20992]	RPP40	-0.4815	0.003577	0.0417
ENSCAFG00000008704	THBS1	thrombospondin 1 [Source:HGNC Symbol;Acc:HGNC:11785]	THBS1	-1.316	0.003633	0.04221
ENSCAFG00000005256	NDFIP2	Nedd4 family interacting protein 2 [Source:HGNC Symbol;Acc:HGNC:18537]	NDFIP2	-0.468	0.003635	0.04221
ENSCAFG00000028607	GMFG	glia maturation factor, gamma [Source:HGNC Symbol;Acc:HGNC:4374]	GMFG	-0.9696	0.003639	0.04223
ENSCAFG00000011542	HAPLN3	hyaluronan and proteoglycan link protein 3 [Source:HGNC Symbol;Acc:HGNC:21446]	HAPLN3	-1.232	0.00367	0.04251
ENSCAFG00000000522	SNCAIP	synuclein, alpha interacting protein [Source:HGNC Symbol;Acc:HGNC:11139]	SNCAIP	-0.9567	0.003682	0.04256
ENSCAFG00000019157	CRK	v-crk avian sarcoma virus CT10 oncogene homolog [Source:HGNC Symbol;Acc:HGNC:2362]	CRK	-0.7845	0.003683	0.04256
ENSCAFG00000018348	CCL7	Canis lupus familiaris chemokine (C-C motif) ligand 7 (CCL7), mRNA. [Source:RefSeq mRNA;Acc:NM_001010960]		-1.163	0.003687	0.04257
ENSCAFG00000011556	FAM65C	family with sequence similarity 65, member C [Source:HGNC Symbol;Acc:HGNC:16168]	FAM65C	-1.051	0.00369	0.04258
ENSCAFG00000017034	TMED10	transmembrane emp24-like trafficking protein 10 (yeast) [Source:HGNC Symbol;Acc:HGNC:16998]	TMED10	-0.4302	0.003696	0.04261
ENSCAFG00000002490	PTP4A1	protein tyrosine phosphatase type IVA, member 1 [Source:HGNC Symbol;Acc:HGNC:9634]	PTP4A1	-0.6204	0.003737	0.04305
ENSCAFG00000004252	ALG11	ALG11, alpha-1,2-mannosyltransferase [Source:HGNC Symbol;Acc:HGNC:32456]	ALG11	-0.5972	0.003763	0.04321
ENSCAFG00000018832	TUBB6	tubulin, beta 6 class V [Source:HGNC Symbol;Acc:HGNC:20776]	TUBB6	-0.922	0.003763	0.04321
ENSCAFG00000013774	MAP3K14	mitogen-activated protein kinase kinase kinase 14 [Source:HGNC Symbol;Acc:HGNC:6853]	MAP3K14	-0.9153	0.003786	0.04341
ENSCAFG00000004950	DDX18	DEAD (Asp-Glu-Ala-Asp) box polypeptide 18 [Source:HGNC Symbol;Acc:HGNC:2741]	DDX18	-0.6455	0.003792	0.04344
ENSCAFG00000030508	ENSCAFG00000030508			-0.6804	0.003819	0.0437
ENSCAFG00000002015	LIMS1	LIM and senescent cell antigen-like domains 1 [Source:HGNC Symbol;Acc:HGNC:6616]	LIMS1	-0.6268	0.003827	0.04374
ENSCAFG00000010756	CRCP	CGRP receptor component [Source:HGNC Symbol;Acc:HGNC:17888]	CRCP	-0.5625	0.003918	0.04464
ENSCAFG00000000694	DXO	decapping exoribonuclease [Source:HGNC Symbol;Acc:HGNC:2992]	DXO	-0.7021	0.003942	0.04488
ENSCAFG00000015316	GPR161	G protein-coupled receptor 161 [Source:HGNC Symbol;Acc:HGNC:23694]	GPR161	-1.016	0.003952	0.04495
ENSCAFG00000008893	VEPH1	ventricular zone expressed PH domain-containing 1 [Source:HGNC Symbol;Acc:HGNC:25735]	VEPH1	-1.305	0.003961	0.04502
ENSCAFG00000005907	ZMAT2	zinc finger, matrin-type 2 [Source:HGNC Symbol;Acc:HGNC:26433]	ZMAT2	-0.4958	0.003971	0.04507
ENSCAFG00000014986	FMO2	flavin containing monooxygenase 2 (non-functional) [Source:HGNC Symbol;Acc:HGNC:3770]	FMO2	-1.222	0.003979	0.04507
ENSCAFG00000014046	RASAL2	RAS protein activator like 2 [Source:HGNC Symbol;Acc:HGNC:9874]	RASAL2	-1.023	0.003981	0.04507
ENSCAFG00000007139	TMEM87B	transmembrane protein 87B [Source:HGNC Symbol;Acc:HGNC:25913]	TMEM87B	-0.7846	0.004039	0.04566
ENSCAFG00000020409	DYNC1LI2	dynein, cytoplasmic 1, light intermediate chain 2 [Source:HGNC Symbol;Acc:HGNC:2966]	DYNC1LI2	-0.6722	0.004057	0.04579
ENSCAFG00000003054	INIP	INTS3 and NABP interacting protein [Source:HGNC Symbol;Acc:HGNC:24994]	INIP	-0.4865	0.00409	0.04605
ENSCAFG00000006145	QPCT	glutaminyl-peptide cyclotransferase [Source:HGNC Symbol;Acc:HGNC:9753]	QPCT	-0.9778	0.004175	0.04681
ENSCAFG00000006686	MFHAS1	malignant fibrous histiocytoma amplified sequence 1 [Source:HGNC Symbol;Acc:HGNC:16982]	MFHAS1	-0.7464	0.004179	0.04681
ENSCAFG00000007976	TEAD1	TEA domain family member 1 (SV40 transcriptional enhancer factor) [Source:HGNC Symbol;Acc:HGNC:11714]	TEAD1	-1.033	0.00418	0.04681
ENSCAFG00000030794	ENSCAFG00000030794	Uncharacterized protein [Source:UniProtKB/TrEMBL;Acc:J9NWU1]		-1.139	0.004185	0.04683
ENSCAFG00000032762	ENSCAFG00000032762			-1.172	0.00419	0.04683
ENSCAFG00000003024	SYNCRIP	synaptotagmin binding, cytoplasmic RNA interacting protein [Source:HGNC Symbol;Acc:HGNC:16918]	SYNCRIP	-0.6529	0.004201	0.0469
ENSCAFG00000011273	SUN1	Sad1 and UNC84 domain containing 1 [Source:HGNC Symbol;Acc:HGNC:18587]	SUN1	-0.6816	0.004235	0.04721
ENSCAFG00000013594	ZNF280B	zinc finger protein 280B [Source:HGNC Symbol;Acc:HGNC:23022]	ZNF280B	-1.002	0.004272	0.04759
ENSCAFG00000001350	GOLM1	golgi membrane protein 1 [Source:HGNC Symbol;Acc:HGNC:15451]	GOLM1	-0.6349	0.004282	0.04763
ENSCAFG00000012767	KIAA0226	KIAA0226 [Source:HGNC Symbol;Acc:HGNC:28991]	KIAA0226	-1.094	0.004282	0.04763
ENSCAFG00000004175	C5AR1	Canis lupus familiaris complement component 5a receptor 1 (C5AR1), mRNA. [Source:RefSeq mRNA;Acc:NM_001003373]		-1.04	0.004302	0.04777
ENSCAFG00000003723	QRSL1	Glutamyl-tRNA(Gln) amidotransferase subunit A, mitochondrial [Source:UniProtKB/Swiss-Prot;Acc:E2QUD0]		-0.4191	0.004332	0.048
ENSCAFG00000004436	RB1	retinoblastoma 1 [Source:HGNC Symbol;Acc:HGNC:9884]	RB1	-0.6752	0.004333	0.048
ENSCAFG00000005820	ACSS3	acyl-CoA synthetase short-chain family member 3 [Source:HGNC Symbol;Acc:HGNC:24723]	ACSS3	-0.7167	0.004341	0.04802
ENSCAFG00000018615	JAK1	Janus kinase 1 [Source:HGNC Symbol;Acc:HGNC:6190]	JAK1	-0.685	0.004345	0.04803
ENSCAFG00000015049	CDA	cytidine deaminase [Source:HGNC Symbol;Acc:HGNC:1712]	CDA	-1.218	0.004349	0.04803
ENSCAFG00000009068	EXOSC1	exosome component 1 [Source:HGNC Symbol;Acc:HGNC:17286]	EXOSC1	-0.4999	0.004358	0.04807
ENSCAFG00000009688	PAK1IP1	PAK1 interacting protein 1 [Source:HGNC Symbol;Acc:HGNC:20882]	PAK1IP1	-0.7201	0.004366	0.04807
ENSCAFG00000016750	RRNAD1	ribosomal RNA adenine dimethylase domain containing 1 [Source:HGNC Symbol;Acc:HGNC:24273]	RRNAD1	-0.4188	0.004395	0.04836
ENSCAFG00000013554	ENSCAFG00000013554	Uncharacterized protein [Source:UniProtKB/TrEMBL;Acc:J9P4L6]		-1.287	0.004436	0.04878
ENSCAFG00000019176	ZNF185	zinc finger protein 185 (LIM domain) [Source:HGNC Symbol;Acc:HGNC:12976]	ZNF185	-0.6878	0.004442	0.0488
ENSCAFG00000008716	ENSCAFG00000008716	Uncharacterized protein [Source:UniProtKB/TrEMBL;Acc:E2RQ65]		-0.6014	0.004452	0.0488
ENSCAFG00000007167	CHD7	chromodomain helicase DNA binding protein 7 [Source:HGNC Symbol;Acc:HGNC:20626]	CHD7	-0.8405	0.004472	0.04891
ENSCAFG00000002304	GNE	glucosamine (UDP-N-acetyl)-2-epimerase/N-acetylmannosamine kinase [Source:HGNC Symbol;Acc:HGNC:23657]	GNE	-0.6122	0.004485	0.04901
ENSCAFG00000013786	CCR2	chemokine (C-C motif) receptor 2 [Source:HGNC Symbol;Acc:HGNC:1603]	CCR2	-1.28	0.004489	0.04902
ENSCAFG00000014701	PTGER2	Canis lupus familiaris prostaglandin E receptor 2 (subtype EP2), 53kDa (PTGER2), mRNA. [Source:RefSeq mRNA;Acc:NM_001003170]		-1.223	0.004556	0.04961
ENSCAFG00000016410	PLEKHH1	pleckstrin homology domain containing, family H (with MyTH4 domain) member 1 [Source:HGNC Symbol;Acc:HGNC:17733]	PLEKHH1	-0.6748	0.004571	0.04969
ENSCAFG00000018568	ENSCAFG00000018568	Canis lupus familiaris EGF-like module containing, mucin-like, hormone receptor-like sequence 4 (EMR4), mRNA. [Source:RefSeq mRNA;Acc:NM_001038665]		-1.246	0.004584	0.04974
ENSCAFG00000001771	WASL	Wiskott-Aldrich syndrome-like [Source:HGNC Symbol;Acc:HGNC:12735]	WASL	-0.8205	0.004601	0.04985
ENSCAFG00000002498	HDAC9	histone deacetylase 9 [Source:HGNC Symbol;Acc:HGNC:14065]	HDAC9	-0.9911	0.004603	0.04985
ENSCAFG00000011108	GNA13	guanine nucleotide binding protein (G protein), alpha 13 [Source:HGNC Symbol;Acc:HGNC:4381]	GNA13	-0.9344	0.004633	0.05004
ENSCAFG00000017854	SLC39A6	solute carrier family 39 (zinc transporter), member 6 [Source:HGNC Symbol;Acc:HGNC:18607]	SLC39A6	-0.3898	0.004634	0.05004
ENSCAFG00000008449	USO1	USO1 vesicle transport factor [Source:HGNC Symbol;Acc:HGNC:30904]	USO1	-0.4899	0.004642	0.05008
ENSCAFG00000030887	ENSCAFG00000030887	Uncharacterized protein [Source:UniProtKB/TrEMBL;Acc:J9NXS9]		-1.016	0.004677	0.05035
ENSCAFG00000016936	C16orf58	chromosome 16 open reading frame 58 [Source:HGNC Symbol;Acc:HGNC:25848]	C16orf58	-0.496	0.004712	0.05058
ENSCAFG00000012303	LRRFIP1	leucine rich repeat (in FLII) interacting protein 1 [Source:HGNC Symbol;Acc:HGNC:6702]	LRRFIP1	-0.8731	0.00473	0.05074
ENSCAFG00000006063	PRND	prion protein 2 (dublet) [Source:HGNC Symbol;Acc:HGNC:15748]	PRND	-1.086	0.00475	0.05084
ENSCAFG00000011251	ENSCAFG00000011251	Uncharacterized protein [Source:UniProtKB/TrEMBL;Acc:F1Q335]		-1.274	0.00475	0.05084
ENSCAFG00000011476	PITPNC1	phosphatidylinositol transfer protein, cytoplasmic 1 [Source:HGNC Symbol;Acc:HGNC:21045]	PITPNC1	-1.115	0.004754	0.05084
ENSCAFG00000008279	PTPRJ	protein tyrosine phosphatase, receptor type, J [Source:HGNC Symbol;Acc:HGNC:9673]	PTPRJ	-1.07	0.004787	0.05105
ENSCAFG00000018382	PSMD11	proteasome (prosome, macropain) 26S subunit, non-ATPase, 11 [Source:HGNC Symbol;Acc:HGNC:9556]	PSMD11	-0.4182	0.004829	0.05142
ENSCAFG00000014213	POU2AF1	POU class 2 associating factor 1 [Source:HGNC Symbol;Acc:HGNC:9211]	POU2AF1	-1.236	0.004848	0.05158
ENSCAFG00000020028	LRRC8A	leucine rich repeat containing 8 family, member A [Source:HGNC Symbol;Acc:HGNC:19027]	LRRC8A	-0.6725	0.004878	0.05183
ENSCAFG00000004151	ANXA5	annexin A5 [Source:HGNC Symbol;Acc:HGNC:543]	ANXA5	-0.7883	0.004908	0.05206
ENSCAFG00000010997	CD80	Canis lupus familiaris CD80 molecule (CD80), mRNA. [Source:RefSeq mRNA;Acc:NM_001003147]		-0.911	0.004916	0.05208
ENSCAFG00000017152	LRRC74A	leucine rich repeat containing 74A [Source:HGNC Symbol;Acc:HGNC:23346]	LRRC74A	-1.172	0.004916	0.05208
ENSCAFG00000001943	ENSCAFG00000001943	Uncharacterized protein [Source:UniProtKB/TrEMBL;Acc:E2RB95]		-0.3928	0.00492	0.05208
ENSCAFG00000032538	REEP3	receptor accessory protein 3 [Source:HGNC Symbol;Acc:HGNC:23711]	REEP3	-0.4325	0.004928	0.05213
ENSCAFG00000006405	UBA5	ubiquitin-like modifier activating enzyme 5 [Source:HGNC Symbol;Acc:HGNC:23230]	UBA5	-0.3641	0.004965	0.05239
ENSCAFG00000016741	HDGF	hepatoma-derived growth factor [Source:HGNC Symbol;Acc:HGNC:4856]	HDGF	-0.421	0.005009	0.05279
ENSCAFG00000016607	MSN	moesin [Source:HGNC Symbol;Acc:HGNC:7373]	MSN	-0.7718	0.005019	0.05281
ENSCAFG00000025412	FAM150A	family with sequence similarity 150, member A [Source:HGNC Symbol;Acc:HGNC:33775]	FAM150A	-1.248	0.005039	0.05283
ENSCAFG00000013947	SLC6A20	solute carrier family 6 (proline IMINO transporter), member 20 [Source:HGNC Symbol;Acc:HGNC:30927]	SLC6A20	-1.037	0.005098	0.0532
ENSCAFG00000016608	SLIT2	slit homolog 2 (Drosophila) [Source:HGNC Symbol;Acc:HGNC:11086]	SLIT2	-1.041	0.005181	0.05381
ENSCAFG00000001521	EXOSC4	exosome component 4 [Source:HGNC Symbol;Acc:HGNC:18189]	EXOSC4	-0.7204	0.005268	0.05444
ENSCAFG00000014290	ANKH	ANKH inorganic pyrophosphate transport regulator [Source:HGNC Symbol;Acc:HGNC:15492]	ANKH	-0.8075	0.005332	0.05499
ENSCAFG00000020187	HFM1	HFM1, ATP-dependent DNA helicase homolog (S. cerevisiae) [Source:HGNC Symbol;Acc:HGNC:20193]	HFM1	-1.099	0.005369	0.05529
ENSCAFG00000019880	GPSM2	G-protein signaling modulator 2 [Source:HGNC Symbol;Acc:HGNC:29501]	GPSM2	-0.7979	0.005382	0.05534
ENSCAFG00000009653	DOPEY2	dopey family member 2 [Source:HGNC Symbol;Acc:HGNC:1291]	DOPEY2	-1.012	0.00539	0.05539
ENSCAFG00000011531	PTPN1	protein tyrosine phosphatase, non-receptor type 1 [Source:HGNC Symbol;Acc:HGNC:9642]	PTPN1	-0.7009	0.005414	0.05556
ENSCAFG00000003871	EPS15	epidermal growth factor receptor pathway substrate 15 [Source:HGNC Symbol;Acc:HGNC:3419]	EPS15	-0.4412	0.005432	0.05567
ENSCAFG00000005869	WDR55	WD repeat domain 55 [Source:HGNC Symbol;Acc:HGNC:25971]	WDR55	-0.3497	0.00544	0.0557
ENSCAFG00000015621	KCNH4	potassium channel, voltage gated eag related subfamily H, member 4 [Source:HGNC Symbol;Acc:HGNC:6253]	KCNH4	-0.9818	0.005479	0.05606
ENSCAFG00000007357	ACVR1B	activin A receptor, type IB [Source:HGNC Symbol;Acc:HGNC:172]	ACVR1B	-0.711	0.005565	0.05664
ENSCAFG00000011252	LEF1	lymphoid enhancer-binding factor 1 [Source:HGNC Symbol;Acc:HGNC:6551]	LEF1	-0.839	0.005567	0.05664
ENSCAFG00000009721	ALCAM	activated leukocyte cell adhesion molecule [Source:HGNC Symbol;Acc:HGNC:400]	ALCAM	-0.7146	0.005605	0.05695
ENSCAFG00000013920	ABL2	ABL proto-oncogene 2, non-receptor tyrosine kinase [Source:HGNC Symbol;Acc:HGNC:77]	ABL2	-1.074	0.005615	0.05701
ENSCAFG00000026338	SNORD18			-1.255	0.005633	0.05708
ENSCAFG00000000094	LMAN1	lectin, mannose-binding, 1 [Source:HGNC Symbol;Acc:HGNC:6631]	LMAN1	-0.577	0.005646	0.05716
ENSCAFG00000012661	RFX5	regulatory factor X, 5 (influences HLA class II expression) [Source:HGNC Symbol;Acc:HGNC:9986]	RFX5	-0.6135	0.005658	0.05721
ENSCAFG00000006049	PIK3R4	phosphoinositide-3-kinase, regulatory subunit 4 [Source:HGNC Symbol;Acc:HGNC:8982]	PIK3R4	-0.4661	0.005697	0.05752
ENSCAFG00000028803	ANKRD66	ankyrin repeat domain 66 [Source:HGNC Symbol;Acc:HGNC:44669]	ANKRD66	-1.182	0.005724	0.05775
ENSCAFG00000006105	POC1B	POC1 centriolar protein B [Source:HGNC Symbol;Acc:HGNC:30836]	POC1B	-0.5301	0.005766	0.05802
ENSCAFG00000011878	BZW1	basic leucine zipper and W2 domains 1 [Source:HGNC Symbol;Acc:HGNC:18380]	BZW1	-0.5352	0.005768	0.05802
ENSCAFG00000011490	RNF114	ring finger protein 114 [Source:HGNC Symbol;Acc:HGNC:13094]	RNF114	-0.439	0.005774	0.05802
ENSCAFG00000029842	MAFF	v-maf avian musculoaponeurotic fibrosarcoma oncogene homolog F [Source:HGNC Symbol;Acc:HGNC:6780]	MAFF	-1.185	0.005794	0.05816
ENSCAFG00000012100	CBL	Cbl proto-oncogene, E3 ubiquitin protein ligase [Source:HGNC Symbol;Acc:HGNC:1541]	CBL	-0.9649	0.005798	0.05816
ENSCAFG00000016684	FAF2	Fas associated factor family member 2 [Source:HGNC Symbol;Acc:HGNC:24666]	FAF2	-0.6483	0.0058	0.05816
ENSCAFG00000013981	RALGPS2	Ral GEF with PH domain and SH3 binding motif 2 [Source:HGNC Symbol;Acc:HGNC:30279]	RALGPS2	-1.068	0.005841	0.05843
ENSCAFG00000016002	RBM3	RNA binding motif (RNP1, RRM) protein 3 [Source:HGNC Symbol;Acc:HGNC:9900]	RBM3	-1.087	0.005871	0.05863
ENSCAFG00000030873	TMEM123	transmembrane protein 123 [Source:HGNC Symbol;Acc:HGNC:30138]	TMEM123	-0.4174	0.005876	0.05863
ENSCAFG00000010336	MTMR10	myotubularin related protein 10 [Source:HGNC Symbol;Acc:HGNC:25999]	MTMR10	-0.577	0.005887	0.05863
ENSCAFG00000011301	CORO1C	coronin, actin binding protein, 1C [Source:HGNC Symbol;Acc:HGNC:2254]	CORO1C	-0.7079	0.005912	0.05882
ENSCAFG00000007807	STOX2	Uncharacterized protein [Source:UniProtKB/TrEMBL;Acc:F1PZE7]		-0.9948	0.00592	0.05882
ENSCAFG00000028536	TBX20	T-box 20 [Source:HGNC Symbol;Acc:HGNC:11598]	TBX20	-1.132	0.005921	0.05882
ENSCAFG00000005449	TGFBR2	transforming growth factor, beta receptor II (70/80kDa) [Source:HGNC Symbol;Acc:HGNC:11773]	TGFBR2	-0.4917	0.005945	0.05896
ENSCAFG00000015546	POLR3A	polymerase (RNA) III (DNA directed) polypeptide A, 155kDa [Source:HGNC Symbol;Acc:HGNC:30074]	POLR3A	-0.7611	0.005965	0.059
ENSCAFG00000000580	YWHAZ	tyrosine 3-monooxygenase/tryptophan 5-monooxygenase activation protein, zeta [Source:HGNC Symbol;Acc:HGNC:12855]	YWHAZ	-0.5394	0.005997	0.05923
ENSCAFG00000011840	SYT12	synaptotagmin XII [Source:HGNC Symbol;Acc:HGNC:18381]	SYT12	-0.9204	0.006003	0.05925
ENSCAFG00000000300	HIVEP2	Uncharacterized protein [Source:UniProtKB/TrEMBL;Acc:F1PBL9]		-0.6926	0.006015	0.05933
ENSCAFG00000012960	2002-09-01	septin 2 [Source:HGNC Symbol;Acc:HGNC:7729]	2002-09-01	-0.4817	0.006019	0.05933
ENSCAFG00000029337	FOPNL	FGFR1OP N-terminal like [Source:HGNC Symbol;Acc:HGNC:26435]	FOPNL	-0.5484	0.006033	0.05942
ENSCAFG00000006491	ITGA5	integrin, alpha 5 (fibronectin receptor, alpha polypeptide) [Source:HGNC Symbol;Acc:HGNC:6141]	ITGA5	-1.021	0.006036	0.05942
ENSCAFG00000000786	CSMD3	CUB and Sushi multiple domains 3 [Source:HGNC Symbol;Acc:HGNC:19291]	CSMD3	-1.21	0.006059	0.05959
ENSCAFG00000006266	ARHGAP26	Rho GTPase activating protein 26 [Source:HGNC Symbol;Acc:HGNC:17073]	ARHGAP26	-1.123	0.006099	0.05991
ENSCAFG00000003207	ENSCAFG00000003207	Uncharacterized protein [Source:UniProtKB/TrEMBL;Acc:F1Q0F6]		-0.538	0.006109	0.05997
ENSCAFG00000013089	PLBD1	phospholipase B domain containing 1 [Source:HGNC Symbol;Acc:HGNC:26215]	PLBD1	-0.867	0.006127	0.05999
ENSCAFG00000031288	NEAT1_2			-1.045	0.006128	0.05999
ENSCAFG00000008188	RHOF	ras homolog family member F (in filopodia) [Source:HGNC Symbol;Acc:HGNC:15703]	RHOF	-0.7287	0.00614	0.06006
ENSCAFG00000000654	FZD6	frizzled class receptor 6 [Source:HGNC Symbol;Acc:HGNC:4044]	FZD6	-0.5206	0.006146	0.06006
ENSCAFG00000010627	RASSF1	Ras association (RalGDS/AF-6) domain family member 1 [Source:HGNC Symbol;Acc:HGNC:9882]	RASSF1	-0.781	0.006148	0.06006
ENSCAFG00000001002	SMPDL3A	sphingomyelin phosphodiesterase, acid-like 3A [Source:HGNC Symbol;Acc:HGNC:17389]	SMPDL3A	-1.083	0.006175	0.06025
ENSCAFG00000016903	FGF18	fibroblast growth factor 18 [Source:HGNC Symbol;Acc:HGNC:3674]	FGF18	-1.243	0.006175	0.06025
ENSCAFG00000003067	MTURN	maturin, neural progenitor differentiation regulator homolog (Xenopus) [Source:HGNC Symbol;Acc:HGNC:25457]	MTURN	-0.8733	0.006199	0.0604
ENSCAFG00000002994	NT5E	5'-nucleotidase, ecto (CD73) [Source:HGNC Symbol;Acc:HGNC:8021]	NT5E	-1.009	0.006285	0.06095
ENSCAFG00000014879	LRRC25	leucine rich repeat containing 25 [Source:HGNC Symbol;Acc:HGNC:29806]	LRRC25	-1.048	0.006298	0.06104
ENSCAFG00000017555	GPR68	G protein-coupled receptor 68 [Source:HGNC Symbol;Acc:HGNC:4519]	GPR68	-1.238	0.006313	0.06114
ENSCAFG00000018274	MIEF2	mitochondrial elongation factor 2 [Source:HGNC Symbol;Acc:HGNC:17920]	MIEF2	-0.5601	0.006364	0.06155
ENSCAFG00000005185	XRN2	5'-3' exoribonuclease 2 [Source:HGNC Symbol;Acc:HGNC:12836]	XRN2	-0.3371	0.006388	0.0617
ENSCAFG00000012768	ZRANB1	zinc finger, RAN-binding domain containing 1 [Source:HGNC Symbol;Acc:HGNC:18224]	ZRANB1	-0.8072	0.006483	0.06234
ENSCAFG00000016544	PACRGL	PARK2 co-regulated-like [Source:HGNC Symbol;Acc:HGNC:28442]	PACRGL	-0.4323	0.006485	0.06234
ENSCAFG00000015133	SMURF1	SMAD specific E3 ubiquitin protein ligase 1 [Source:HGNC Symbol;Acc:HGNC:16807]	SMURF1	-0.9038	0.006489	0.06234
ENSCAFG00000028730	SOST	sclerostin [Source:HGNC Symbol;Acc:HGNC:13771]	SOST	-1.154	0.006577	0.06306
ENSCAFG00000016759	TARDBP	TAR DNA binding protein [Source:HGNC Symbol;Acc:HGNC:11571]	TARDBP	-0.6023	0.006585	0.0631
ENSCAFG00000000433	GFPT2	glutamine-fructose-6-phosphate transaminase 2 [Source:HGNC Symbol;Acc:HGNC:4242]	GFPT2	-0.9624	0.0066	0.0632
ENSCAFG00000019726	GPR157	G protein-coupled receptor 157 [Source:HGNC Symbol;Acc:HGNC:23687]	GPR157	-1.145	0.006625	0.06337
ENSCAFG00000007121	FEZF2	FEZ family zinc finger 2 [Source:HGNC Symbol;Acc:HGNC:13506]	FEZF2	-1.221	0.006627	0.06337
ENSCAFG00000014960	ENSCAFG00000014960			-0.7253	0.006651	0.06349
ENSCAFG00000017704	ARMCX3	armadillo repeat containing, X-linked 3 [Source:HGNC Symbol;Acc:HGNC:24065]	ARMCX3	-0.4931	0.006658	0.0635
ENSCAFG00000010822	ACTN2	actinin, alpha 2 [Source:HGNC Symbol;Acc:HGNC:164]	ACTN2	-0.7653	0.006688	0.06375
ENSCAFG00000000123	ATP8B1	ATPase, aminophospholipid transporter, class I, type 8B, member 1 [Source:HGNC Symbol;Acc:HGNC:3706]	ATP8B1	-0.9393	0.0067	0.06382
ENSCAFG00000029870	ENSCAFG00000029870	Uncharacterized protein [Source:UniProtKB/TrEMBL;Acc:J9P7B7]		-0.6686	0.006712	0.06387
ENSCAFG00000029817	ZBTB5	zinc finger and BTB domain containing 5 [Source:HGNC Symbol;Acc:HGNC:23836]	ZBTB5	-0.6599	0.006719	0.06387
ENSCAFG00000032305	ZNF473	zinc finger protein 473 [Source:HGNC Symbol;Acc:HGNC:23239]	ZNF473	-0.3976	0.006752	0.06406
ENSCAFG00000015675	LYAR	Ly1 antibody reactive [Source:HGNC Symbol;Acc:HGNC:26021]	LYAR	-0.6577	0.006768	0.06417
ENSCAFG00000007923	MSC	musculin [Source:HGNC Symbol;Acc:HGNC:7321]	MSC	-0.9479	0.006832	0.0645
ENSCAFG00000006668	KBTBD8	kelch repeat and BTB (POZ) domain containing 8 [Source:HGNC Symbol;Acc:HGNC:30691]	KBTBD8	-0.991	0.006834	0.0645
ENSCAFG00000019273	ENSCAFG00000019273	Uncharacterized protein [Source:UniProtKB/TrEMBL;Acc:E2QYA6]		-0.5604	0.00686	0.0647
ENSCAFG00000015053	C11orf84	chromosome 11 open reading frame 84 [Source:HGNC Symbol;Acc:HGNC:25115]	C11orf84	-0.5114	0.006891	0.0649
ENSCAFG00000003480	STK17A	serine/threonine kinase 17a [Source:HGNC Symbol;Acc:HGNC:11395]	STK17A	-0.4733	0.006894	0.0649
ENSCAFG00000011504	ENSCAFG00000011504	high affinity immunoglobulin gamma Fc receptor I precursor [Source:RefSeq peptide;Acc:NP_001002976]		-0.9903	0.006904	0.06495
ENSCAFG00000005916	ANKRD28	ankyrin repeat domain 28 [Source:HGNC Symbol;Acc:HGNC:29024]	ANKRD28	-0.8656	0.006972	0.06537
ENSCAFG00000008366	AQP6	aquaporin 6, kidney specific [Source:HGNC Symbol;Acc:HGNC:639]	AQP6	-1.214	0.006972	0.06537
ENSCAFG00000010500	WDR4	WD repeat domain 4 [Source:HGNC Symbol;Acc:HGNC:12756]	WDR4	-0.6158	0.007009	0.06551
ENSCAFG00000006436	CDV3	CDV3 homolog (mouse) [Source:HGNC Symbol;Acc:HGNC:26928]	CDV3	-0.4426	0.007024	0.06559
ENSCAFG00000030757	ENSCAFG00000030757	Uncharacterized protein [Source:UniProtKB/TrEMBL;Acc:J9NZ00]		-0.6833	0.007026	0.06559
ENSCAFG00000027120	ENSCAFG00000027120			-0.7741	0.007042	0.06565
ENSCAFG00000023317	DUSP2	dual specificity phosphatase 2 [Source:HGNC Symbol;Acc:HGNC:3068]	DUSP2	-1.199	0.007049	0.06567
ENSCAFG00000030756	PRSS54	protease, serine, 54 [Source:HGNC Symbol;Acc:HGNC:26336]	PRSS54	-1.183	0.007079	0.06581
ENSCAFG00000028817	CFD	complement factor D (adipsin) [Source:HGNC Symbol;Acc:HGNC:2771]	CFD	-0.8604	0.00708	0.06581
ENSCAFG00000002598	ALDOB	aldolase B, fructose-bisphosphate [Source:HGNC Symbol;Acc:HGNC:417]	ALDOB	-1.221	0.007081	0.06581
ENSCAFG00000013926	FBXO33	F-box protein 33 [Source:HGNC Symbol;Acc:HGNC:19833]	FBXO33	-0.7765	0.007096	0.0659
ENSCAFG00000005561	IPO5	importin 5 [Source:HGNC Symbol;Acc:HGNC:6402]	IPO5	-0.4315	0.007107	0.06596
ENSCAFG00000009360	ANO6	anoctamin 6 [Source:HGNC Symbol;Acc:HGNC:25240]	ANO6	-0.8687	0.007116	0.06596
ENSCAFG00000000464	CNOT6	CCR4-NOT transcription complex, subunit 6 [Source:HGNC Symbol;Acc:HGNC:14099]	CNOT6	-0.8442	0.007133	0.06607
ENSCAFG00000013162	TAGLN	transgelin [Source:HGNC Symbol;Acc:HGNC:11553]	TAGLN	-1.164	0.007152	0.0662
ENSCAFG00000014202	SIK2	salt-inducible kinase 2 [Source:HGNC Symbol;Acc:HGNC:21680]	SIK2	-0.8716	0.007221	0.06672
ENSCAFG00000017241	ENSCAFG00000017241			-0.9779	0.007267	0.06701
ENSCAFG00000012710	SLCO4A1	solute carrier organic anion transporter family, member 4A1 [Source:HGNC Symbol;Acc:HGNC:10953]	SLCO4A1	-1.176	0.007282	0.06708
ENSCAFG00000029520	ENSCAFG00000029520	Uncharacterized protein [Source:UniProtKB/TrEMBL;Acc:E2QSD3]		-1.036	0.007286	0.06708
ENSCAFG00000018810	MKL2	MKL/myocardin-like 2 [Source:HGNC Symbol;Acc:HGNC:29819]	MKL2	-1.074	0.007291	0.06708
ENSCAFG00000010250	KIF21A	kinesin family member 21A [Source:HGNC Symbol;Acc:HGNC:19349]	KIF21A	-0.7973	0.007308	0.06718
ENSCAFG00000008701	ENSCAFG00000008701			-0.4837	0.007322	0.06723
ENSCAFG00000012834	SLC35E4	solute carrier family 35, member E4 [Source:HGNC Symbol;Acc:HGNC:17058]	SLC35E4	-0.9634	0.007322	0.06723
ENSCAFG00000032480	MCFD2	multiple coagulation factor deficiency 2 [Source:HGNC Symbol;Acc:HGNC:18451]	MCFD2	-0.4308	0.007399	0.06762
ENSCAFG00000010411	PDCD11	programmed cell death 11 [Source:HGNC Symbol;Acc:HGNC:13408]	PDCD11	-0.5272	0.007413	0.06771
ENSCAFG00000011510	DET1	de-etiolated homolog 1 (Arabidopsis) [Source:HGNC Symbol;Acc:HGNC:25477]	DET1	-0.3546	0.007419	0.06773
ENSCAFG00000007686	SLCO5A1	solute carrier organic anion transporter family, member 5A1 [Source:HGNC Symbol;Acc:HGNC:19046]	SLCO5A1	-1.212	0.007482	0.0681
ENSCAFG00000003309	AAK1	AP2 associated kinase 1 [Source:HGNC Symbol;Acc:HGNC:19679]	AAK1	-0.7886	0.007483	0.0681
ENSCAFG00000002897	CBX3	chromobox homolog 3 [Source:HGNC Symbol;Acc:HGNC:1553]	CBX3	-0.5582	0.007505	0.06826
ENSCAFG00000014339	SLC29A3	solute carrier family 29 (equilibrative nucleoside transporter), member 3 [Source:HGNC Symbol;Acc:HGNC:23096]	SLC29A3	-0.6642	0.007559	0.06859
ENSCAFG00000014406	GPR82	G protein-coupled receptor 82 [Source:HGNC Symbol;Acc:HGNC:4533]	GPR82	-1.063	0.007561	0.06859
ENSCAFG00000018051	DSG2	desmoglein 2 [Source:HGNC Symbol;Acc:HGNC:3049]	DSG2	-0.3626	0.007588	0.0687
ENSCAFG00000019673	TNFRSF9	tumor necrosis factor receptor superfamily, member 9 [Source:HGNC Symbol;Acc:HGNC:11924]	TNFRSF9	-1.193	0.007615	0.06885
ENSCAFG00000001435	UBQLN1	ubiquilin 1 [Source:HGNC Symbol;Acc:HGNC:12508]	UBQLN1	-0.4316	0.007636	0.06888
ENSCAFG00000018376	CEP170B	centrosomal protein 170B [Source:HGNC Symbol;Acc:HGNC:20362]	CEP170B	-0.7962	0.007686	0.06925
ENSCAFG00000032192	NEAT1_3			-1.029	0.007719	0.06945
ENSCAFG00000016918	GNGT2	Canis lupus familiaris guanine nucleotide binding protein (G protein), gamma transducing activity polypeptide 2 (GNGT2), mRNA. [Source:RefSeq mRNA;Acc:NM_001003071]		-0.838	0.007728	0.06949
ENSCAFG00000005630	P2Y2	Uncharacterized protein [Source:UniProtKB/TrEMBL;Acc:E2RDZ5]		-1.192	0.007765	0.06974
ENSCAFG00000012519	WDR12	WD repeat domain 12 [Source:HGNC Symbol;Acc:HGNC:14098]	WDR12	-0.5937	0.007836	0.07029
ENSCAFG00000005997	GPCPD1	glycerophosphocholine phosphodiesterase GDE1 homolog (S. cerevisiae) [Source:HGNC Symbol;Acc:HGNC:26957]	GPCPD1	-0.9534	0.007863	0.07049
ENSCAFG00000005890	HAO1	hydroxyacid oxidase (glycolate oxidase) 1 [Source:HGNC Symbol;Acc:HGNC:4809]	HAO1	-1.181	0.007877	0.07052
ENSCAFG00000016817	KDM6B	lysine (K)-specific demethylase 6B [Source:HGNC Symbol;Acc:HGNC:29012]	KDM6B	-0.9447	0.007908	0.07076
ENSCAFG00000013782	CCRL2	chemokine (C-C motif) receptor-like 2 [Source:HGNC Symbol;Acc:HGNC:1612]	CCRL2	-0.7603	0.007964	0.07104
ENSCAFG00000010369	AZIN2	antizyme inhibitor 2 [Source:HGNC Symbol;Acc:HGNC:29957]	AZIN2	-0.6591	0.007965	0.07104
ENSCAFG00000010815	TGFBETA2	Uncharacterized protein [Source:UniProtKB/TrEMBL;Acc:F1PKH0]		-0.9738	0.007968	0.07104
ENSCAFG00000019650	CAMTA1	calmodulin binding transcription activator 1 [Source:HGNC Symbol;Acc:HGNC:18806]	CAMTA1	-0.7313	0.007997	0.07125
ENSCAFG00000013329	LUZP1	leucine zipper protein 1 [Source:HGNC Symbol;Acc:HGNC:14985]	LUZP1	-0.999	0.008048	0.07157
ENSCAFG00000000819	DLA-DOB	Canis lupus familiaris major histocompatibility complex, class II, DO beta (DLA-DOB), mRNA. [Source:RefSeq mRNA;Acc:NM_001048127]		-1.12	0.008089	0.07189
ENSCAFG00000002635	RDH13	retinol dehydrogenase 13 (all-trans/9-cis) [Source:HGNC Symbol;Acc:HGNC:19978]	RDH13	-0.6464	0.0081	0.07195
ENSCAFG00000010120	RAD54L2	RAD54-like 2 (S. cerevisiae) [Source:HGNC Symbol;Acc:HGNC:29123]	RAD54L2	-1.026	0.008116	0.072
ENSCAFG00000014364	GRPEL1	GrpE-like 1, mitochondrial (E. coli) [Source:HGNC Symbol;Acc:HGNC:19696]	GRPEL1	-0.5575	0.008149	0.07221
ENSCAFG00000004420	VASP	Canis lupus familiaris vasodilator-stimulated phosphoprotein (VASP), mRNA. [Source:RefSeq mRNA;Acc:NM_001003256]		-0.7016	0.008155	0.07221
ENSCAFG00000020785	U6			-0.7226	0.008187	0.07237
ENSCAFG00000019133	MTMR1	myotubularin related protein 1 [Source:HGNC Symbol;Acc:HGNC:7449]	MTMR1	-0.5351	0.008243	0.07281
ENSCAFG00000019253	DPH1	diphthamide biosynthesis 1 [Source:HGNC Symbol;Acc:HGNC:3003]	DPH1	-0.3671	0.008265	0.07291
ENSCAFG00000001869	NOL6	nucleolar protein 6 (RNA-associated) [Source:HGNC Symbol;Acc:HGNC:19910]	NOL6	-0.6084	0.008291	0.07308
ENSCAFG00000004581	RBSN	rabenosyn, RAB effector [Source:HGNC Symbol;Acc:HGNC:20759]	RBSN	-0.6802	0.0083	0.07308
ENSCAFG00000011179	FAM20C	family with sequence similarity 20, member C [Source:HGNC Symbol;Acc:HGNC:22140]	FAM20C	-0.7787	0.008304	0.07308
ENSCAFG00000010095	ATP6V1B2	ATPase, H+ transporting, lysosomal 56/58kDa, V1 subunit B2 [Source:HGNC Symbol;Acc:HGNC:854]	ATP6V1B2	-0.4969	0.00831	0.07309
ENSCAFG00000015290	SFT2D2	SFT2 domain containing 2 [Source:HGNC Symbol;Acc:HGNC:25140]	SFT2D2	-0.9083	0.008342	0.07324
ENSCAFG00000012085	ABCC5	ATP-binding cassette, sub-family C (CFTR/MRP), member 5 [Source:HGNC Symbol;Acc:HGNC:56]	ABCC5	-0.8374	0.008344	0.07324
ENSCAFG00000003979	SPRY1	sprouty homolog 1, antagonist of FGF signaling (Drosophila) [Source:HGNC Symbol;Acc:HGNC:11269]	SPRY1	-0.613	0.008355	0.07326
ENSCAFG00000002319	KIAA1211L	KIAA1211-like [Source:HGNC Symbol;Acc:HGNC:33454]	KIAA1211L	-0.8855	0.008377	0.07338
ENSCAFG00000014453	AFAP1	actin filament associated protein 1 [Source:HGNC Symbol;Acc:HGNC:24017]	AFAP1	-0.6501	0.008378	0.07338
ENSCAFG00000023734	CCDC136	coiled-coil domain containing 136 [Source:HGNC Symbol;Acc:HGNC:22225]	CCDC136	-0.7826	0.008384	0.07338
ENSCAFG00000029352	TMEM170B	transmembrane protein 170B [Source:HGNC Symbol;Acc:HGNC:34244]	TMEM170B	-1.017	0.00839	0.07339
ENSCAFG00000016620	SYNJ2BP	Canis lupus familiaris synaptojanin 2 binding protein (SYNJ2BP), mRNA. [Source:RefSeq mRNA;Acc:NM_001252343]		-0.4016	0.008431	0.07371
ENSCAFG00000017733	POLR3E	polymerase (RNA) III (DNA directed) polypeptide E (80kD) [Source:HGNC Symbol;Acc:HGNC:30347]	POLR3E	-0.4051	0.008472	0.07398
ENSCAFG00000007747	SLC10A7	solute carrier family 10, member 7 [Source:HGNC Symbol;Acc:HGNC:23088]	SLC10A7	-0.4241	0.008496	0.07414
ENSCAFG00000006978	LYPLA1	lysophospholipase I [Source:HGNC Symbol;Acc:HGNC:6737]	LYPLA1	-0.5475	0.008515	0.07421
ENSCAFG00000016878	CALCOCO2	calcium binding and coiled-coil domain 2 [Source:HGNC Symbol;Acc:HGNC:29912]	CALCOCO2	-0.5711	0.008525	0.07421
ENSCAFG00000017693	HNRNPH2	heterogeneous nuclear ribonucleoprotein H2 (H') [Source:HGNC Symbol;Acc:HGNC:5042]	HNRNPH2	-0.3976	0.008534	0.07425
ENSCAFG00000012759	SLC17A9	solute carrier family 17 (vesicular nucleotide transporter), member 9 [Source:HGNC Symbol;Acc:HGNC:16192]	SLC17A9	-0.8768	0.008539	0.07425
ENSCAFG00000024531	TGOLN2	trans-golgi network protein 2 [Source:HGNC Symbol;Acc:HGNC:15450]	TGOLN2	-0.8338	0.008662	0.07523
ENSCAFG00000020596	cfa-let-7d			-1.084	0.008702	0.07548
ENSCAFG00000016416	CAPN2	calpain 2, (m/II) large subunit [Source:HGNC Symbol;Acc:HGNC:1479]	CAPN2	-0.556	0.00871	0.07551
ENSCAFG00000023988	ZNF24	zinc finger protein 24 [Source:HGNC Symbol;Acc:HGNC:13032]	ZNF24	-0.8317	0.008738	0.0757
ENSCAFG00000000834	TNFRSF11B	tumor necrosis factor receptor superfamily, member 11b [Source:HGNC Symbol;Acc:HGNC:11909]	TNFRSF11B	-0.8508	0.008757	0.07578
ENSCAFG00000003821	ITGB1	integrin, beta 1 (fibronectin receptor, beta polypeptide, antigen CD29 includes MDF2, MSK12) [Source:HGNC Symbol;Acc:HGNC:6153]	ITGB1	-0.6752	0.008802	0.07608
ENSCAFG00000004713	PLK3	polo-like kinase 3 [Source:HGNC Symbol;Acc:HGNC:2154]	PLK3	-0.9319	0.008976	0.0773
ENSCAFG00000018418	RHBDL3	rhomboid, veinlet-like 3 (Drosophila) [Source:HGNC Symbol;Acc:HGNC:16502]	RHBDL3	-0.9116	0.009038	0.07773
ENSCAFG00000023991	C19orf26	chromosome 19 open reading frame 26 [Source:HGNC Symbol;Acc:HGNC:28617]	C19orf26	-1.089	0.009041	0.07773
ENSCAFG00000002404	CNNM4	cyclin and CBS domain divalent metal cation transport mediator 4 [Source:HGNC Symbol;Acc:HGNC:105]	CNNM4	-0.8417	0.00906	0.0778
ENSCAFG00000003153	VPS54	vacuolar protein sorting 54 homolog (S. cerevisiae) [Source:HGNC Symbol;Acc:HGNC:18652]	VPS54	-0.5652	0.009083	0.07795
ENSCAFG00000002037	PLA2G7	phospholipase A2, group VII (platelet-activating factor acetylhydrolase, plasma) [Source:HGNC Symbol;Acc:HGNC:9040]	PLA2G7	-0.7998	0.009127	0.07824
ENSCAFG00000000352	XPOT	exportin, tRNA [Source:HGNC Symbol;Acc:HGNC:12826]	XPOT	-0.378	0.009134	0.07825
ENSCAFG00000003103	RRAGD	Ras-related GTP binding D [Source:HGNC Symbol;Acc:HGNC:19903]	RRAGD	-0.6375	0.009141	0.07826
ENSCAFG00000008434	ATP2A2	Canis lupus familiaris ATPase, Ca++ transporting, cardiac muscle, slow twitch 2 (ATP2A2), mRNA. [Source:RefSeq mRNA;Acc:NM_001003214]		-0.6523	0.009179	0.07845
ENSCAFG00000010481	YARS	tyrosyl-tRNA synthetase [Source:HGNC Symbol;Acc:HGNC:12840]	YARS	-0.5283	0.009206	0.07859
ENSCAFG00000008894	PTPN11	protein tyrosine phosphatase, non-receptor type 11 [Source:HGNC Symbol;Acc:HGNC:9644]	PTPN11	-0.7709	0.009321	0.07943
ENSCAFG00000015493	NLRP1	NLR family, pyrin domain containing 1 [Source:HGNC Symbol;Acc:HGNC:14374]	NLRP1	-1.167	0.009396	0.07982
ENSCAFG00000011428	K-RAS	Uncharacterized protein [Source:UniProtKB/TrEMBL;Acc:F1PXZ9]		-0.7184	0.009412	0.07982
ENSCAFG00000002732	CTPS1	CTP synthase 1 [Source:HGNC Symbol;Acc:HGNC:2519]	CTPS1	-0.5336	0.009445	0.07999
ENSCAFG00000017430	SRSF1	serine/arginine-rich splicing factor 1 [Source:HGNC Symbol;Acc:HGNC:10780]	SRSF1	-0.5955	0.009448	0.07999
ENSCAFG00000003435	NOL10	nucleolar protein 10 [Source:HGNC Symbol;Acc:HGNC:25862]	NOL10	-0.4361	0.009466	0.0801
ENSCAFG00000004696	SUV39H2	suppressor of variegation 3-9 homolog 2 (Drosophila) [Source:HGNC Symbol;Acc:HGNC:17287]	SUV39H2	-0.4929	0.009494	0.08028
ENSCAFG00000012345	SEC24D	SEC24 family member D [Source:HGNC Symbol;Acc:HGNC:10706]	SEC24D	-0.4662	0.009515	0.08041
ENSCAFG00000006596	ANKS1B	ankyrin repeat and sterile alpha motif domain containing 1B [Source:HGNC Symbol;Acc:HGNC:24600]	ANKS1B	-1.065	0.00954	0.08058
ENSCAFG00000002603	TMEM246	transmembrane protein 246 [Source:HGNC Symbol;Acc:HGNC:28180]	TMEM246	-1.018	0.009599	0.08097
ENSCAFG00000010972	TCIRG1	T-cell, immune regulator 1, ATPase, H+ transporting, lysosomal V0 subunit A3 [Source:HGNC Symbol;Acc:HGNC:11647]	TCIRG1	-0.4436	0.009694	0.0813
ENSCAFG00000004247	ARMC10	armadillo repeat containing 10 [Source:HGNC Symbol;Acc:HGNC:21706]	ARMC10	-0.4036	0.009702	0.0813
ENSCAFG00000019169	MYO1C	myosin IC [Source:HGNC Symbol;Acc:HGNC:7597]	MYO1C	-0.738	0.009733	0.08146
ENSCAFG00000006072	RAB20	RAB20, member RAS oncogene family [Source:HGNC Symbol;Acc:HGNC:18260]	RAB20	-0.8287	0.009739	0.08146
ENSCAFG00000007777	CGGBP1	CGG triplet repeat binding protein 1 [Source:HGNC Symbol;Acc:HGNC:1888]	CGGBP1	-0.6011	0.009762	0.08152
ENSCAFG00000012101	RAB22A	Canis lupus familiaris RAB22A, member RAS oncogene family (RAB22A), mRNA. [Source:RefSeq mRNA;Acc:NM_001003208]		-0.5027	0.00977	0.08152
ENSCAFG00000006554	IKBIP	IKBKB interacting protein [Source:HGNC Symbol;Acc:HGNC:26430]	IKBIP	-0.5548	0.009819	0.08175
ENSCAFG00000009618	CSDE1	cold shock domain containing E1, RNA-binding [Source:HGNC Symbol;Acc:HGNC:29905]	CSDE1	-0.3317	0.00982	0.08175
ENSCAFG00000001432	C6orf89	chromosome 6 open reading frame 89 [Source:HGNC Symbol;Acc:HGNC:21114]	C6orf89	-0.4562	0.009875	0.08207
ENSCAFG00000023035	EMR2	Canis lupus familiaris egf-like module containing, mucin-like, hormone receptor-like 2 (EMR2), mRNA. [Source:RefSeq mRNA;Acc:NM_001038667]		-1.163	0.009916	0.08236
ENSCAFG00000029835	NIP7	NIP7, nucleolar pre-rRNA processing protein [Source:HGNC Symbol;Acc:HGNC:24328]	NIP7	-0.4079	0.009968	0.08273
ENSCAFG00000013783	CCR5	Canis lupus familiaris chemokine (C-C motif) receptor 5 (CCR5), mRNA. [Source:RefSeq mRNA;Acc:NM_001012342]		-0.8677	0.009971	0.08273
ENSCAFG00000016561	CWC25	CWC25 spliceosome-associated protein homolog (S. cerevisiae) [Source:HGNC Symbol;Acc:HGNC:25989]	CWC25	-0.4222	0.00998	0.08275
