# Supplementary material for: Transcriptome analysis reveals differences in mechanisms regulating cessation of luteal function in pregnant and non-pregnant dogs
Source: BMC Genomics. 2017 Sep 27;18:757. doi: 10.1186/s12864-017-4084-9 (PMC5618722; doi:10.1186/s12864-017-4084-9)
Supplement: Supplementary file 3 — List of DEG found in the contrast “mid-gestation over antigestagen”. Shown are the following lists: (1–2) list of genes with p < 0.01; (3–4) list of genes with adjusted p-values (i.e. FDR <0.1). (XLSX 71 kb) [file 12864_2017_4084_MOESM3_ESM.xlsx]

## Sheet: (1) UPREGULATED
Additional file 3: List of UPREGULATED DEG found in the contrast “mid-gestation over antigestagen” (p<0.01)
Ensembl gene ID	Caf_Gene_name	Gene description	Human_Gene_name	log2 Ratio	pValue	FDR
ENSCAFG00000028993	ENSCAFG00000028993	Uncharacterized protein [Source:UniProtKB/TrEMBL;Acc:J9NX60]		2.153	3.26e-08	9.35e-05
ENSCAFG00000031246	UGT1A6	UDP glucuronosyltransferase 1 family, polypeptide A6 [Source:HGNC Symbol;Acc:HGNC:12538]	UGT1A6	2.441	5.81e-08	0.0001373
ENSCAFG00000010279	CYP17A1	cytochrome P450, family 17, subfamily A, polypeptide 1 [Source:HGNC Symbol;Acc:HGNC:2593]	CYP17A1	1.807	4.71e-07	0.0008354
ENSCAFG00000022717	ND2	NADH-ubiquinone oxidoreductase chain 2 [Source:UniProtKB/Swiss-Prot;Acc:Q9ZZ65]		0.9186	4.39e-06	0.004787
ENSCAFG00000005728	GINS4	GINS complex subunit 4 (Sld5 homolog) [Source:HGNC Symbol;Acc:HGNC:28226]	GINS4	0.8484	9.47e-06	0.008953
ENSCAFG00000013703	PTH2R	parathyroid hormone 2 receptor [Source:HGNC Symbol;Acc:HGNC:9609]	PTH2R	1.705	1.46e-05	0.01221
ENSCAFG00000005012	TMEM163	transmembrane protein 163 [Source:HGNC Symbol;Acc:HGNC:25380]	TMEM163	1.078	3.51e-05	0.02486
ENSCAFG00000009404	TNNC1	troponin C type 1 (slow) [Source:HGNC Symbol;Acc:HGNC:11943]	TNNC1	1.094	4.14e-05	0.02596
ENSCAFG00000030087	KIAA0101	KIAA0101 [Source:HGNC Symbol;Acc:HGNC:28961]	KIAA0101	1.377	4.4e-05	0.02596
ENSCAFG00000007572	ENSCAFG00000007572	Uncharacterized protein [Source:UniProtKB/TrEMBL;Acc:J9P5U8]		1.71	4.74e-05	0.02596
ENSCAFG00000011803	CCDC172	coiled-coil domain containing 172 [Source:HGNC Symbol;Acc:HGNC:30524]	CCDC172	1.798	6.19e-05	0.0325
ENSCAFG00000009327	ADGRG7	adhesion G protein-coupled receptor G7 [Source:HGNC Symbol;Acc:HGNC:19241]	ADGRG7	1.236	0.0001211	0.04578
ENSCAFG00000002878	SULT1E1	sulfotransferase family 1E, estrogen-preferring, member 1 [Source:HGNC Symbol;Acc:HGNC:11377]	SULT1E1	1.496	0.0001258	0.04578
ENSCAFG00000009884	MMRN1	multimerin 1 [Source:HGNC Symbol;Acc:HGNC:7178]	MMRN1	1.086	0.000143	0.04662
ENSCAFG00000011899	HJURP	Holliday junction recognition protein [Source:HGNC Symbol;Acc:HGNC:25444]	HJURP	1.409	0.0001509	0.04662
ENSCAFG00000009745	UBE2C	ubiquitin-conjugating enzyme E2C [Source:HGNC Symbol;Acc:HGNC:15937]	UBE2C	1.361	0.0001554	0.04662
ENSCAFG00000030961	ENSCAFG00000030961	Uncharacterized protein [Source:UniProtKB/TrEMBL;Acc:J9P8D5]		1.623	0.0001945	0.05401
ENSCAFG00000004665	AOC1	amine oxidase, copper containing 1 [Source:HGNC Symbol;Acc:HGNC:80]	AOC1	1.483	0.0001954	0.05401
ENSCAFG00000019372	CCNF	cyclin F [Source:HGNC Symbol;Acc:HGNC:1591]	CCNF	1.038	0.000199	0.05401
ENSCAFG00000004332	PDSS1	prenyl (decaprenyl) diphosphate synthase, subunit 1 [Source:HGNC Symbol;Acc:HGNC:17759]	PDSS1	0.8336	0.0002056	0.05401
ENSCAFG00000017658	PLK1	polo-like kinase 1 [Source:HGNC Symbol;Acc:HGNC:9077]	PLK1	0.8243	0.0002214	0.0571
ENSCAFG00000018381	ESM1	endothelial cell-specific molecule 1 [Source:HGNC Symbol;Acc:HGNC:3466]	ESM1	1.165	0.000238	0.05923
ENSCAFG00000012493	PFKFB4	6-phosphofructo-2-kinase/fructose-2,6-biphosphatase 4 [Source:HGNC Symbol;Acc:HGNC:8875]	PFKFB4	1.048	0.0002616	0.06259
ENSCAFG00000002345	BMP5	bone morphogenetic protein 5 [Source:HGNC Symbol;Acc:HGNC:1072]	BMP5	1.656	0.0002647	0.06259
ENSCAFG00000031067	C5orf28	chromosome 5 open reading frame 28 [Source:HGNC Symbol;Acc:HGNC:26139]	C5orf28	0.6347	0.0002788	0.06483
ENSCAFG00000019547	TMEM204	transmembrane protein 204 [Source:HGNC Symbol;Acc:HGNC:14158]	TMEM204	0.7076	0.0003359	0.06815
ENSCAFG00000012941	TFRC	transferrin receptor [Source:HGNC Symbol;Acc:HGNC:11763]	TFRC	0.9877	0.0003363	0.06815
ENSCAFG00000020015	C16orf46	chromosome 16 open reading frame 46 [Source:HGNC Symbol;Acc:HGNC:26525]	C16orf46	1.063	0.0003429	0.06852
ENSCAFG00000000244	MTFR2	mitochondrial fission regulator 2 [Source:HGNC Symbol;Acc:HGNC:21115]	MTFR2	1.079	0.0004076	0.07491
ENSCAFG00000000484	STK3	serine/threonine kinase 3 [Source:HGNC Symbol;Acc:HGNC:11406]	STK3	0.3819	0.0004119	0.07491
ENSCAFG00000000412	MDM1	Mdm1 nuclear protein homolog (mouse) [Source:HGNC Symbol;Acc:HGNC:29917]	MDM1	0.5141	0.0004386	0.07847
ENSCAFG00000003752	ENSCAFG00000003752	Uncharacterized protein [Source:UniProtKB/TrEMBL;Acc:E2QU67]		1.241	0.0004425	0.07847
ENSCAFG00000028456	CD83	Uncharacterized protein [Source:UniProtKB/TrEMBL;Acc:J9P5W5]		0.7901	0.0004612	0.07979
ENSCAFG00000030997	CCDC3	coiled-coil domain containing 3 [Source:HGNC Symbol;Acc:HGNC:23813]	CCDC3	1.329	0.000484	0.08244
ENSCAFG00000016452	ENSCAFG00000016452			0.6139	0.0004882	0.08244
ENSCAFG00000002994	NT5E	5'-nucleotidase, ecto (CD73) [Source:HGNC Symbol;Acc:HGNC:8021]	NT5E	1.189	0.0005118	0.08542
ENSCAFG00000030132	ELOVL4	ELOVL fatty acid elongase 4 [Source:HGNC Symbol;Acc:HGNC:14415]	ELOVL4	0.7573	0.0005416	0.08731
ENSCAFG00000008236	ENSCAFG00000008236			0.9441	0.0006111	0.09633
ENSCAFG00000014853	ALP	Canis lupus familiaris alkaline phosphatase, liver/bone/kidney (ALPL), mRNA. [Source:RefSeq mRNA;Acc:NM_001197137]		0.8109	0.0006673	0.1018
ENSCAFG00000011086	SLC16A6	solute carrier family 16, member 6 [Source:HGNC Symbol;Acc:HGNC:10927]	SLC16A6	0.7195	0.0007291	0.1041
ENSCAFG00000017593	CENPI	centromere protein I [Source:HGNC Symbol;Acc:HGNC:3968]	CENPI	1.08	0.0007313	0.1041
ENSCAFG00000019872	CEL	carboxyl ester lipase [Source:HGNC Symbol;Acc:HGNC:1848]	CEL	1.16	0.0007357	0.1041
ENSCAFG00000007077	CSAD	cysteine sulfinic acid decarboxylase [Source:HGNC Symbol;Acc:HGNC:18966]	CSAD	0.8233	0.000741	0.1041
ENSCAFG00000022712	ENSCAFG00000022712			0.8597	0.0008078	0.1087
ENSCAFG00000005109	CXCR4	Canis lupus familiaris chemokine (C-X-C motif) receptor 4 (CXCR4), mRNA. [Source:RefSeq mRNA;Acc:NM_001048026]		1.152	0.0008251	0.1087
ENSCAFG00000002073	ARHGEF39	Rho guanine nucleotide exchange factor (GEF) 39 [Source:HGNC Symbol;Acc:HGNC:25909]	ARHGEF39	0.948	0.0008278	0.1087
ENSCAFG00000015342	RAD51AP1	RAD51 associated protein 1 [Source:HGNC Symbol;Acc:HGNC:16956]	RAD51AP1	1.116	0.0008523	0.1109
ENSCAFG00000019943	CRISPLD2	cysteine-rich secretory protein LCCL domain containing 2 [Source:HGNC Symbol;Acc:HGNC:25248]	CRISPLD2	0.8616	0.000884	0.113
ENSCAFG00000007136	TNFRSF19	tumor necrosis factor receptor superfamily, member 19 [Source:HGNC Symbol;Acc:HGNC:11915]	TNFRSF19	0.6239	0.0008844	0.113
ENSCAFG00000009612	IFIT2	interferon-induced protein with tetratricopeptide repeats 2 [Source:HGNC Symbol;Acc:HGNC:5409]	IFIT2	0.925	0.0009614	0.1189
ENSCAFG00000022659	SNORD47			0.8515	0.000972	0.1189
ENSCAFG00000023201	TLR9	Canis lupus familiaris toll-like receptor 9 (TLR9), mRNA. [Source:RefSeq mRNA;Acc:NM_001002998]		1.424	0.001073	0.1268
ENSCAFG00000019467	RNF208	ring finger protein 208 [Source:HGNC Symbol;Acc:HGNC:25420]	RNF208	1.032	0.001088	0.1274
ENSCAFG00000002970	HOXA13	homeobox A13 [Source:HGNC Symbol;Acc:HGNC:5102]	HOXA13	1.442	0.001107	0.1274
ENSCAFG00000018911	OMA1	OMA1 zinc metallopeptidase [Source:HGNC Symbol;Acc:HGNC:29661]	OMA1	0.6129	0.001134	0.1274
ENSCAFG00000016090	TOP2A	topoisomerase (DNA) II alpha 170kDa [Source:HGNC Symbol;Acc:HGNC:11989]	TOP2A	1.16	0.001145	0.1274
ENSCAFG00000016530	PLXDC1	plexin domain containing 1 [Source:HGNC Symbol;Acc:HGNC:20945]	PLXDC1	0.7397	0.001145	0.1274
ENSCAFG00000028527	TRMT10B	tRNA methyltransferase 10 homolog B (S. cerevisiae) [Source:HGNC Symbol;Acc:HGNC:26454]	TRMT10B	0.3759	0.001195	0.1304
ENSCAFG00000007705	ENSCAFG00000007705	Uncharacterized protein [Source:UniProtKB/TrEMBL;Acc:E2R3S2]		1.139	0.001218	0.131
ENSCAFG00000003730	GPX7	glutathione peroxidase 7 [Source:HGNC Symbol;Acc:HGNC:4559]	GPX7	0.6677	0.001308	0.1364
ENSCAFG00000010161	LPL	Uncharacterized protein [Source:UniProtKB/TrEMBL;Acc:F1PA62]		1.067	0.001369	0.1397
ENSCAFG00000012136	NEK2	NIMA-related kinase 2 [Source:HGNC Symbol;Acc:HGNC:7745]	NEK2	1.15	0.00138	0.1398
ENSCAFG00000009306	F2RL2	coagulation factor II (thrombin) receptor-like 2 [Source:HGNC Symbol;Acc:HGNC:3539]	F2RL2	1.337	0.001435	0.1424
ENSCAFG00000014074	CRYAB	crystallin, alpha B [Source:HGNC Symbol;Acc:HGNC:2389]	CRYAB	0.9909	0.001542	0.1498
ENSCAFG00000020107	FA2H	fatty acid 2-hydroxylase [Source:HGNC Symbol;Acc:HGNC:21197]	FA2H	1.294	0.001597	0.1521
ENSCAFG00000000670	RIMS2	regulating synaptic membrane exocytosis 2 [Source:HGNC Symbol;Acc:HGNC:17283]	RIMS2	0.7583	0.001706	0.1544
ENSCAFG00000011172	FSTL1	follistatin-like 1 [Source:HGNC Symbol;Acc:HGNC:3972]	FSTL1	0.5246	0.001731	0.1544
ENSCAFG00000004133	CCNA2	cyclin A2 [Source:HGNC Symbol;Acc:HGNC:1578]	CCNA2	0.9954	0.001777	0.1564
ENSCAFG00000000782	GTSE1	G-2 and S-phase expressed 1 [Source:HGNC Symbol;Acc:HGNC:13698]	GTSE1	1.16	0.001805	0.1564
ENSCAFG00000018207	CABLES1	Cdk5 and Abl enzyme substrate 1 [Source:HGNC Symbol;Acc:HGNC:25097]	CABLES1	0.6418	0.001815	0.1564
ENSCAFG00000025345	RELN	reelin [Source:HGNC Symbol;Acc:HGNC:9957]	RELN	0.64	0.001918	0.1579
ENSCAFG00000014338	NRXN2	neurexin 2 [Source:HGNC Symbol;Acc:HGNC:8009]	NRXN2	0.888	0.00193	0.1579
ENSCAFG00000007047	MAL	mal, T-cell differentiation protein [Source:HGNC Symbol;Acc:HGNC:6817]	MAL	1.393	0.001937	0.1579
ENSCAFG00000013156	CSPG5	chondroitin sulfate proteoglycan 5 (neuroglycan C) [Source:HGNC Symbol;Acc:HGNC:2467]	CSPG5	0.6165	0.001972	0.1599
ENSCAFG00000014256	ENSCAFG00000014256	Uncharacterized protein [Source:UniProtKB/TrEMBL;Acc:F1P8Z7]		1.389	0.001998	0.1604
ENSCAFG00000023779	ZBTB8A	zinc finger and BTB domain containing 8A [Source:HGNC Symbol;Acc:HGNC:24172]	ZBTB8A	0.8529	0.00204	0.1611
ENSCAFG00000000868	SMOC2	Canis lupus familiaris SPARC related modular calcium binding 2 (SMOC2), mRNA. [Source:RefSeq mRNA;Acc:NM_001177803]		0.8863	0.002046	0.1611
ENSCAFG00000030295	ENSCAFG00000030295	Uncharacterized protein [Source:UniProtKB/TrEMBL;Acc:J9P6X8]		1.196	0.002055	0.1611
ENSCAFG00000011819	TECTA	tectorin alpha [Source:HGNC Symbol;Acc:HGNC:11720]	TECTA	1.37	0.002112	0.1634
ENSCAFG00000020429	DEPDC1	DEP domain containing 1 [Source:HGNC Symbol;Acc:HGNC:22949]	DEPDC1	1.142	0.00212	0.1634
ENSCAFG00000009431	E2F8	E2F transcription factor 8 [Source:HGNC Symbol;Acc:HGNC:24727]	E2F8	1.142	0.002192	0.1672
ENSCAFG00000015026	DLGAP5	discs, large (Drosophila) homolog-associated protein 5 [Source:HGNC Symbol;Acc:HGNC:16864]	DLGAP5	1.146	0.00227	0.1722
ENSCAFG00000014529	CENPL	centromere protein L [Source:HGNC Symbol;Acc:HGNC:17879]	CENPL	0.6765	0.002326	0.1746
ENSCAFG00000011830	PITPNB	phosphatidylinositol transfer protein, beta [Source:HGNC Symbol;Acc:HGNC:9002]	PITPNB	0.2498	0.002341	0.1748
ENSCAFG00000011506	RRH	retinal pigment epithelium-derived rhodopsin homolog [Source:HGNC Symbol;Acc:HGNC:10450]	RRH	0.7338	0.002426	0.1794
ENSCAFG00000000847	FGFR1OP	FGFR1 oncogene partner [Source:HGNC Symbol;Acc:HGNC:17012]	FGFR1OP	0.5835	0.002436	0.1794
ENSCAFG00000022732	ND3	NADH-ubiquinone oxidoreductase chain 3 [Source:UniProtKB/Swiss-Prot;Acc:Q9ZZ60]		0.9758	0.002453	0.1794
ENSCAFG00000032154	ENSCAFG00000032154	DNA polymerase [Source:UniProtKB/TrEMBL;Acc:J9NTZ1]		0.8576	0.002485	0.1804
ENSCAFG00000005259	CDC20	cell division cycle 20 [Source:HGNC Symbol;Acc:HGNC:1723]	CDC20	0.7986	0.002567	0.1824
ENSCAFG00000030023	ENSCAFG00000030023	Uncharacterized protein [Source:UniProtKB/TrEMBL;Acc:J9P5L8]		1.353	0.002819	0.1909
ENSCAFG00000005337	CSGALNACT1	chondroitin sulfate N-acetylgalactosaminyltransferase 1 [Source:HGNC Symbol;Acc:HGNC:24290]	CSGALNACT1	0.8426	0.002825	0.1909
ENSCAFG00000003959	RAB19	RAB19, member RAS oncogene family [Source:HGNC Symbol;Acc:HGNC:19982]	RAB19	1.155	0.002927	0.195
ENSCAFG00000013759	MEX3B	mex-3 RNA binding family member B [Source:HGNC Symbol;Acc:HGNC:25297]	MEX3B	0.6774	0.003034	0.1993
ENSCAFG00000002803	ACTL7A	actin-like 7A [Source:HGNC Symbol;Acc:HGNC:161]	ACTL7A	0.8052	0.003187	0.2055
ENSCAFG00000022714	ENSCAFG00000022714			1.075	0.003211	0.2061
ENSCAFG00000005554	ENPP7	ectonucleotide pyrophosphatase/phosphodiesterase 7 [Source:HGNC Symbol;Acc:HGNC:23764]	ENPP7	1.209	0.003269	0.2084
ENSCAFG00000025202	CA2	Canis lupus familiaris carbonic anhydrase II (CA2), mRNA. [Source:RefSeq mRNA;Acc:NM_001145170]		1.059	0.00332	0.2084
ENSCAFG00000001595	ADCK5	aarF domain containing kinase 5 [Source:HGNC Symbol;Acc:HGNC:21738]	ADCK5	0.4138	0.003378	0.21
ENSCAFG00000030197	OTOR	otoraplin [Source:HGNC Symbol;Acc:HGNC:8517]	OTOR	1.331	0.003382	0.21
ENSCAFG00000005401	GPD1L	glycerol-3-phosphate dehydrogenase 1-like [Source:HGNC Symbol;Acc:HGNC:28956]	GPD1L	0.6192	0.003417	0.2106
ENSCAFG00000005984	KDELC1	KDEL (Lys-Asp-Glu-Leu) containing 1 [Source:HGNC Symbol;Acc:HGNC:19350]	KDELC1	0.3493	0.00343	0.2106
ENSCAFG00000005523	MBNL2	muscleblind-like splicing regulator 2 [Source:HGNC Symbol;Acc:HGNC:16746]	MBNL2	0.3847	0.003452	0.211
ENSCAFG00000031208	ENSCAFG00000031208	Uncharacterized protein [Source:UniProtKB/TrEMBL;Acc:J9P1N3]		1.252	0.003701	0.2188
ENSCAFG00000001576	FBXL6	F-box and leucine-rich repeat protein 6 [Source:HGNC Symbol;Acc:HGNC:13603]	FBXL6	0.4	0.003746	0.2205
ENSCAFG00000000593	LMNB1	lamin B1 [Source:HGNC Symbol;Acc:HGNC:6637]	LMNB1	0.5369	0.003801	0.222
ENSCAFG00000007392	CENPK	centromere protein K [Source:HGNC Symbol;Acc:HGNC:29479]	CENPK	0.9715	0.003868	0.2231
ENSCAFG00000008877	BUB1B	BUB1 mitotic checkpoint serine/threonine kinase B [Source:HGNC Symbol;Acc:HGNC:1149]	BUB1B	0.962	0.003896	0.2237
ENSCAFG00000023690	ERCC6L	excision repair cross-complementation group 6-like [Source:HGNC Symbol;Acc:HGNC:20794]	ERCC6L	1.086	0.003991	0.227
ENSCAFG00000007133	DEPDC1B	DEP domain containing 1B [Source:HGNC Symbol;Acc:HGNC:24902]	DEPDC1B	0.9518	0.004	0.227
ENSCAFG00000011859	SPC25	SPC25, NDC80 kinetochore complex component [Source:HGNC Symbol;Acc:HGNC:24031]	SPC25	0.9587	0.004142	0.2313
ENSCAFG00000016118	C1orf64	chromosome 1 open reading frame 64 [Source:HGNC Symbol;Acc:HGNC:28339]	C1orf64	1.187	0.00418	0.2317
ENSCAFG00000015551	HAUS8	HAUS augmin-like complex, subunit 8 [Source:HGNC Symbol;Acc:HGNC:30532]	HAUS8	0.5529	0.004229	0.2325
ENSCAFG00000005007	ENSCAFG00000005007	Uncharacterized protein [Source:UniProtKB/TrEMBL;Acc:E2RPT8]		1.134	0.004258	0.2325
ENSCAFG00000009880	SNCA	synuclein, alpha (non A4 component of amyloid precursor) [Source:HGNC Symbol;Acc:HGNC:11138]	SNCA	1.099	0.00426	0.2325
ENSCAFG00000031429	GNA14	guanine nucleotide binding protein (G protein), alpha 14 [Source:HGNC Symbol;Acc:HGNC:4382]	GNA14	0.5139	0.004261	0.2325
ENSCAFG00000031652	SDC2	syndecan 2 [Source:HGNC Symbol;Acc:HGNC:10659]	SDC2	0.4504	0.004341	0.2339
ENSCAFG00000020108	SLC44A3	solute carrier family 44, member 3 [Source:HGNC Symbol;Acc:HGNC:28689]	SLC44A3	1.108	0.004346	0.2339
ENSCAFG00000013401	CSDA	Canis lupus familiaris cold shock domain protein A (CSDA), mRNA. [Source:RefSeq mRNA;Acc:NM_001003127]		0.4732	0.004352	0.2339
ENSCAFG00000012316	ENSCAFG00000012316	Uncharacterized protein [Source:UniProtKB/TrEMBL;Acc:J9P1P6]		0.507	0.004395	0.2351
ENSCAFG00000016394	PLEK2	pleckstrin 2 [Source:HGNC Symbol;Acc:HGNC:19238]	PLEK2	0.5234	0.00445	0.2364
ENSCAFG00000013689	RFC4	replication factor C (activator 1) 4, 37kDa [Source:HGNC Symbol;Acc:HGNC:9972]	RFC4	0.4919	0.004498	0.2372
ENSCAFG00000002233	NPR2	natriuretic peptide receptor 2 [Source:HGNC Symbol;Acc:HGNC:7944]	NPR2	0.3482	0.004547	0.2389
ENSCAFG00000009179	RAD54B	RAD54 homolog B (S. cerevisiae) [Source:HGNC Symbol;Acc:HGNC:17228]	RAD54B	0.9224	0.004683	0.2425
ENSCAFG00000028675	ZNF23	zinc finger protein 23 [Source:HGNC Symbol;Acc:HGNC:13023]	ZNF23	0.3778	0.004822	0.2461
ENSCAFG00000012272	IGFBP1	insulin-like growth factor binding protein 1 [Source:HGNC Symbol;Acc:HGNC:5469]	IGFBP1	1.273	0.004889	0.2477
ENSCAFG00000013807	TMEM47	Canis lupus familiaris transmembrane protein 47 (TMEM47), mRNA. [Source:RefSeq mRNA;Acc:NM_001003045]		0.921	0.005096	0.2519
ENSCAFG00000001550	FOXRED2	FAD-dependent oxidoreductase domain containing 2 [Source:HGNC Symbol;Acc:HGNC:26264]	FOXRED2	0.6174	0.005126	0.2525
ENSCAFG00000009336	MYBL2	v-myb avian myeloblastosis viral oncogene homolog-like 2 [Source:HGNC Symbol;Acc:HGNC:7548]	MYBL2	0.7846	0.005207	0.2547
ENSCAFG00000007435	E2F1	E2F transcription factor 1 [Source:HGNC Symbol;Acc:HGNC:3113]	E2F1	1.112	0.005394	0.2615
ENSCAFG00000028754	PPAP2B	phosphatidic acid phosphatase type 2B [Source:HGNC Symbol;Acc:HGNC:9229]	PPAP2B	0.4858	0.005422	0.2615
ENSCAFG00000015464	FAM64A	family with sequence similarity 64, member A [Source:HGNC Symbol;Acc:HGNC:25483]	FAM64A	1.087	0.00548	0.2618
ENSCAFG00000006095	ANKRD10	ankyrin repeat domain 10 [Source:HGNC Symbol;Acc:HGNC:20265]	ANKRD10	0.354	0.005503	0.262
ENSCAFG00000019977	HSD17B2	hydroxysteroid (17-beta) dehydrogenase 2 [Source:HGNC Symbol;Acc:HGNC:5211]	HSD17B2	1.233	0.00555	0.2626
ENSCAFG00000013538	ZBTB16	zinc finger and BTB domain containing 16 [Source:HGNC Symbol;Acc:HGNC:12930]	ZBTB16	0.8242	0.005637	0.2648
ENSCAFG00000011211	ECEL1	endothelin converting enzyme-like 1 [Source:HGNC Symbol;Acc:HGNC:3147]	ECEL1	0.7751	0.005674	0.2655
ENSCAFG00000030216	ENSCAFG00000030216	Uncharacterized protein [Source:UniProtKB/TrEMBL;Acc:J9NUT2]		0.5223	0.00569	0.2655
ENSCAFG00000016600	ENSCAFG00000016600	Uncharacterized protein [Source:UniProtKB/TrEMBL;Acc:E2R8B4]		1.008	0.005708	0.2655
ENSCAFG00000006560	NCAPH	non-SMC condensin I complex, subunit H [Source:HGNC Symbol;Acc:HGNC:1112]	NCAPH	0.6821	0.005874	0.2706
ENSCAFG00000005761	ARL5A	ADP-ribosylation factor-like 5A [Source:HGNC Symbol;Acc:HGNC:696]	ARL5A	0.3526	0.00595	0.2711
ENSCAFG00000011915	ENSCAFG00000011915	Uncharacterized protein [Source:UniProtKB/TrEMBL;Acc:H9GWB4]		0.9086	0.00598	0.2711
ENSCAFG00000005389	PARP2	poly (ADP-ribose) polymerase 2 [Source:HGNC Symbol;Acc:HGNC:272]	PARP2	0.4205	0.005994	0.2711
ENSCAFG00000010030	TMCC2	transmembrane and coiled-coil domain family 2 [Source:HGNC Symbol;Acc:HGNC:24239]	TMCC2	0.4827	0.006058	0.2711
ENSCAFG00000019177	SLC1A7	solute carrier family 1 (glutamate transporter), member 7 [Source:HGNC Symbol;Acc:HGNC:10945]	SLC1A7	1.032	0.00609	0.2717
ENSCAFG00000003115	GJA10	gap junction protein, alpha 10, 62kDa [Source:HGNC Symbol;Acc:HGNC:16995]	GJA10	0.8443	0.006151	0.2736
ENSCAFG00000031961	PPIC	peptidylprolyl isomerase C (cyclophilin C) [Source:HGNC Symbol;Acc:HGNC:9256]	PPIC	0.5302	0.006219	0.274
ENSCAFG00000019744	CTNNBIP1	catenin, beta interacting protein 1 [Source:HGNC Symbol;Acc:HGNC:16913]	CTNNBIP1	0.7625	0.00637	0.2792
ENSCAFG00000019391	MORN1	MORN repeat containing 1 [Source:HGNC Symbol;Acc:HGNC:25852]	MORN1	0.8508	0.006406	0.2792
ENSCAFG00000003050	XPO1	exportin 1 [Source:HGNC Symbol;Acc:HGNC:12825]	XPO1	0.3558	0.006448	0.2792
ENSCAFG00000010175	CDH22	cadherin 22, type 2 [Source:HGNC Symbol;Acc:HGNC:13251]	CDH22	1.087	0.006456	0.2792
ENSCAFG00000004676	CGREF1	cell growth regulator with EF-hand domain 1 [Source:HGNC Symbol;Acc:HGNC:16962]	CGREF1	1.024	0.006545	0.2814
ENSCAFG00000003481	ING3	inhibitor of growth family, member 3 [Source:HGNC Symbol;Acc:HGNC:14587]	ING3	0.4167	0.006632	0.2825
ENSCAFG00000004451	MED4	mediator complex subunit 4 [Source:HGNC Symbol;Acc:HGNC:17903]	MED4	0.4133	0.006659	0.2828
ENSCAFG00000031331	OCIAD2	OCIA domain containing 2 [Source:HGNC Symbol;Acc:HGNC:28685]	OCIAD2	0.803	0.006712	0.2842
ENSCAFG00000007062	BUB1	BUB1 mitotic checkpoint serine/threonine kinase [Source:HGNC Symbol;Acc:HGNC:1148]	BUB1	1.033	0.006748	0.2849
ENSCAFG00000009027	FAM83D	family with sequence similarity 83, member D [Source:HGNC Symbol;Acc:HGNC:16122]	FAM83D	0.8351	0.006804	0.2864
ENSCAFG00000016508	KLF8	Kruppel-like factor 8 [Source:HGNC Symbol;Acc:HGNC:6351]	KLF8	1.112	0.006848	0.2873
ENSCAFG00000016677	NCAPG	non-SMC condensin I complex, subunit G [Source:HGNC Symbol;Acc:HGNC:24304]	NCAPG	0.8317	0.006901	0.2879
ENSCAFG00000024992	TMOD3	tropomodulin 3 (ubiquitous) [Source:HGNC Symbol;Acc:HGNC:11873]	TMOD3	0.3125	0.007177	0.292
ENSCAFG00000018724	ENSCAFG00000018724	Uncharacterized protein [Source:UniProtKB/TrEMBL;Acc:E2R5A8]		0.8809	0.007237	0.292
ENSCAFG00000010137	MFSD4	major facilitator superfamily domain containing 4 [Source:HGNC Symbol;Acc:HGNC:25433]	MFSD4	0.5652	0.007265	0.292
ENSCAFG00000004902	DIAPH3	diaphanous-related formin 3 [Source:HGNC Symbol;Acc:HGNC:15480]	DIAPH3	0.8778	0.007289	0.292
ENSCAFG00000007837	KNTC1	kinetochore associated 1 [Source:HGNC Symbol;Acc:HGNC:17255]	KNTC1	0.7943	0.007323	0.292
ENSCAFG00000007364	KLKB1	Canis lupus familiaris kallikrein B, plasma (Fletcher factor) 1 (KLKB1), mRNA. [Source:RefSeq mRNA;Acc:NM_001242717]		0.9089	0.007376	0.292
ENSCAFG00000001005	TNFRSF13C	tumor necrosis factor receptor superfamily, member 13C [Source:HGNC Symbol;Acc:HGNC:17755]	TNFRSF13C	1.118	0.007399	0.292
ENSCAFG00000002842	TTK	TTK protein kinase [Source:HGNC Symbol;Acc:HGNC:12401]	TTK	0.996	0.007401	0.292
ENSCAFG00000004707	ZNF404	zinc finger protein 404 [Source:HGNC Symbol;Acc:HGNC:19417]	ZNF404	0.7348	0.007464	0.292
ENSCAFG00000015807	MAT1A	methionine adenosyltransferase I, alpha [Source:HGNC Symbol;Acc:HGNC:6903]	MAT1A	0.6895	0.007495	0.292
ENSCAFG00000009131	PDP1	pyruvate dehyrogenase phosphatase catalytic subunit 1 [Source:HGNC Symbol;Acc:HGNC:9279]	PDP1	0.3508	0.007512	0.292
ENSCAFG00000008392	NEIL3	nei endonuclease VIII-like 3 (E. coli) [Source:HGNC Symbol;Acc:HGNC:24573]	NEIL3	1.079	0.007514	0.292
ENSCAFG00000010157	BACE2	beta-site APP-cleaving enzyme 2 [Source:HGNC Symbol;Acc:HGNC:934]	BACE2	0.2607	0.007629	0.2942
ENSCAFG00000011393	ENSCAFG00000011393	Claudin [Source:UniProtKB/TrEMBL;Acc:F1Q062]		0.7919	0.007651	0.2942
ENSCAFG00000000831	EXT1	exostosin glycosyltransferase 1 [Source:HGNC Symbol;Acc:HGNC:3512]	EXT1	0.4912	0.007652	0.2942
ENSCAFG00000003006	DNAJC25	Canis lupus familiaris DnaJ (Hsp40) homolog, subfamily C , member 25 (DNAJC25), mRNA. [Source:RefSeq mRNA;Acc:NM_001205003]		0.3115	0.007866	0.2996
ENSCAFG00000009220	RAD51	Canis lupus familiaris RAD51 homolog (S. cerevisiae) (RAD51), mRNA. [Source:RefSeq mRNA;Acc:NM_001003043]		0.9641	0.007903	0.2996
ENSCAFG00000001799	MTERF2	mitochondrial transcription termination factor 2 [Source:HGNC Symbol;Acc:HGNC:30779]	MTERF2	0.4783	0.008004	0.2996
ENSCAFG00000005291	WNT11	wingless-type MMTV integration site family, member 11 [Source:HGNC Symbol;Acc:HGNC:12776]	WNT11	1.033	0.008084	0.301
ENSCAFG00000013925	SEMA6D	sema domain, transmembrane domain (TM), and cytoplasmic domain, (semaphorin) 6D [Source:HGNC Symbol;Acc:HGNC:16770]	SEMA6D	0.5185	0.008147	0.302
ENSCAFG00000012140	PRC1	protein regulator of cytokinesis 1 [Source:HGNC Symbol;Acc:HGNC:9341]	PRC1	0.7232	0.008153	0.302
ENSCAFG00000008918	EBF2	early B-cell factor 2 [Source:HGNC Symbol;Acc:HGNC:19090]	EBF2	1.036	0.008243	0.3034
ENSCAFG00000031735	TNFSF13B	tumor necrosis factor (ligand) superfamily, member 13b [Source:HGNC Symbol;Acc:HGNC:11929]	TNFSF13B	0.7146	0.008271	0.3034
ENSCAFG00000029415	ENSCAFG00000029415	Uncharacterized protein [Source:UniProtKB/TrEMBL;Acc:J9P1R4]		1.088	0.008288	0.3034
ENSCAFG00000030184	ENSCAFG00000030184	Uncharacterized protein [Source:UniProtKB/TrEMBL;Acc:J9NS70]		0.4267	0.0083	0.3034
ENSCAFG00000008823	FAM151B	family with sequence similarity 151, member B [Source:HGNC Symbol;Acc:HGNC:33716]	FAM151B	0.3387	0.008686	0.3104
ENSCAFG00000001204	KIF20A	kinesin family member 20A [Source:HGNC Symbol;Acc:HGNC:9787]	KIF20A	0.8675	0.008784	0.3109
ENSCAFG00000023689	LIPJ	lipase, family member J [Source:HGNC Symbol;Acc:HGNC:21773]	LIPJ	0.7812	0.00879	0.3109
ENSCAFG00000008340	RACGAP1	Rac GTPase activating protein 1 [Source:HGNC Symbol;Acc:HGNC:9804]	RACGAP1	0.6652	0.008847	0.3109
ENSCAFG00000010551	CHEK1	checkpoint kinase 1 [Source:HGNC Symbol;Acc:HGNC:1925]	CHEK1	0.6162	0.009036	0.3134
ENSCAFG00000009571	CPN1	carboxypeptidase N, polypeptide 1 [Source:HGNC Symbol;Acc:HGNC:2312]	CPN1	0.8173	0.009059	0.3134
ENSCAFG00000002334	MELK	maternal embryonic leucine zipper kinase [Source:HGNC Symbol;Acc:HGNC:16870]	MELK	0.7744	0.00917	0.315
ENSCAFG00000017281	ADRA1B	alpha-1B adrenergic receptor [Source:RefSeq peptide;Acc:NP_001183964]		1.125	0.009556	0.3235
ENSCAFG00000019958	NTNG1	netrin G1 [Source:HGNC Symbol;Acc:HGNC:23319]	NTNG1	0.8054	0.009589	0.3239
ENSCAFG00000032027	DUSP7	dual specificity phosphatase 7 [Source:HGNC Symbol;Acc:HGNC:3073]	DUSP7	0.3468	0.009612	0.3239
ENSCAFG00000019261	LSM5	LSM5 homolog, U6 small nuclear RNA associated (S. cerevisiae) [Source:HGNC Symbol;Acc:HGNC:17162]	LSM5	0.688	0.009835	0.3296
ENSCAFG00000031210	OAF	OAF homolog (Drosophila) [Source:HGNC Symbol;Acc:HGNC:28752]	OAF	0.4019	0.009875	0.3296
ENSCAFG00000007075	TPX2	TPX2, microtubule-associated [Source:HGNC Symbol;Acc:HGNC:1249]	TPX2	0.797	0.009937	0.3298

## Sheet: (2)DOWNREGULATED
Additional file 3: List of DOWNREGULATED DEG found in the contrast “mid-gestation over antigestagen” (p<0.01)
Ensembl gene ID	Caf_Gene_name	Gene description	Human_Gene_name	log2 Ratio	pValue	FDR
ENSCAFG00000001825	TMEM2	transmembrane protein 2 [Source:HGNC Symbol;Acc:HGNC:11869]		-1.265	1.26e-09	1.79e-05
ENSCAFG00000013547	FZD5	frizzled class receptor 5 [Source:HGNC Symbol;Acc:HGNC:4043]	FZD5	-2.146	4.7e-09	3.33e-05
ENSCAFG00000025273	TMEM65	transmembrane protein 65 [Source:HGNC Symbol;Acc:HGNC:25203]	TMEM65	-1.377	2.81e-08	9.35e-05
ENSCAFG00000031411	ENSCAFG00000031411			-2.172	3.3e-08	9.35e-05
ENSCAFG00000015485	ENSCAFG00000015485	Uncharacterized protein [Source:UniProtKB/TrEMBL;Acc:E2R771]		-0.9334	1.16e-07	0.0002359
ENSCAFG00000000834	TNFRSF11B	tumor necrosis factor receptor superfamily, member 11b [Source:HGNC Symbol;Acc:HGNC:11909]	TNFRSF11B	-1.455	6.94e-07	0.001094
ENSCAFG00000007902	SLC11A2	solute carrier family 11 (proton-coupled divalent metal ion transporter), member 2 [Source:HGNC Symbol;Acc:HGNC:10908]	SLC11A2	-1.399	1.05e-06	0.001488
ENSCAFG00000012361	ASCC2	activating signal cointegrator 1 complex subunit 2 [Source:HGNC Symbol;Acc:HGNC:24103]	ASCC2	-0.9202	1.24e-06	0.0016
ENSCAFG00000012671	TRIM63	tripartite motif containing 63, E3 ubiquitin protein ligase [Source:HGNC Symbol;Acc:HGNC:16007]	TRIM63	-1.742	1.7e-06	0.002013
ENSCAFG00000001018	CCDC134	coiled-coil domain containing 134 [Source:HGNC Symbol;Acc:HGNC:26185]	CCDC134	-0.8298	7.78e-06	0.007879
ENSCAFG00000013010	TBL2	transducin (beta)-like 2 [Source:HGNC Symbol;Acc:HGNC:11586]	TBL2	-1.162	1.16e-05	0.01031
ENSCAFG00000032100	CSRNP3	cysteine-serine-rich nuclear protein 3 [Source:HGNC Symbol;Acc:HGNC:30729]	CSRNP3	-1.179	1.79e-05	0.0141
ENSCAFG00000001453	RASEF	RAS and EF-hand domain containing [Source:HGNC Symbol;Acc:HGNC:26464]	RASEF	-1.538	2.1e-05	0.01567
ENSCAFG00000010053	ANO5	anoctamin 5 [Source:HGNC Symbol;Acc:HGNC:27337]	ANO5	-1.152	3.8e-05	0.02569
ENSCAFG00000016604	ZSWIM4	zinc finger, SWIM-type containing 4 [Source:HGNC Symbol;Acc:HGNC:25704]	ZSWIM4	-1.324	4.74e-05	0.02596
ENSCAFG00000016679	MAP3K9	mitogen-activated protein kinase kinase kinase 9 [Source:HGNC Symbol;Acc:HGNC:6861]	MAP3K9	-1.287	4.76e-05	0.02596
ENSCAFG00000018274	MIEF2	mitochondrial elongation factor 2 [Source:HGNC Symbol;Acc:HGNC:17920]	MIEF2	-0.7243	6.75e-05	0.03418
ENSCAFG00000004173	C5AR2	complement component 5a receptor 2 [Source:HGNC Symbol;Acc:HGNC:4527]	C5AR2	-1.35	8.01e-05	0.03916
ENSCAFG00000017232	HACD3	3-hydroxyacyl-CoA dehydratase 3 [Source:HGNC Symbol;Acc:HGNC:24175]	HACD3	-0.9463	9.79e-05	0.04578
ENSCAFG00000005212	FOSL2	FOS-like antigen 2 [Source:HGNC Symbol;Acc:HGNC:3798]	FOSL2	-0.9746	0.0001042	0.04578
ENSCAFG00000006044	TRPC4	transient receptor potential cation channel, subfamily C, member 4 [Source:HGNC Symbol;Acc:HGNC:12336]	TRPC4	-1.247	0.0001062	0.04578
ENSCAFG00000019619	KLHL21	kelch-like family member 21 [Source:HGNC Symbol;Acc:HGNC:29041]	KLHL21	-1.211	0.0001111	0.04578
ENSCAFG00000013559	PLEKHM3	pleckstrin homology domain containing, family M, member 3 [Source:HGNC Symbol;Acc:HGNC:34006]	PLEKHM3	-0.6489	0.0001145	0.04578
ENSCAFG00000019835	SORT1	sortilin 1 [Source:HGNC Symbol;Acc:HGNC:11186]	SORT1	-0.6676	0.0001178	0.04578
ENSCAFG00000009246	ZFYVE27	zinc finger, FYVE domain containing 27 [Source:HGNC Symbol;Acc:HGNC:26559]	ZFYVE27	-0.6518	0.0001181	0.04578
ENSCAFG00000009520	BAP1	BRCA1 associated protein-1 (ubiquitin carboxy-terminal hydrolase) [Source:HGNC Symbol;Acc:HGNC:950]	BAP1	-0.3352	0.0001259	0.04578
ENSCAFG00000003619	CLCN1	Canis lupus familiaris chloride channel, voltage-sensitive 1 (CLCN1), mRNA. [Source:RefSeq mRNA;Acc:NM_001003124]		-1.63	0.0001311	0.04614
ENSCAFG00000005396	CMTM6	CKLF-like MARVEL transmembrane domain containing 6 [Source:HGNC Symbol;Acc:HGNC:19177]	CMTM6	-0.6999	0.0001334	0.04614
ENSCAFG00000017153	CITED1	Cbp/p300-interacting transactivator, with Glu/Asp-rich carboxy-terminal domain, 1 [Source:HGNC Symbol;Acc:HGNC:1986]	CITED1	-1.444	0.0001444	0.04662
ENSCAFG00000025153	TTC9	tetratricopeptide repeat domain 9 [Source:HGNC Symbol;Acc:HGNC:20267]	TTC9	-1.029	0.0001508	0.04662
ENSCAFG00000028797	ADM5	adrenomedullin 5 (putative) [Source:HGNC Symbol;Acc:HGNC:27293]	ADM5	-1.366	0.0001525	0.04662
ENSCAFG00000007018	C10orf10	chromosome 10 open reading frame 10 [Source:HGNC Symbol;Acc:HGNC:23355]	C10orf10	-1.202	0.0001578	0.04662
ENSCAFG00000002288	GCLC	glutamate-cysteine ligase, catalytic subunit [Source:HGNC Symbol;Acc:HGNC:4311]	GCLC	-0.9075	0.0001975	0.05401
ENSCAFG00000022725	ENSCAFG00000022725			-1.507	0.0002025	0.05401
ENSCAFG00000011354	GATS	GATS, stromal antigen 3 opposite strand [Source:HGNC Symbol;Acc:HGNC:29954]	GATS	-0.6761	0.0002258	0.0572
ENSCAFG00000028577	XK	X-linked Kx blood group [Source:HGNC Symbol;Acc:HGNC:12811]	XK	-0.9526	0.0002511	0.06142
ENSCAFG00000013256	MRC2	mannose receptor, C type 2 [Source:HGNC Symbol;Acc:HGNC:16875]	MRC2	-0.7843	0.0003039	0.06815
ENSCAFG00000004208	FKRP	fukutin related protein [Source:HGNC Symbol;Acc:HGNC:17997]	FKRP	-0.6297	0.0003171	0.06815
ENSCAFG00000023721	DNAJA2	DnaJ (Hsp40) homolog, subfamily A, member 2 [Source:HGNC Symbol;Acc:HGNC:14884]	DNAJA2	-0.4347	0.0003196	0.06815
ENSCAFG00000002169	NFIL3	nuclear factor, interleukin 3 regulated [Source:HGNC Symbol;Acc:HGNC:7787]	NFIL3	-1.226	0.0003221	0.06815
ENSCAFG00000006019	FREM2	FRAS1 related extracellular matrix protein 2 [Source:HGNC Symbol;Acc:HGNC:25396]	FREM2	-0.9947	0.0003301	0.06815
ENSCAFG00000000457	TMEM19	transmembrane protein 19 [Source:HGNC Symbol;Acc:HGNC:25605]	TMEM19	-0.5467	0.0003316	0.06815
ENSCAFG00000005610	KIF5C	kinesin family member 5C [Source:HGNC Symbol;Acc:HGNC:6325]	KIF5C	-1.441	0.0003317	0.06815
ENSCAFG00000003192	SLC31A2	solute carrier family 31 (copper transporter), member 2 [Source:HGNC Symbol;Acc:HGNC:11017]	SLC31A2	-1.181	0.0003514	0.06923
ENSCAFG00000007784	SH2D6	SH2 domain containing 6 [Source:HGNC Symbol;Acc:HGNC:30439]	SH2D6	-1.504	0.0003592	0.06962
ENSCAFG00000007900	ELL2	elongation factor, RNA polymerase II, 2 [Source:HGNC Symbol;Acc:HGNC:17064]	ELL2	-1.118	0.000364	0.06962
ENSCAFG00000013971	ATP2A3	ATPase, Ca++ transporting, ubiquitous [Source:HGNC Symbol;Acc:HGNC:813]	ATP2A3	-1.346	0.0003681	0.06962
ENSCAFG00000013434	FAM43A	family with sequence similarity 43, member A [Source:HGNC Symbol;Acc:HGNC:26888]	FAM43A	-0.9702	0.0003944	0.07362
ENSCAFG00000008359	DCHS2	dachsous cadherin-related 2 [Source:HGNC Symbol;Acc:HGNC:23111]	DCHS2	-1.587	0.0004553	0.07974
ENSCAFG00000019318	B3GALT6	UDP-Gal:betaGal beta 1,3-galactosyltransferase polypeptide 6 [Source:HGNC Symbol;Acc:HGNC:17978]	B3GALT6	-0.8139	0.000519	0.08561
ENSCAFG00000009411	HNF4A	hepatocyte nuclear factor 4, alpha [Source:HGNC Symbol;Acc:HGNC:5024]	HNF4A	-1.424	0.000528	0.08609
ENSCAFG00000002876	TPBG	trophoblast glycoprotein [Source:HGNC Symbol;Acc:HGNC:12004]	TPBG	-1.417	0.0005479	0.08733
ENSCAFG00000015657	PCSK1N	proprotein convertase subtilisin/kexin type 1 inhibitor [Source:HGNC Symbol;Acc:HGNC:17301]	PCSK1N	-1.272	0.0006218	0.09693
ENSCAFG00000007084	FAM110B	family with sequence similarity 110, member B [Source:HGNC Symbol;Acc:HGNC:28587]	FAM110B	-0.7028	0.0006288	0.09696
ENSCAFG00000010192	RNF144B	ring finger protein 144B [Source:HGNC Symbol;Acc:HGNC:21578]	RNF144B	-0.8209	0.0006745	0.1018
ENSCAFG00000006680	LRIG1	leucine-rich repeats and immunoglobulin-like domains 1 [Source:HGNC Symbol;Acc:HGNC:17360]	LRIG1	-0.7352	0.0007198	0.1041
ENSCAFG00000013763	LTF	Uncharacterized protein [Source:UniProtKB/TrEMBL;Acc:F1PR54]		-0.9789	0.0007315	0.1041
ENSCAFG00000011784	ERN1	endoplasmic reticulum to nucleus signaling 1 [Source:HGNC Symbol;Acc:HGNC:3449]	ERN1	-1.006	0.0007333	0.1041
ENSCAFG00000015495	SLC3A2	solute carrier family 3 (amino acid transporter heavy chain), member 2 [Source:HGNC Symbol;Acc:HGNC:11026]	SLC3A2	-0.6283	0.0007711	0.1072
ENSCAFG00000004597	RELB	v-rel avian reticuloendotheliosis viral oncogene homolog B [Source:HGNC Symbol;Acc:HGNC:9956]	RELB	-0.5809	0.0007856	0.1082
ENSCAFG00000006161	ADRB3	Canis lupus familiaris adrenoceptor beta 3 (ADRB3), mRNA. [Source:RefSeq mRNA;Acc:NM_001003377]		-1.508	0.0007953	0.1085
ENSCAFG00000016878	CALCOCO2	calcium binding and coiled-coil domain 2 [Source:HGNC Symbol;Acc:HGNC:29912]	CALCOCO2	-0.6399	0.0008144	0.1087
ENSCAFG00000003383	ADAM17	ADAM metallopeptidase domain 17 [Source:HGNC Symbol;Acc:HGNC:195]	ADAM17	-0.824	0.0009299	0.1178
ENSCAFG00000000160	NAB2	NGFI-A binding protein 2 (EGR1 binding protein 2) [Source:HGNC Symbol;Acc:HGNC:7627]	NAB2	-0.8858	0.0009487	0.1189
ENSCAFG00000008482	JAM2	junctional adhesion molecule 2 [Source:HGNC Symbol;Acc:HGNC:14686]	JAM2	-0.9687	0.0009726	0.1189
ENSCAFG00000016270	ENSCAFG00000016270	Canis lupus familiaris forty-two-three domain containing 1 (FYTTD1), mRNA. [Source:RefSeq mRNA;Acc:NM_001251944]		-0.7608	0.001034	0.125
ENSCAFG00000010849	ENSCAFG00000010849	Uncharacterized protein [Source:UniProtKB/TrEMBL;Acc:E2R148]		-0.8562	0.001039	0.125
ENSCAFG00000029798	NEAT1_1			-1.176	0.001064	0.1268
ENSCAFG00000018857	GPC4	glypican 4 [Source:HGNC Symbol;Acc:HGNC:4452]	GPC4	-0.9209	0.001123	0.1274
ENSCAFG00000009760	LZTS2	leucine zipper, putative tumor suppressor 2 [Source:HGNC Symbol;Acc:HGNC:29381]	LZTS2	-0.4903	0.001124	0.1274
ENSCAFG00000030830	AOC2	amine oxidase, copper containing 2 (retina-specific) [Source:HGNC Symbol;Acc:HGNC:549]	AOC2	-1.364	0.001149	0.1274
ENSCAFG00000012003	LAT2	linker for activation of T cells family, member 2 [Source:HGNC Symbol;Acc:HGNC:12749]	LAT2	-1.031	0.001193	0.1304
ENSCAFG00000014339	SLC29A3	solute carrier family 29 (equilibrative nucleoside transporter), member 3 [Source:HGNC Symbol;Acc:HGNC:23096]	SLC29A3	-0.7194	0.001219	0.131
ENSCAFG00000005735	PURA	purine-rich element binding protein A [Source:HGNC Symbol;Acc:HGNC:9701]	PURA	-0.7225	0.001236	0.1319
ENSCAFG00000000963	RGL2	ral guanine nucleotide dissociation stimulator-like 2 [Source:HGNC Symbol;Acc:HGNC:9769]	RGL2	-0.2901	0.001266	0.1341
ENSCAFG00000018810	MKL2	MKL/myocardin-like 2 [Source:HGNC Symbol;Acc:HGNC:29819]	MKL2	-1.2	0.001308	0.1364
ENSCAFG00000012767	KIAA0226	KIAA0226 [Source:HGNC Symbol;Acc:HGNC:28991]	KIAA0226	-1.136	0.001332	0.1376
ENSCAFG00000004038	HIPK2	homeodomain interacting protein kinase 2 [Source:HGNC Symbol;Acc:HGNC:14402]	HIPK2	-0.7311	0.001339	0.1376
ENSCAFG00000011879	MOSPD2	motile sperm domain containing 2 [Source:HGNC Symbol;Acc:HGNC:28381]	MOSPD2	-0.7433	0.001392	0.14
ENSCAFG00000008871	ANTXR2	anthrax toxin receptor 2 [Source:HGNC Symbol;Acc:HGNC:21732]	ANTXR2	-0.9559	0.001422	0.142
ENSCAFG00000011446	USP13	ubiquitin specific peptidase 13 (isopeptidase T-3) [Source:HGNC Symbol;Acc:HGNC:12611]	USP13	-0.8195	0.001519	0.1489
ENSCAFG00000014932	MED15	mediator complex subunit 15 [Source:HGNC Symbol;Acc:HGNC:14248]	MED15	-0.7849	0.001522	0.1489
ENSCAFG00000025365	ACKR1	atypical chemokine receptor 1 (Duffy blood group) [Source:HGNC Symbol;Acc:HGNC:4035]	ACKR1	-1.004	0.001561	0.1499
ENSCAFG00000008875	TIPARP	TCDD-inducible poly(ADP-ribose) polymerase [Source:HGNC Symbol;Acc:HGNC:23696]	TIPARP	-0.6446	0.001564	0.1499
ENSCAFG00000032489	SHISA7	shisa family member 7 [Source:HGNC Symbol;Acc:HGNC:35409]	SHISA7	-1.215	0.001619	0.1523
ENSCAFG00000019891	ENSCAFG00000019891	Uncharacterized protein [Source:UniProtKB/TrEMBL;Acc:F6V1L3]		-1.296	0.001627	0.1523
ENSCAFG00000002193	RNF149	ring finger protein 149 [Source:HGNC Symbol;Acc:HGNC:23137]	RNF149	-0.8922	0.001632	0.1523
ENSCAFG00000010283	MSI1	musashi RNA-binding protein 1 [Source:HGNC Symbol;Acc:HGNC:7330]	MSI1	-0.7444	0.001668	0.1544
ENSCAFG00000012651	FAM110D	family with sequence similarity 110, member D [Source:HGNC Symbol;Acc:HGNC:25860]	FAM110D	-0.8254	0.001703	0.1544
ENSCAFG00000019790	KCNC4	potassium channel, voltage gated Shaw related subfamily C, member 4 [Source:HGNC Symbol;Acc:HGNC:6236]	KCNC4	-0.6456	0.001715	0.1544
ENSCAFG00000015742	ENSCAFG00000015742	Uncharacterized protein [Source:UniProtKB/TrEMBL;Acc:E2QXM0]		-0.9462	0.001719	0.1544
ENSCAFG00000014986	FMO2	flavin containing monooxygenase 2 (non-functional) [Source:HGNC Symbol;Acc:HGNC:3770]	FMO2	-1.26	0.001725	0.1544
ENSCAFG00000001221	PACSIN1	protein kinase C and casein kinase substrate in neurons 1 [Source:HGNC Symbol;Acc:HGNC:8570]	PACSIN1	-0.6886	0.001814	0.1564
ENSCAFG00000012682	PELI3	pellino E3 ubiquitin protein ligase family member 3 [Source:HGNC Symbol;Acc:HGNC:30010]	PELI3	-0.5214	0.00182	0.1564
ENSCAFG00000012844	IL10RA	interleukin 10 receptor, alpha [Source:HGNC Symbol;Acc:HGNC:5964]	IL10RA	-0.7216	0.001825	0.1564
ENSCAFG00000029695	ENSCAFG00000029695	Uncharacterized protein [Source:UniProtKB/TrEMBL;Acc:J9P0R3]		-0.6188	0.001844	0.1564
ENSCAFG00000002762	EML6	echinoderm microtubule associated protein like 6 [Source:HGNC Symbol;Acc:HGNC:35412]	EML6	-1.094	0.001847	0.1564
ENSCAFG00000011318	KAL1	Kallmann syndrome 1 sequence [Source:HGNC Symbol;Acc:HGNC:6211]	KAL1	-0.8613	0.001854	0.1564
ENSCAFG00000003446	GPR63	G protein-coupled receptor 63 [Source:HGNC Symbol;Acc:HGNC:13302]	GPR63	-1.126	0.001863	0.1564
ENSCAFG00000018115	NCAD	Uncharacterized protein [Source:UniProtKB/TrEMBL;Acc:F1PEC4]		-0.5827	0.001897	0.1579
ENSCAFG00000030417	STX3	syntaxin 3 [Source:HGNC Symbol;Acc:HGNC:11438]	STX3	-0.7749	0.001936	0.1579
ENSCAFG00000014312	ENSCAFG00000014312	Uncharacterized protein [Source:UniProtKB/TrEMBL;Acc:L7N0F4]		-0.925	0.002001	0.1604
ENSCAFG00000002276	ELOVL5	ELOVL fatty acid elongase 5 [Source:HGNC Symbol;Acc:HGNC:21308]	ELOVL5	-1.123	0.002014	0.1605
ENSCAFG00000013755	SSTR1	Canis lupus familiaris somatostatin receptor 1 (SSTR1), mRNA. [Source:RefSeq mRNA;Acc:NM_001031816]		-1.2	0.002109	0.1634
ENSCAFG00000020222	TXNL4B	thioredoxin-like 4B [Source:HGNC Symbol;Acc:HGNC:26041]	TXNL4B	-0.4284	0.002182	0.1672
ENSCAFG00000001040	TRMT12	tRNA methyltransferase 12 homolog (S. cerevisiae) [Source:HGNC Symbol;Acc:HGNC:26091]	TRMT12	-0.9639	0.002321	0.1746
ENSCAFG00000005080	GORASP1	golgi reassembly stacking protein 1, 65kDa [Source:HGNC Symbol;Acc:HGNC:16769]	GORASP1	-0.3593	0.002454	0.1794
ENSCAFG00000002129	PDK4	pyruvate dehydrogenase kinase, isozyme 4 [Source:HGNC Symbol;Acc:HGNC:8812]	PDK4	-0.9822	0.002493	0.1804
ENSCAFG00000014671	KLHL26	kelch-like family member 26 [Source:HGNC Symbol;Acc:HGNC:25623]	KLHL26	-0.5275	0.002506	0.1804
ENSCAFG00000017049	PANK3	pantothenate kinase 3 [Source:HGNC Symbol;Acc:HGNC:19365]	PANK3	-0.6429	0.002556	0.1824
ENSCAFG00000019329	TNFRSF18	tumor necrosis factor receptor superfamily, member 18 [Source:HGNC Symbol;Acc:HGNC:11914]	TNFRSF18	-0.9133	0.00258	0.1824
ENSCAFG00000018132	TAF4B	TAF4b RNA polymerase II, TATA box binding protein (TBP)-associated factor, 105kDa [Source:HGNC Symbol;Acc:HGNC:11538]	TAF4B	-0.5087	0.002591	0.1824
ENSCAFG00000009463	FTO	fat mass and obesity associated [Source:HGNC Symbol;Acc:HGNC:24678]	FTO	-0.3943	0.002597	0.1824
ENSCAFG00000031288	NEAT1_2			-1.057	0.002679	0.1872
ENSCAFG00000018992	TMEM61	transmembrane protein 61 [Source:HGNC Symbol;Acc:HGNC:27296]	TMEM61	-1.162	0.002699	0.1877
ENSCAFG00000015770	PLD5	phospholipase D family, member 5 [Source:HGNC Symbol;Acc:HGNC:26879]	PLD5	-0.9646	0.002773	0.1897
ENSCAFG00000000786	CSMD3	CUB and Sushi multiple domains 3 [Source:HGNC Symbol;Acc:HGNC:19291]	CSMD3	-1.271	0.002773	0.1897
ENSCAFG00000003304	ZC3H12A	zinc finger CCCH-type containing 12A [Source:HGNC Symbol;Acc:HGNC:26259]	ZC3H12A	-0.8997	0.002781	0.1897
ENSCAFG00000009926	LRRK2	leucine-rich repeat kinase 2 [Source:HGNC Symbol;Acc:HGNC:18618]	LRRK2	-0.4315	0.002782	0.1897
ENSCAFG00000010626	DDIT4L	DNA-damage-inducible transcript 4-like [Source:HGNC Symbol;Acc:HGNC:30555]	DDIT4L	-0.8633	0.002878	0.1935
ENSCAFG00000007662	ACSL1	acyl-CoA synthetase long-chain family member 1 [Source:HGNC Symbol;Acc:HGNC:3569]	ACSL1	-0.5195	0.002918	0.195
ENSCAFG00000004298	CST9L	cystatin 9-like [Source:HGNC Symbol;Acc:HGNC:16233]	CST9L	-1.089	0.002967	0.1967
ENSCAFG00000011358	DISP1	dispatched homolog 1 (Drosophila) [Source:HGNC Symbol;Acc:HGNC:19711]	DISP1	-0.3948	0.00299	0.1973
ENSCAFG00000007549	REEP1	receptor accessory protein 1 [Source:HGNC Symbol;Acc:HGNC:25786]	REEP1	-1.048	0.003102	0.2028
ENSCAFG00000008860	PAQR3	progestin and adipoQ receptor family member III [Source:HGNC Symbol;Acc:HGNC:30130]	PAQR3	-0.8935	0.003127	0.2035
ENSCAFG00000006822	SNPH	syntaphilin [Source:HGNC Symbol;Acc:HGNC:15931]	SNPH	-0.7631	0.003172	0.2054
ENSCAFG00000004906	AQP11	aquaporin 11 [Source:HGNC Symbol;Acc:HGNC:19940]	AQP11	-1.182	0.003276	0.2084
ENSCAFG00000030944	STK19	serine/threonine kinase 19 [Source:HGNC Symbol;Acc:HGNC:11398]	STK19	-0.6034	0.003314	0.2084
ENSCAFG00000024748	CD55	CD55 molecule, decay accelerating factor for complement (Cromer blood group) [Source:HGNC Symbol;Acc:HGNC:2665]	CD55	-1.177	0.003318	0.2084
ENSCAFG00000013325	PHEX	phosphate regulating endopeptidase homolog, X-linked [Source:HGNC Symbol;Acc:HGNC:8918]	PHEX	-0.8908	0.003389	0.21
ENSCAFG00000009418	TP53INP1	tumor protein p53 inducible nuclear protein 1 [Source:HGNC Symbol;Acc:HGNC:18022]	TP53INP1	-0.9126	0.003475	0.2114
ENSCAFG00000018727	RAB31	RAB31, member RAS oncogene family [Source:HGNC Symbol;Acc:HGNC:9771]	RAB31	-0.8015	0.003487	0.2114
ENSCAFG00000006576	WDFY4	WDFY family member 4 [Source:HGNC Symbol;Acc:HGNC:29323]	WDFY4	-0.9303	0.003505	0.2116
ENSCAFG00000017778	GPRASP2	G protein-coupled receptor associated sorting protein 2 [Source:HGNC Symbol;Acc:HGNC:25169]	GPRASP2	-0.4933	0.003563	0.2135
ENSCAFG00000004407	ME3	malic enzyme 3, NADP(+)-dependent, mitochondrial [Source:HGNC Symbol;Acc:HGNC:6985]	ME3	-0.7294	0.003568	0.2135
ENSCAFG00000000756	GRAMD4	GRAM domain containing 4 [Source:HGNC Symbol;Acc:HGNC:29113]	GRAMD4	-0.5952	0.003584	0.2137
ENSCAFG00000009254	GALNT5	polypeptide N-acetylgalactosaminyltransferase 5 [Source:HGNC Symbol;Acc:HGNC:4127]	GALNT5	-1.134	0.003605	0.214
ENSCAFG00000000865	ENPP2	ectonucleotide pyrophosphatase/phosphodiesterase 2 [Source:HGNC Symbol;Acc:HGNC:3357]	ENPP2	-0.6862	0.003803	0.222
ENSCAFG00000032192	NEAT1_3			-1.033	0.003864	0.2231
ENSCAFG00000013774	MAP3K14	mitogen-activated protein kinase kinase kinase 14 [Source:HGNC Symbol;Acc:HGNC:6853]	MAP3K14	-0.825	0.003866	0.2231
ENSCAFG00000005301	PSD3	pleckstrin and Sec7 domain containing 3 [Source:HGNC Symbol;Acc:HGNC:19093]	PSD3	-0.7466	0.003946	0.2257
ENSCAFG00000005014	TGFB1	Canis lupus familiaris transforming growth factor, beta 1 (TGFB1), mRNA. [Source:RefSeq mRNA;Acc:NM_001003309]		-0.6463	0.004091	0.2305
ENSCAFG00000015683	PIM2	Pim-2 proto-oncogene, serine/threonine kinase [Source:HGNC Symbol;Acc:HGNC:8987]	PIM2	-1.078	0.00411	0.2305
ENSCAFG00000001730	GCC1	GRIP and coiled-coil domain containing 1 [Source:HGNC Symbol;Acc:HGNC:19095]	GCC1	-0.4463	0.004111	0.2305
ENSCAFG00000005255	VIPR2	vasoactive intestinal peptide receptor 2 [Source:HGNC Symbol;Acc:HGNC:12695]	VIPR2	-1.156	0.004182	0.2317
ENSCAFG00000019543	SBNO2	strawberry notch homolog 2 (Drosophila) [Source:HGNC Symbol;Acc:HGNC:29158]	SBNO2	-0.7383	0.004314	0.2339
ENSCAFG00000012106	EMID1	EMI domain containing 1 [Source:HGNC Symbol;Acc:HGNC:18036]	EMID1	-0.5776	0.004408	0.2351
ENSCAFG00000004487	ERCC2	excision repair cross-complementation group 2 [Source:HGNC Symbol;Acc:HGNC:3434]	ERCC2	-0.4092	0.004499	0.2372
ENSCAFG00000029970	C9orf69	chromosome 9 open reading frame 69 [Source:HGNC Symbol;Acc:HGNC:31009]	C9orf69	-0.6132	0.004592	0.2396
ENSCAFG00000003005	CREB5	cAMP responsive element binding protein 5 [Source:HGNC Symbol;Acc:HGNC:16844]	CREB5	-1.142	0.004594	0.2396
ENSCAFG00000011840	SYT12	synaptotagmin XII [Source:HGNC Symbol;Acc:HGNC:18381]	SYT12	-0.8629	0.004628	0.2405
ENSCAFG00000020100	ENSCAFG00000020100	Uncharacterized protein [Source:UniProtKB/TrEMBL;Acc:E2RSK2]		-0.6626	0.00475	0.245
ENSCAFG00000000439	MYRFL	myelin regulatory factor-like [Source:HGNC Symbol;Acc:HGNC:26316]	MYRFL	-1.035	0.004788	0.2461
ENSCAFG00000007788	CAPG	capping protein (actin filament), gelsolin-like [Source:HGNC Symbol;Acc:HGNC:1474]	CAPG	-0.9218	0.004811	0.2461
ENSCAFG00000007475	SORBS2	sorbin and SH3 domain containing 2 [Source:HGNC Symbol;Acc:HGNC:24098]	SORBS2	-0.8008	0.004895	0.2477
ENSCAFG00000019328	TNFRSF4	tumor necrosis factor receptor superfamily, member 4 [Source:HGNC Symbol;Acc:HGNC:11918]	TNFRSF4	-1.278	0.004907	0.2477
ENSCAFG00000030591	UBE2N	Uncharacterized protein [Source:UniProtKB/TrEMBL;Acc:J9P3Q3]		-0.6626	0.004935	0.2483
ENSCAFG00000024175	NHSL2	NHS-like 2 [Source:HGNC Symbol;Acc:HGNC:33737]	NHSL2	-0.6609	0.004993	0.2503
ENSCAFG00000019506	CIRBP	cold inducible RNA binding protein [Source:HGNC Symbol;Acc:HGNC:1982]	CIRBP	-0.4699	0.005081	0.2519
ENSCAFG00000009525	CHP1	calcineurin-like EF-hand protein 1 [Source:HGNC Symbol;Acc:HGNC:17433]	CHP1	-0.6811	0.005096	0.2519
ENSCAFG00000000967	ZHX2	zinc fingers and homeoboxes 2 [Source:HGNC Symbol;Acc:HGNC:18513]	ZHX2	-0.6284	0.005097	0.2519
ENSCAFG00000016770	HSD3B7	hydroxy-delta-5-steroid dehydrogenase, 3 beta- and steroid delta-isomerase 7 [Source:HGNC Symbol;Acc:HGNC:18324]	HSD3B7	-0.5275	0.005154	0.253
ENSCAFG00000014095	DERL3	derlin 3 [Source:HGNC Symbol;Acc:HGNC:14236]	DERL3	-1.171	0.005272	0.257
ENSCAFG00000003668	ENSCAFG00000003668	Elongation factor 1-alpha [Source:UniProtKB/TrEMBL;Acc:J9NRW9]		-0.7467	0.005433	0.2615
ENSCAFG00000016795	PIGG	phosphatidylinositol glycan anchor biosynthesis, class G [Source:HGNC Symbol;Acc:HGNC:25985]	PIGG	-0.4478	0.005439	0.2615
ENSCAFG00000016936	C16orf58	chromosome 16 open reading frame 58 [Source:HGNC Symbol;Acc:HGNC:25848]	C16orf58	-0.4281	0.005481	0.2618
ENSCAFG00000007141	CA8	Uncharacterized protein [Source:UniProtKB/TrEMBL;Acc:F1PWG5]		-0.8016	0.005554	0.2626
ENSCAFG00000012717	QSOX1	quiescin Q6 sulfhydryl oxidase 1 [Source:HGNC Symbol;Acc:HGNC:9756]	QSOX1	-0.4944	0.005578	0.2629
ENSCAFG00000000487	DLA88	Canis lupus familiaris MHC class I DLA-88 (DLA88), mRNA. [Source:RefSeq mRNA;Acc:NM_001014767]		-0.9779	0.005729	0.2656
ENSCAFG00000029431	SYNPR	synaptoporin [Source:HGNC Symbol;Acc:HGNC:16507]	SYNPR	-1.114	0.005844	0.27
ENSCAFG00000004616	RAB30	RAB30, member RAS oncogene family [Source:HGNC Symbol;Acc:HGNC:9770]	RAB30	-0.7431	0.00594	0.2711
ENSCAFG00000014891	PGPEP1	pyroglutamyl-peptidase I [Source:HGNC Symbol;Acc:HGNC:13568]	PGPEP1	-0.8685	0.005976	0.2711
ENSCAFG00000002306	ENSCAFG00000002306	Uncharacterized protein [Source:UniProtKB/TrEMBL;Acc:F1PLM7]		-0.8495	0.006004	0.2711
ENSCAFG00000011376	AKAP13	A kinase (PRKA) anchor protein 13 [Source:HGNC Symbol;Acc:HGNC:371]	AKAP13	-0.6322	0.00602	0.2711
ENSCAFG00000009795	ATP1A1	ATPase, Na+/K+ transporting, alpha 1 polypeptide [Source:HGNC Symbol;Acc:HGNC:799]	ATP1A1	-0.8145	0.006049	0.2711
ENSCAFG00000030757	ENSCAFG00000030757	Uncharacterized protein [Source:UniProtKB/TrEMBL;Acc:J9NZ00]		-0.6267	0.006198	0.274
ENSCAFG00000004421	CDADC1	cytidine and dCMP deaminase domain containing 1 [Source:HGNC Symbol;Acc:HGNC:20299]	CDADC1	-0.7851	0.006204	0.274
ENSCAFG00000004655	BCL3	B-cell CLL/lymphoma 3 [Source:HGNC Symbol;Acc:HGNC:998]	BCL3	-0.9155	0.006378	0.2792
ENSCAFG00000028822	ENSCAFG00000028822	Uncharacterized protein [Source:UniProtKB/TrEMBL;Acc:J9P408]		-1.15	0.00642	0.2792
ENSCAFG00000002990	KIAA0368	KIAA0368 [Source:HGNC Symbol;Acc:HGNC:29020]	KIAA0368	-0.2487	0.00654	0.2814
ENSCAFG00000013916	SYVN1	synovial apoptosis inhibitor 1, synoviolin [Source:HGNC Symbol;Acc:HGNC:20738]	SYVN1	-0.4275	0.006581	0.2819
ENSCAFG00000003541	AP2A1	adaptor-related protein complex 2, alpha 1 subunit [Source:HGNC Symbol;Acc:HGNC:561]	AP2A1	-0.2995	0.006597	0.2819
ENSCAFG00000013079	OLFML2B	olfactomedin-like 2B [Source:HGNC Symbol;Acc:HGNC:24558]	OLFML2B	-0.9282	0.006866	0.2873
ENSCAFG00000012759	SLC17A9	solute carrier family 17 (vesicular nucleotide transporter), member 9 [Source:HGNC Symbol;Acc:HGNC:16192]	SLC17A9	-0.8265	0.006921	0.2879
ENSCAFG00000031052	ENSCAFG00000031052	Uncharacterized protein [Source:UniProtKB/TrEMBL;Acc:J9P668]		-0.8047	0.006961	0.2882
ENSCAFG00000023414	CNNM3	cyclin and CBS domain divalent metal cation transport mediator 3 [Source:HGNC Symbol;Acc:HGNC:104]	CNNM3	-0.4507	0.006968	0.2882
ENSCAFG00000008291	CXADR	coxsackie virus and adenovirus receptor [Source:HGNC Symbol;Acc:HGNC:2559]	CXADR	-0.8286	0.007094	0.2913
ENSCAFG00000019015	LRG1	leucine-rich alpha-2-glycoprotein 1 [Source:HGNC Symbol;Acc:HGNC:29480]	LRG1	-0.9085	0.007104	0.2913
ENSCAFG00000017144	VASH1	vasohibin 1 [Source:HGNC Symbol;Acc:HGNC:19964]	VASH1	-0.527	0.007104	0.2913
ENSCAFG00000030211	SDC4	syndecan 4 [Source:HGNC Symbol;Acc:HGNC:10661]	SDC4	-1.064	0.007238	0.292
ENSCAFG00000004261	ATP7B	ATPase, Cu++ transporting, beta polypeptide [Source:HGNC Symbol;Acc:HGNC:870]	ATP7B	-0.9731	0.007304	0.292
ENSCAFG00000028877	ENSCAFG00000028877	Uncharacterized protein [Source:UniProtKB/TrEMBL;Acc:J9NZ43]		-0.5473	0.007387	0.292
ENSCAFG00000010673	HECW2	HECT, C2 and WW domain containing E3 ubiquitin protein ligase 2 [Source:HGNC Symbol;Acc:HGNC:29853]	HECW2	-0.6787	0.007419	0.292
ENSCAFG00000015337	PLVAP	plasmalemma vesicle associated protein [Source:HGNC Symbol;Acc:HGNC:13635]	PLVAP	-0.9117	0.007427	0.292
ENSCAFG00000007101	SPRYD3	SPRY domain containing 3 [Source:HGNC Symbol;Acc:HGNC:25920]	SPRYD3	-0.3871	0.007477	0.292
ENSCAFG00000019899	CA5A	carbonic anhydrase VA, mitochondrial [Source:HGNC Symbol;Acc:HGNC:1377]	CA5A	-0.9537	0.007481	0.292
ENSCAFG00000019860	PPP1R26	protein phosphatase 1, regulatory subunit 26 [Source:HGNC Symbol;Acc:HGNC:29089]	PPP1R26	-0.3319	0.007639	0.2942
ENSCAFG00000016625	ZNF689	zinc finger protein 689 [Source:HGNC Symbol;Acc:HGNC:25173]	ZNF689	-0.5671	0.00768	0.2944
ENSCAFG00000028627	ENSCAFG00000028627	Uncharacterized protein [Source:UniProtKB/TrEMBL;Acc:J9NRL4]		-0.7813	0.007754	0.2965
ENSCAFG00000015178	ELK1	ELK1, member of ETS oncogene family [Source:HGNC Symbol;Acc:HGNC:3321]	ELK1	-0.4538	0.00792	0.2996
ENSCAFG00000007609	MRVI1	murine retrovirus integration site 1 homolog [Source:HGNC Symbol;Acc:HGNC:7237]	MRVI1	-0.9545	0.007923	0.2996
ENSCAFG00000012452	CCDC6	coiled-coil domain containing 6 [Source:HGNC Symbol;Acc:HGNC:18782]	CCDC6	-0.6162	0.007955	0.2996
ENSCAFG00000018787	GNAL	guanine nucleotide binding protein (G protein), alpha activating activity polypeptide, olfactory type [Source:HGNC Symbol;Acc:HGNC:4388]	GNAL	-0.897	0.007989	0.2996
ENSCAFG00000001652	HACD4	3-hydroxyacyl-CoA dehydratase 4 [Source:HGNC Symbol;Acc:HGNC:20920]	HACD4	-0.8766	0.00799	0.2996
ENSCAFG00000009534	GCNT4	glucosaminyl (N-acetyl) transferase 4, core 2 [Source:HGNC Symbol;Acc:HGNC:17973]	GCNT4	-0.7636	0.008056	0.3007
ENSCAFG00000005345	SERTAD1	SERTA domain containing 1 [Source:HGNC Symbol;Acc:HGNC:17932]	SERTAD1	-0.6884	0.008197	0.3028
ENSCAFG00000018370	MYO1D	myosin ID [Source:HGNC Symbol;Acc:HGNC:7598]	MYO1D	-0.499	0.008396	0.3062
ENSCAFG00000018961	PRKAA2	protein kinase, AMP-activated, alpha 2 catalytic subunit [Source:HGNC Symbol;Acc:HGNC:9377]	PRKAA2	-0.7653	0.008498	0.3084
ENSCAFG00000009859	GPRIN3	GPRIN family member 3 [Source:HGNC Symbol;Acc:HGNC:27733]	GPRIN3	-1.128	0.008502	0.3084
ENSCAFG00000000492	DLA88	Uncharacterized protein [Source:UniProtKB/TrEMBL;Acc:F1PE31]		-0.8472	0.008545	0.3084
ENSCAFG00000032565	FAM19A2	family with sequence similarity 19 (chemokine (C-C motif)-like), member A2 [Source:HGNC Symbol;Acc:HGNC:21589]	FAM19A2	-0.9599	0.008557	0.3084
ENSCAFG00000004611	GRIN2C	glutamate receptor, ionotropic, N-methyl D-aspartate 2C [Source:HGNC Symbol;Acc:HGNC:4587]	GRIN2C	-0.7397	0.008597	0.3084
ENSCAFG00000007273	FAT1	FAT atypical cadherin 1 [Source:HGNC Symbol;Acc:HGNC:3595]	FAT1	-0.5787	0.008597	0.3084
ENSCAFG00000013552	SCYL1	SCY1-like 1 (S. cerevisiae) [Source:HGNC Symbol;Acc:HGNC:14372]	SCYL1	-0.3552	0.008608	0.3084
ENSCAFG00000016528	NTRK1	neurotrophic tyrosine kinase, receptor, type 1 [Source:HGNC Symbol;Acc:HGNC:8031]	NTRK1	-0.8904	0.008762	0.3109
ENSCAFG00000002698	FSHR	follicle stimulating hormone receptor [Source:HGNC Symbol;Acc:HGNC:3969]	FSHR	-0.6054	0.008775	0.3109
ENSCAFG00000008421	ASB5	ankyrin repeat and SOCS box containing 5 [Source:HGNC Symbol;Acc:HGNC:17180]	ASB5	-1.103	0.008815	0.3109
ENSCAFG00000015634	SLC2A9	solute carrier family 2 (facilitated glucose transporter), member 9 [Source:HGNC Symbol;Acc:HGNC:13446]	SLC2A9	-0.724	0.008853	0.3109
ENSCAFG00000028817	CFD	complement factor D (adipsin) [Source:HGNC Symbol;Acc:HGNC:2771]	CFD	-0.7591	0.008878	0.311
ENSCAFG00000010102	SEMA5A	sema domain, seven thrombospondin repeats (type 1 and type 1-like), transmembrane domain (TM) and short cytoplasmic domain, (semaphorin) 5A [Source:HGNC Symbol;Acc:HGNC:10736]	SEMA5A	-0.792	0.008906	0.3112
ENSCAFG00000031282	ENSCAFG00000031282	Uncharacterized protein [Source:UniProtKB/TrEMBL;Acc:J9P3C0]		-0.9279	0.008961	0.3118
ENSCAFG00000015995	DLG4	discs, large homolog 4 (Drosophila) [Source:HGNC Symbol;Acc:HGNC:2903]	DLG4	-0.5117	0.008969	0.3118
ENSCAFG00000008119	ENSCAFG00000008119	Uncharacterized protein [Source:UniProtKB/TrEMBL;Acc:F1Q244]		-0.5019	0.009123	0.3149
ENSCAFG00000009142	LPIN3	lipin 3 [Source:HGNC Symbol;Acc:HGNC:14451]	LPIN3	-0.5268	0.00919	0.315
ENSCAFG00000001007	FBXO32	F-box protein 32 [Source:HGNC Symbol;Acc:HGNC:16731]	FBXO32	-0.9587	0.009194	0.315
ENSCAFG00000004592	TESK2	testis-specific kinase 2 [Source:HGNC Symbol;Acc:HGNC:11732]	TESK2	-0.6981	0.009337	0.3184
ENSCAFG00000005157	THBD	Canis lupus familiaris thrombomodulin (THBD), mRNA. [Source:RefSeq mRNA;Acc:NM_001006953]		-0.7304	0.009337	0.3184
ENSCAFG00000010047	MARCH6	membrane-associated ring finger (C3HC4) 6, E3 ubiquitin protein ligase [Source:HGNC Symbol;Acc:HGNC:30550]	MARCH6	-0.3225	0.009362	0.3185
ENSCAFG00000016708	DGKQ	diacylglycerol kinase, theta 110kDa [Source:HGNC Symbol;Acc:HGNC:2856]	DGKQ	-0.5023	0.009416	0.3196
ENSCAFG00000008409	VEGFC	vascular endothelial growth factor C [Source:HGNC Symbol;Acc:HGNC:12682]	VEGFC	-0.763	0.009859	0.3296
ENSCAFG00000015036	CPSF4	cleavage and polyadenylation specific factor 4, 30kDa [Source:HGNC Symbol;Acc:HGNC:2327]	CPSF4	-0.3377	0.009873	0.3296
ENSCAFG00000015223	DNAJB2	DnaJ (Hsp40) homolog, subfamily B, member 2 [Source:HGNC Symbol;Acc:HGNC:5228]	DNAJB2	-0.338	0.009934	0.3298
ENSCAFG00000003215	SLC31A1	solute carrier family 31 (copper transporter), member 1 [Source:HGNC Symbol;Acc:HGNC:11016]	SLC31A1	-0.5648	0.00995	0.3298
ENSCAFG00000012150	CA5B	carbonic anhydrase VB, mitochondrial [Source:HGNC Symbol;Acc:HGNC:1378]	CA5B	-0.7511	0.009986	0.3302

## Sheet: (3) UPREGULATED
Additional file 3: List of UPREGULATED DEG found in the contrast “mid-gestation over antigestagen” (p<0.01, FDR<0.1)
Ensembl gene ID	Caf_Gene_name	Gene description	Human_Gene_name	log2 Ratio	pValue	fdr
ENSCAFG00000028993	ENSCAFG00000028993	Uncharacterized protein [Source:UniProtKB/TrEMBL;Acc:J9NX60]		2.153	3.26e-08	9.35e-05
ENSCAFG00000031246	UGT1A6	UDP glucuronosyltransferase 1 family, polypeptide A6 [Source:HGNC Symbol;Acc:HGNC:12538]	UGT1A6	2.441	5.81e-08	0.0001373
ENSCAFG00000010279	CYP17A1	cytochrome P450, family 17, subfamily A, polypeptide 1 [Source:HGNC Symbol;Acc:HGNC:2593]	CYP17A1	1.807	4.71e-07	0.0008354
ENSCAFG00000022717	ND2	NADH-ubiquinone oxidoreductase chain 2 [Source:UniProtKB/Swiss-Prot;Acc:Q9ZZ65]		0.9186	4.39e-06	0.004787
ENSCAFG00000005728	GINS4	GINS complex subunit 4 (Sld5 homolog) [Source:HGNC Symbol;Acc:HGNC:28226]	GINS4	0.8484	9.47e-06	0.008953
ENSCAFG00000013703	PTH2R	parathyroid hormone 2 receptor [Source:HGNC Symbol;Acc:HGNC:9609]	PTH2R	1.705	1.46e-05	0.01221
ENSCAFG00000005012	TMEM163	transmembrane protein 163 [Source:HGNC Symbol;Acc:HGNC:25380]	TMEM163	1.078	3.51e-05	0.02486
ENSCAFG00000009404	TNNC1	troponin C type 1 (slow) [Source:HGNC Symbol;Acc:HGNC:11943]	TNNC1	1.094	4.14e-05	0.02596
ENSCAFG00000030087	KIAA0101	KIAA0101 [Source:HGNC Symbol;Acc:HGNC:28961]	KIAA0101	1.377	4.4e-05	0.02596
ENSCAFG00000007572	ENSCAFG00000007572	Uncharacterized protein [Source:UniProtKB/TrEMBL;Acc:J9P5U8]		1.71	4.74e-05	0.02596
ENSCAFG00000011803	CCDC172	coiled-coil domain containing 172 [Source:HGNC Symbol;Acc:HGNC:30524]	CCDC172	1.798	6.19e-05	0.0325
ENSCAFG00000009327	ADGRG7	adhesion G protein-coupled receptor G7 [Source:HGNC Symbol;Acc:HGNC:19241]	ADGRG7	1.236	0.0001211	0.04578
ENSCAFG00000002878	SULT1E1	sulfotransferase family 1E, estrogen-preferring, member 1 [Source:HGNC Symbol;Acc:HGNC:11377]	SULT1E1	1.496	0.0001258	0.04578
ENSCAFG00000009884	MMRN1	multimerin 1 [Source:HGNC Symbol;Acc:HGNC:7178]	MMRN1	1.086	0.000143	0.04662
ENSCAFG00000011899	HJURP	Holliday junction recognition protein [Source:HGNC Symbol;Acc:HGNC:25444]	HJURP	1.409	0.0001509	0.04662
ENSCAFG00000009745	UBE2C	ubiquitin-conjugating enzyme E2C [Source:HGNC Symbol;Acc:HGNC:15937]	UBE2C	1.361	0.0001554	0.04662
ENSCAFG00000030961	ENSCAFG00000030961	Uncharacterized protein [Source:UniProtKB/TrEMBL;Acc:J9P8D5]		1.623	0.0001945	0.05401
ENSCAFG00000004665	AOC1	amine oxidase, copper containing 1 [Source:HGNC Symbol;Acc:HGNC:80]	AOC1	1.483	0.0001954	0.05401
ENSCAFG00000019372	CCNF	cyclin F [Source:HGNC Symbol;Acc:HGNC:1591]	CCNF	1.038	0.000199	0.05401
ENSCAFG00000004332	PDSS1	prenyl (decaprenyl) diphosphate synthase, subunit 1 [Source:HGNC Symbol;Acc:HGNC:17759]	PDSS1	0.8336	0.0002056	0.05401
ENSCAFG00000017658	PLK1	polo-like kinase 1 [Source:HGNC Symbol;Acc:HGNC:9077]	PLK1	0.8243	0.0002214	0.0571
ENSCAFG00000018381	ESM1	endothelial cell-specific molecule 1 [Source:HGNC Symbol;Acc:HGNC:3466]	ESM1	1.165	0.000238	0.05923
ENSCAFG00000012493	PFKFB4	6-phosphofructo-2-kinase/fructose-2,6-biphosphatase 4 [Source:HGNC Symbol;Acc:HGNC:8875]	PFKFB4	1.048	0.0002616	0.06259
ENSCAFG00000002345	BMP5	bone morphogenetic protein 5 [Source:HGNC Symbol;Acc:HGNC:1072]	BMP5	1.656	0.0002647	0.06259
ENSCAFG00000031067	C5orf28	chromosome 5 open reading frame 28 [Source:HGNC Symbol;Acc:HGNC:26139]	C5orf28	0.6347	0.0002788	0.06483
ENSCAFG00000019547	TMEM204	transmembrane protein 204 [Source:HGNC Symbol;Acc:HGNC:14158]	TMEM204	0.7076	0.0003359	0.06815
ENSCAFG00000012941	TFRC	transferrin receptor [Source:HGNC Symbol;Acc:HGNC:11763]	TFRC	0.9877	0.0003363	0.06815
ENSCAFG00000020015	C16orf46	chromosome 16 open reading frame 46 [Source:HGNC Symbol;Acc:HGNC:26525]	C16orf46	1.063	0.0003429	0.06852
ENSCAFG00000000244	MTFR2	mitochondrial fission regulator 2 [Source:HGNC Symbol;Acc:HGNC:21115]	MTFR2	1.079	0.0004076	0.07491
ENSCAFG00000000484	STK3	serine/threonine kinase 3 [Source:HGNC Symbol;Acc:HGNC:11406]	STK3	0.3819	0.0004119	0.07491
ENSCAFG00000000412	MDM1	Mdm1 nuclear protein homolog (mouse) [Source:HGNC Symbol;Acc:HGNC:29917]	MDM1	0.5141	0.0004386	0.07847
ENSCAFG00000003752	ENSCAFG00000003752	Uncharacterized protein [Source:UniProtKB/TrEMBL;Acc:E2QU67]		1.241	0.0004425	0.07847
ENSCAFG00000028456	CD83	Uncharacterized protein [Source:UniProtKB/TrEMBL;Acc:J9P5W5]		0.7901	0.0004612	0.07979
ENSCAFG00000030997	CCDC3	coiled-coil domain containing 3 [Source:HGNC Symbol;Acc:HGNC:23813]	CCDC3	1.329	0.000484	0.08244
ENSCAFG00000016452	ENSCAFG00000016452			0.6139	0.0004882	0.08244
ENSCAFG00000002994	NT5E	5'-nucleotidase, ecto (CD73) [Source:HGNC Symbol;Acc:HGNC:8021]	NT5E	1.189	0.0005118	0.08542
ENSCAFG00000030132	ELOVL4	ELOVL fatty acid elongase 4 [Source:HGNC Symbol;Acc:HGNC:14415]	ELOVL4	0.7573	0.0005416	0.08731
ENSCAFG00000008236	ENSCAFG00000008236			0.9441	0.0006111	0.09633
ENSCAFG00000014853	ALP	Canis lupus familiaris alkaline phosphatase, liver/bone/kidney (ALPL), mRNA. [Source:RefSeq mRNA;Acc:NM_001197137]		0.8109	0.0006673	0.1018
ENSCAFG00000011086	SLC16A6	solute carrier family 16, member 6 [Source:HGNC Symbol;Acc:HGNC:10927]	SLC16A6	0.7195	0.0007291	0.1041
ENSCAFG00000017593	CENPI	centromere protein I [Source:HGNC Symbol;Acc:HGNC:3968]	CENPI	1.08	0.0007313	0.1041
ENSCAFG00000019872	CEL	carboxyl ester lipase [Source:HGNC Symbol;Acc:HGNC:1848]	CEL	1.16	0.0007357	0.1041
ENSCAFG00000007077	CSAD	cysteine sulfinic acid decarboxylase [Source:HGNC Symbol;Acc:HGNC:18966]	CSAD	0.8233	0.000741	0.1041
ENSCAFG00000022712	ENSCAFG00000022712			0.8597	0.0008078	0.1087
ENSCAFG00000005109	CXCR4	Canis lupus familiaris chemokine (C-X-C motif) receptor 4 (CXCR4), mRNA. [Source:RefSeq mRNA;Acc:NM_001048026]		1.152	0.0008251	0.1087
ENSCAFG00000002073	ARHGEF39	Rho guanine nucleotide exchange factor (GEF) 39 [Source:HGNC Symbol;Acc:HGNC:25909]	ARHGEF39	0.948	0.0008278	0.1087
ENSCAFG00000015342	RAD51AP1	RAD51 associated protein 1 [Source:HGNC Symbol;Acc:HGNC:16956]	RAD51AP1	1.116	0.0008523	0.1109
ENSCAFG00000019943	CRISPLD2	cysteine-rich secretory protein LCCL domain containing 2 [Source:HGNC Symbol;Acc:HGNC:25248]	CRISPLD2	0.8616	0.000884	0.113
ENSCAFG00000007136	TNFRSF19	tumor necrosis factor receptor superfamily, member 19 [Source:HGNC Symbol;Acc:HGNC:11915]	TNFRSF19	0.6239	0.0008844	0.113
ENSCAFG00000009612	IFIT2	interferon-induced protein with tetratricopeptide repeats 2 [Source:HGNC Symbol;Acc:HGNC:5409]	IFIT2	0.925	0.0009614	0.1189
ENSCAFG00000022659	SNORD47			0.8515	0.000972	0.1189
ENSCAFG00000023201	TLR9	Canis lupus familiaris toll-like receptor 9 (TLR9), mRNA. [Source:RefSeq mRNA;Acc:NM_001002998]		1.424	0.001073	0.1268
ENSCAFG00000019467	RNF208	ring finger protein 208 [Source:HGNC Symbol;Acc:HGNC:25420]	RNF208	1.032	0.001088	0.1274
ENSCAFG00000002970	HOXA13	homeobox A13 [Source:HGNC Symbol;Acc:HGNC:5102]	HOXA13	1.442	0.001107	0.1274
ENSCAFG00000018911	OMA1	OMA1 zinc metallopeptidase [Source:HGNC Symbol;Acc:HGNC:29661]	OMA1	0.6129	0.001134	0.1274
ENSCAFG00000016090	TOP2A	topoisomerase (DNA) II alpha 170kDa [Source:HGNC Symbol;Acc:HGNC:11989]	TOP2A	1.16	0.001145	0.1274
ENSCAFG00000016530	PLXDC1	plexin domain containing 1 [Source:HGNC Symbol;Acc:HGNC:20945]	PLXDC1	0.7397	0.001145	0.1274
ENSCAFG00000028527	TRMT10B	tRNA methyltransferase 10 homolog B (S. cerevisiae) [Source:HGNC Symbol;Acc:HGNC:26454]	TRMT10B	0.3759	0.001195	0.1304
ENSCAFG00000007705	ENSCAFG00000007705	Uncharacterized protein [Source:UniProtKB/TrEMBL;Acc:E2R3S2]		1.139	0.001218	0.131
ENSCAFG00000003730	GPX7	glutathione peroxidase 7 [Source:HGNC Symbol;Acc:HGNC:4559]	GPX7	0.6677	0.001308	0.1364
ENSCAFG00000010161	LPL	Uncharacterized protein [Source:UniProtKB/TrEMBL;Acc:F1PA62]		1.067	0.001369	0.1397
ENSCAFG00000012136	NEK2	NIMA-related kinase 2 [Source:HGNC Symbol;Acc:HGNC:7745]	NEK2	1.15	0.00138	0.1398
ENSCAFG00000009306	F2RL2	coagulation factor II (thrombin) receptor-like 2 [Source:HGNC Symbol;Acc:HGNC:3539]	F2RL2	1.337	0.001435	0.1424
ENSCAFG00000014074	CRYAB	crystallin, alpha B [Source:HGNC Symbol;Acc:HGNC:2389]	CRYAB	0.9909	0.001542	0.1498
ENSCAFG00000020107	FA2H	fatty acid 2-hydroxylase [Source:HGNC Symbol;Acc:HGNC:21197]	FA2H	1.294	0.001597	0.1521
ENSCAFG00000000670	RIMS2	regulating synaptic membrane exocytosis 2 [Source:HGNC Symbol;Acc:HGNC:17283]	RIMS2	0.7583	0.001706	0.1544
ENSCAFG00000011172	FSTL1	follistatin-like 1 [Source:HGNC Symbol;Acc:HGNC:3972]	FSTL1	0.5246	0.001731	0.1544
ENSCAFG00000004133	CCNA2	cyclin A2 [Source:HGNC Symbol;Acc:HGNC:1578]	CCNA2	0.9954	0.001777	0.1564
ENSCAFG00000000782	GTSE1	G-2 and S-phase expressed 1 [Source:HGNC Symbol;Acc:HGNC:13698]	GTSE1	1.16	0.001805	0.1564
ENSCAFG00000018207	CABLES1	Cdk5 and Abl enzyme substrate 1 [Source:HGNC Symbol;Acc:HGNC:25097]	CABLES1	0.6418	0.001815	0.1564
ENSCAFG00000025345	RELN	reelin [Source:HGNC Symbol;Acc:HGNC:9957]	RELN	0.64	0.001918	0.1579
ENSCAFG00000014338	NRXN2	neurexin 2 [Source:HGNC Symbol;Acc:HGNC:8009]	NRXN2	0.888	0.00193	0.1579
ENSCAFG00000007047	MAL	mal, T-cell differentiation protein [Source:HGNC Symbol;Acc:HGNC:6817]	MAL	1.393	0.001937	0.1579
ENSCAFG00000013156	CSPG5	chondroitin sulfate proteoglycan 5 (neuroglycan C) [Source:HGNC Symbol;Acc:HGNC:2467]	CSPG5	0.6165	0.001972	0.1599
ENSCAFG00000014256	ENSCAFG00000014256	Uncharacterized protein [Source:UniProtKB/TrEMBL;Acc:F1P8Z7]		1.389	0.001998	0.1604
ENSCAFG00000023779	ZBTB8A	zinc finger and BTB domain containing 8A [Source:HGNC Symbol;Acc:HGNC:24172]	ZBTB8A	0.8529	0.00204	0.1611
ENSCAFG00000000868	SMOC2	Canis lupus familiaris SPARC related modular calcium binding 2 (SMOC2), mRNA. [Source:RefSeq mRNA;Acc:NM_001177803]		0.8863	0.002046	0.1611
ENSCAFG00000030295	ENSCAFG00000030295	Uncharacterized protein [Source:UniProtKB/TrEMBL;Acc:J9P6X8]		1.196	0.002055	0.1611
ENSCAFG00000011819	TECTA	tectorin alpha [Source:HGNC Symbol;Acc:HGNC:11720]	TECTA	1.37	0.002112	0.1634
ENSCAFG00000020429	DEPDC1	DEP domain containing 1 [Source:HGNC Symbol;Acc:HGNC:22949]	DEPDC1	1.142	0.00212	0.1634
ENSCAFG00000009431	E2F8	E2F transcription factor 8 [Source:HGNC Symbol;Acc:HGNC:24727]	E2F8	1.142	0.002192	0.1672
ENSCAFG00000015026	DLGAP5	discs, large (Drosophila) homolog-associated protein 5 [Source:HGNC Symbol;Acc:HGNC:16864]	DLGAP5	1.146	0.00227	0.1722
ENSCAFG00000014529	CENPL	centromere protein L [Source:HGNC Symbol;Acc:HGNC:17879]	CENPL	0.6765	0.002326	0.1746
ENSCAFG00000011830	PITPNB	phosphatidylinositol transfer protein, beta [Source:HGNC Symbol;Acc:HGNC:9002]	PITPNB	0.2498	0.002341	0.1748
ENSCAFG00000011506	RRH	retinal pigment epithelium-derived rhodopsin homolog [Source:HGNC Symbol;Acc:HGNC:10450]	RRH	0.7338	0.002426	0.1794
ENSCAFG00000000847	FGFR1OP	FGFR1 oncogene partner [Source:HGNC Symbol;Acc:HGNC:17012]	FGFR1OP	0.5835	0.002436	0.1794
ENSCAFG00000022732	ND3	NADH-ubiquinone oxidoreductase chain 3 [Source:UniProtKB/Swiss-Prot;Acc:Q9ZZ60]		0.9758	0.002453	0.1794
ENSCAFG00000032154	ENSCAFG00000032154	DNA polymerase [Source:UniProtKB/TrEMBL;Acc:J9NTZ1]		0.8576	0.002485	0.1804
ENSCAFG00000005259	CDC20	cell division cycle 20 [Source:HGNC Symbol;Acc:HGNC:1723]	CDC20	0.7986	0.002567	0.1824
ENSCAFG00000030023	ENSCAFG00000030023	Uncharacterized protein [Source:UniProtKB/TrEMBL;Acc:J9P5L8]		1.353	0.002819	0.1909
ENSCAFG00000005337	CSGALNACT1	chondroitin sulfate N-acetylgalactosaminyltransferase 1 [Source:HGNC Symbol;Acc:HGNC:24290]	CSGALNACT1	0.8426	0.002825	0.1909
ENSCAFG00000003959	RAB19	RAB19, member RAS oncogene family [Source:HGNC Symbol;Acc:HGNC:19982]	RAB19	1.155	0.002927	0.195
ENSCAFG00000013759	MEX3B	mex-3 RNA binding family member B [Source:HGNC Symbol;Acc:HGNC:25297]	MEX3B	0.6774	0.003034	0.1993
ENSCAFG00000002803	ACTL7A	actin-like 7A [Source:HGNC Symbol;Acc:HGNC:161]	ACTL7A	0.8052	0.003187	0.2055
ENSCAFG00000022714	ENSCAFG00000022714			1.075	0.003211	0.2061
ENSCAFG00000005554	ENPP7	ectonucleotide pyrophosphatase/phosphodiesterase 7 [Source:HGNC Symbol;Acc:HGNC:23764]	ENPP7	1.209	0.003269	0.2084
ENSCAFG00000025202	CA2	Canis lupus familiaris carbonic anhydrase II (CA2), mRNA. [Source:RefSeq mRNA;Acc:NM_001145170]		1.059	0.00332	0.2084
ENSCAFG00000001595	ADCK5	aarF domain containing kinase 5 [Source:HGNC Symbol;Acc:HGNC:21738]	ADCK5	0.4138	0.003378	0.21
ENSCAFG00000030197	OTOR	otoraplin [Source:HGNC Symbol;Acc:HGNC:8517]	OTOR	1.331	0.003382	0.21
ENSCAFG00000005401	GPD1L	glycerol-3-phosphate dehydrogenase 1-like [Source:HGNC Symbol;Acc:HGNC:28956]	GPD1L	0.6192	0.003417	0.2106
ENSCAFG00000005984	KDELC1	KDEL (Lys-Asp-Glu-Leu) containing 1 [Source:HGNC Symbol;Acc:HGNC:19350]	KDELC1	0.3493	0.00343	0.2106
ENSCAFG00000005523	MBNL2	muscleblind-like splicing regulator 2 [Source:HGNC Symbol;Acc:HGNC:16746]	MBNL2	0.3847	0.003452	0.211
ENSCAFG00000031208	ENSCAFG00000031208	Uncharacterized protein [Source:UniProtKB/TrEMBL;Acc:J9P1N3]		1.252	0.003701	0.2188
ENSCAFG00000001576	FBXL6	F-box and leucine-rich repeat protein 6 [Source:HGNC Symbol;Acc:HGNC:13603]	FBXL6	0.4	0.003746	0.2205
ENSCAFG00000000593	LMNB1	lamin B1 [Source:HGNC Symbol;Acc:HGNC:6637]	LMNB1	0.5369	0.003801	0.222
ENSCAFG00000007392	CENPK	centromere protein K [Source:HGNC Symbol;Acc:HGNC:29479]	CENPK	0.9715	0.003868	0.2231
ENSCAFG00000008877	BUB1B	BUB1 mitotic checkpoint serine/threonine kinase B [Source:HGNC Symbol;Acc:HGNC:1149]	BUB1B	0.962	0.003896	0.2237
ENSCAFG00000023690	ERCC6L	excision repair cross-complementation group 6-like [Source:HGNC Symbol;Acc:HGNC:20794]	ERCC6L	1.086	0.003991	0.227
ENSCAFG00000007133	DEPDC1B	DEP domain containing 1B [Source:HGNC Symbol;Acc:HGNC:24902]	DEPDC1B	0.9518	0.004	0.227
ENSCAFG00000011859	SPC25	SPC25, NDC80 kinetochore complex component [Source:HGNC Symbol;Acc:HGNC:24031]	SPC25	0.9587	0.004142	0.2313
ENSCAFG00000016118	C1orf64	chromosome 1 open reading frame 64 [Source:HGNC Symbol;Acc:HGNC:28339]	C1orf64	1.187	0.00418	0.2317
ENSCAFG00000015551	HAUS8	HAUS augmin-like complex, subunit 8 [Source:HGNC Symbol;Acc:HGNC:30532]	HAUS8	0.5529	0.004229	0.2325
ENSCAFG00000005007	ENSCAFG00000005007	Uncharacterized protein [Source:UniProtKB/TrEMBL;Acc:E2RPT8]		1.134	0.004258	0.2325
ENSCAFG00000009880	SNCA	synuclein, alpha (non A4 component of amyloid precursor) [Source:HGNC Symbol;Acc:HGNC:11138]	SNCA	1.099	0.00426	0.2325
ENSCAFG00000031429	GNA14	guanine nucleotide binding protein (G protein), alpha 14 [Source:HGNC Symbol;Acc:HGNC:4382]	GNA14	0.5139	0.004261	0.2325
ENSCAFG00000031652	SDC2	syndecan 2 [Source:HGNC Symbol;Acc:HGNC:10659]	SDC2	0.4504	0.004341	0.2339
ENSCAFG00000020108	SLC44A3	solute carrier family 44, member 3 [Source:HGNC Symbol;Acc:HGNC:28689]	SLC44A3	1.108	0.004346	0.2339
ENSCAFG00000013401	CSDA	Canis lupus familiaris cold shock domain protein A (CSDA), mRNA. [Source:RefSeq mRNA;Acc:NM_001003127]		0.4732	0.004352	0.2339
ENSCAFG00000012316	ENSCAFG00000012316	Uncharacterized protein [Source:UniProtKB/TrEMBL;Acc:J9P1P6]		0.507	0.004395	0.2351
ENSCAFG00000016394	PLEK2	pleckstrin 2 [Source:HGNC Symbol;Acc:HGNC:19238]	PLEK2	0.5234	0.00445	0.2364
ENSCAFG00000013689	RFC4	replication factor C (activator 1) 4, 37kDa [Source:HGNC Symbol;Acc:HGNC:9972]	RFC4	0.4919	0.004498	0.2372
ENSCAFG00000002233	NPR2	natriuretic peptide receptor 2 [Source:HGNC Symbol;Acc:HGNC:7944]	NPR2	0.3482	0.004547	0.2389
ENSCAFG00000009179	RAD54B	RAD54 homolog B (S. cerevisiae) [Source:HGNC Symbol;Acc:HGNC:17228]	RAD54B	0.9224	0.004683	0.2425
ENSCAFG00000028675	ZNF23	zinc finger protein 23 [Source:HGNC Symbol;Acc:HGNC:13023]	ZNF23	0.3778	0.004822	0.2461
ENSCAFG00000012272	IGFBP1	insulin-like growth factor binding protein 1 [Source:HGNC Symbol;Acc:HGNC:5469]	IGFBP1	1.273	0.004889	0.2477
ENSCAFG00000013807	TMEM47	Canis lupus familiaris transmembrane protein 47 (TMEM47), mRNA. [Source:RefSeq mRNA;Acc:NM_001003045]		0.921	0.005096	0.2519
ENSCAFG00000001550	FOXRED2	FAD-dependent oxidoreductase domain containing 2 [Source:HGNC Symbol;Acc:HGNC:26264]	FOXRED2	0.6174	0.005126	0.2525
ENSCAFG00000009336	MYBL2	v-myb avian myeloblastosis viral oncogene homolog-like 2 [Source:HGNC Symbol;Acc:HGNC:7548]	MYBL2	0.7846	0.005207	0.2547
ENSCAFG00000007435	E2F1	E2F transcription factor 1 [Source:HGNC Symbol;Acc:HGNC:3113]	E2F1	1.112	0.005394	0.2615
ENSCAFG00000028754	PPAP2B	phosphatidic acid phosphatase type 2B [Source:HGNC Symbol;Acc:HGNC:9229]	PPAP2B	0.4858	0.005422	0.2615
ENSCAFG00000015464	FAM64A	family with sequence similarity 64, member A [Source:HGNC Symbol;Acc:HGNC:25483]	FAM64A	1.087	0.00548	0.2618
ENSCAFG00000006095	ANKRD10	ankyrin repeat domain 10 [Source:HGNC Symbol;Acc:HGNC:20265]	ANKRD10	0.354	0.005503	0.262
ENSCAFG00000019977	HSD17B2	hydroxysteroid (17-beta) dehydrogenase 2 [Source:HGNC Symbol;Acc:HGNC:5211]	HSD17B2	1.233	0.00555	0.2626
ENSCAFG00000013538	ZBTB16	zinc finger and BTB domain containing 16 [Source:HGNC Symbol;Acc:HGNC:12930]	ZBTB16	0.8242	0.005637	0.2648
ENSCAFG00000011211	ECEL1	endothelin converting enzyme-like 1 [Source:HGNC Symbol;Acc:HGNC:3147]	ECEL1	0.7751	0.005674	0.2655
ENSCAFG00000030216	ENSCAFG00000030216	Uncharacterized protein [Source:UniProtKB/TrEMBL;Acc:J9NUT2]		0.5223	0.00569	0.2655
ENSCAFG00000016600	ENSCAFG00000016600	Uncharacterized protein [Source:UniProtKB/TrEMBL;Acc:E2R8B4]		1.008	0.005708	0.2655
ENSCAFG00000006560	NCAPH	non-SMC condensin I complex, subunit H [Source:HGNC Symbol;Acc:HGNC:1112]	NCAPH	0.6821	0.005874	0.2706
ENSCAFG00000005761	ARL5A	ADP-ribosylation factor-like 5A [Source:HGNC Symbol;Acc:HGNC:696]	ARL5A	0.3526	0.00595	0.2711
ENSCAFG00000011915	ENSCAFG00000011915	Uncharacterized protein [Source:UniProtKB/TrEMBL;Acc:H9GWB4]		0.9086	0.00598	0.2711
ENSCAFG00000005389	PARP2	poly (ADP-ribose) polymerase 2 [Source:HGNC Symbol;Acc:HGNC:272]	PARP2	0.4205	0.005994	0.2711
ENSCAFG00000010030	TMCC2	transmembrane and coiled-coil domain family 2 [Source:HGNC Symbol;Acc:HGNC:24239]	TMCC2	0.4827	0.006058	0.2711
ENSCAFG00000019177	SLC1A7	solute carrier family 1 (glutamate transporter), member 7 [Source:HGNC Symbol;Acc:HGNC:10945]	SLC1A7	1.032	0.00609	0.2717
ENSCAFG00000003115	GJA10	gap junction protein, alpha 10, 62kDa [Source:HGNC Symbol;Acc:HGNC:16995]	GJA10	0.8443	0.006151	0.2736
ENSCAFG00000031961	PPIC	peptidylprolyl isomerase C (cyclophilin C) [Source:HGNC Symbol;Acc:HGNC:9256]	PPIC	0.5302	0.006219	0.274
ENSCAFG00000019744	CTNNBIP1	catenin, beta interacting protein 1 [Source:HGNC Symbol;Acc:HGNC:16913]	CTNNBIP1	0.7625	0.00637	0.2792
ENSCAFG00000019391	MORN1	MORN repeat containing 1 [Source:HGNC Symbol;Acc:HGNC:25852]	MORN1	0.8508	0.006406	0.2792
ENSCAFG00000003050	XPO1	exportin 1 [Source:HGNC Symbol;Acc:HGNC:12825]	XPO1	0.3558	0.006448	0.2792
ENSCAFG00000010175	CDH22	cadherin 22, type 2 [Source:HGNC Symbol;Acc:HGNC:13251]	CDH22	1.087	0.006456	0.2792
ENSCAFG00000004676	CGREF1	cell growth regulator with EF-hand domain 1 [Source:HGNC Symbol;Acc:HGNC:16962]	CGREF1	1.024	0.006545	0.2814
ENSCAFG00000003481	ING3	inhibitor of growth family, member 3 [Source:HGNC Symbol;Acc:HGNC:14587]	ING3	0.4167	0.006632	0.2825
ENSCAFG00000004451	MED4	mediator complex subunit 4 [Source:HGNC Symbol;Acc:HGNC:17903]	MED4	0.4133	0.006659	0.2828
ENSCAFG00000031331	OCIAD2	OCIA domain containing 2 [Source:HGNC Symbol;Acc:HGNC:28685]	OCIAD2	0.803	0.006712	0.2842
ENSCAFG00000007062	BUB1	BUB1 mitotic checkpoint serine/threonine kinase [Source:HGNC Symbol;Acc:HGNC:1148]	BUB1	1.033	0.006748	0.2849
ENSCAFG00000009027	FAM83D	family with sequence similarity 83, member D [Source:HGNC Symbol;Acc:HGNC:16122]	FAM83D	0.8351	0.006804	0.2864
ENSCAFG00000016508	KLF8	Kruppel-like factor 8 [Source:HGNC Symbol;Acc:HGNC:6351]	KLF8	1.112	0.006848	0.2873
ENSCAFG00000016677	NCAPG	non-SMC condensin I complex, subunit G [Source:HGNC Symbol;Acc:HGNC:24304]	NCAPG	0.8317	0.006901	0.2879
ENSCAFG00000024992	TMOD3	tropomodulin 3 (ubiquitous) [Source:HGNC Symbol;Acc:HGNC:11873]	TMOD3	0.3125	0.007177	0.292
ENSCAFG00000018724	ENSCAFG00000018724	Uncharacterized protein [Source:UniProtKB/TrEMBL;Acc:E2R5A8]		0.8809	0.007237	0.292
ENSCAFG00000010137	MFSD4	major facilitator superfamily domain containing 4 [Source:HGNC Symbol;Acc:HGNC:25433]	MFSD4	0.5652	0.007265	0.292
ENSCAFG00000004902	DIAPH3	diaphanous-related formin 3 [Source:HGNC Symbol;Acc:HGNC:15480]	DIAPH3	0.8778	0.007289	0.292
ENSCAFG00000007837	KNTC1	kinetochore associated 1 [Source:HGNC Symbol;Acc:HGNC:17255]	KNTC1	0.7943	0.007323	0.292
ENSCAFG00000007364	KLKB1	Canis lupus familiaris kallikrein B, plasma (Fletcher factor) 1 (KLKB1), mRNA. [Source:RefSeq mRNA;Acc:NM_001242717]		0.9089	0.007376	0.292
ENSCAFG00000001005	TNFRSF13C	tumor necrosis factor receptor superfamily, member 13C [Source:HGNC Symbol;Acc:HGNC:17755]	TNFRSF13C	1.118	0.007399	0.292
ENSCAFG00000002842	TTK	TTK protein kinase [Source:HGNC Symbol;Acc:HGNC:12401]	TTK	0.996	0.007401	0.292
ENSCAFG00000004707	ZNF404	zinc finger protein 404 [Source:HGNC Symbol;Acc:HGNC:19417]	ZNF404	0.7348	0.007464	0.292
ENSCAFG00000015807	MAT1A	methionine adenosyltransferase I, alpha [Source:HGNC Symbol;Acc:HGNC:6903]	MAT1A	0.6895	0.007495	0.292
ENSCAFG00000009131	PDP1	pyruvate dehyrogenase phosphatase catalytic subunit 1 [Source:HGNC Symbol;Acc:HGNC:9279]	PDP1	0.3508	0.007512	0.292
ENSCAFG00000008392	NEIL3	nei endonuclease VIII-like 3 (E. coli) [Source:HGNC Symbol;Acc:HGNC:24573]	NEIL3	1.079	0.007514	0.292
ENSCAFG00000010157	BACE2	beta-site APP-cleaving enzyme 2 [Source:HGNC Symbol;Acc:HGNC:934]	BACE2	0.2607	0.007629	0.2942
ENSCAFG00000011393	ENSCAFG00000011393	Claudin [Source:UniProtKB/TrEMBL;Acc:F1Q062]		0.7919	0.007651	0.2942
ENSCAFG00000000831	EXT1	exostosin glycosyltransferase 1 [Source:HGNC Symbol;Acc:HGNC:3512]	EXT1	0.4912	0.007652	0.2942
ENSCAFG00000003006	DNAJC25	Canis lupus familiaris DnaJ (Hsp40) homolog, subfamily C , member 25 (DNAJC25), mRNA. [Source:RefSeq mRNA;Acc:NM_001205003]		0.3115	0.007866	0.2996
ENSCAFG00000009220	RAD51	Canis lupus familiaris RAD51 homolog (S. cerevisiae) (RAD51), mRNA. [Source:RefSeq mRNA;Acc:NM_001003043]		0.9641	0.007903	0.2996
ENSCAFG00000001799	MTERF2	mitochondrial transcription termination factor 2 [Source:HGNC Symbol;Acc:HGNC:30779]	MTERF2	0.4783	0.008004	0.2996
ENSCAFG00000005291	WNT11	wingless-type MMTV integration site family, member 11 [Source:HGNC Symbol;Acc:HGNC:12776]	WNT11	1.033	0.008084	0.301
ENSCAFG00000013925	SEMA6D	sema domain, transmembrane domain (TM), and cytoplasmic domain, (semaphorin) 6D [Source:HGNC Symbol;Acc:HGNC:16770]	SEMA6D	0.5185	0.008147	0.302
ENSCAFG00000012140	PRC1	protein regulator of cytokinesis 1 [Source:HGNC Symbol;Acc:HGNC:9341]	PRC1	0.7232	0.008153	0.302
ENSCAFG00000008918	EBF2	early B-cell factor 2 [Source:HGNC Symbol;Acc:HGNC:19090]	EBF2	1.036	0.008243	0.3034
ENSCAFG00000031735	TNFSF13B	tumor necrosis factor (ligand) superfamily, member 13b [Source:HGNC Symbol;Acc:HGNC:11929]	TNFSF13B	0.7146	0.008271	0.3034
ENSCAFG00000029415	ENSCAFG00000029415	Uncharacterized protein [Source:UniProtKB/TrEMBL;Acc:J9P1R4]		1.088	0.008288	0.3034
ENSCAFG00000030184	ENSCAFG00000030184	Uncharacterized protein [Source:UniProtKB/TrEMBL;Acc:J9NS70]		0.4267	0.0083	0.3034
ENSCAFG00000008823	FAM151B	family with sequence similarity 151, member B [Source:HGNC Symbol;Acc:HGNC:33716]	FAM151B	0.3387	0.008686	0.3104
ENSCAFG00000001204	KIF20A	kinesin family member 20A [Source:HGNC Symbol;Acc:HGNC:9787]	KIF20A	0.8675	0.008784	0.3109
ENSCAFG00000023689	LIPJ	lipase, family member J [Source:HGNC Symbol;Acc:HGNC:21773]	LIPJ	0.7812	0.00879	0.3109
ENSCAFG00000008340	RACGAP1	Rac GTPase activating protein 1 [Source:HGNC Symbol;Acc:HGNC:9804]	RACGAP1	0.6652	0.008847	0.3109
ENSCAFG00000010551	CHEK1	checkpoint kinase 1 [Source:HGNC Symbol;Acc:HGNC:1925]	CHEK1	0.6162	0.009036	0.3134
ENSCAFG00000009571	CPN1	carboxypeptidase N, polypeptide 1 [Source:HGNC Symbol;Acc:HGNC:2312]	CPN1	0.8173	0.009059	0.3134
ENSCAFG00000002334	MELK	maternal embryonic leucine zipper kinase [Source:HGNC Symbol;Acc:HGNC:16870]	MELK	0.7744	0.00917	0.315
ENSCAFG00000017281	ADRA1B	alpha-1B adrenergic receptor [Source:RefSeq peptide;Acc:NP_001183964]		1.125	0.009556	0.3235
ENSCAFG00000019958	NTNG1	netrin G1 [Source:HGNC Symbol;Acc:HGNC:23319]	NTNG1	0.8054	0.009589	0.3239
ENSCAFG00000032027	DUSP7	dual specificity phosphatase 7 [Source:HGNC Symbol;Acc:HGNC:3073]	DUSP7	0.3468	0.009612	0.3239
ENSCAFG00000019261	LSM5	LSM5 homolog, U6 small nuclear RNA associated (S. cerevisiae) [Source:HGNC Symbol;Acc:HGNC:17162]	LSM5	0.688	0.009835	0.3296
ENSCAFG00000031210	OAF	OAF homolog (Drosophila) [Source:HGNC Symbol;Acc:HGNC:28752]	OAF	0.4019	0.009875	0.3296
ENSCAFG00000007075	TPX2	TPX2, microtubule-associated [Source:HGNC Symbol;Acc:HGNC:1249]	TPX2	0.797	0.009937	0.3298

## Sheet: (4) DOWNREGULATED
Additional file 3: List of DOWNREGULATED DEG found in the contrast “mid-gestation over antigestagen” (p<0.01, FDR<0.1)
Ensembl gene ID	Caf_Gene_name	Gene description	Human_Gene_name	log2 Ratio	pValue	fdr
ENSCAFG00000001825	TMEM2	transmembrane protein 2 [Source:HGNC Symbol;Acc:HGNC:11869]		-1.265	1.26e-09	1.79e-05
ENSCAFG00000013547	FZD5	frizzled class receptor 5 [Source:HGNC Symbol;Acc:HGNC:4043]	FZD5	-2.146	4.7e-09	3.33e-05
ENSCAFG00000025273	TMEM65	transmembrane protein 65 [Source:HGNC Symbol;Acc:HGNC:25203]	TMEM65	-1.377	2.81e-08	9.35e-05
ENSCAFG00000031411	ENSCAFG00000031411			-2.172	3.3e-08	9.35e-05
ENSCAFG00000015485	ENSCAFG00000015485	Uncharacterized protein [Source:UniProtKB/TrEMBL;Acc:E2R771]		-0.9334	1.16e-07	0.0002359
ENSCAFG00000000834	TNFRSF11B	tumor necrosis factor receptor superfamily, member 11b [Source:HGNC Symbol;Acc:HGNC:11909]	TNFRSF11B	-1.455	6.94e-07	0.001094
ENSCAFG00000007902	SLC11A2	solute carrier family 11 (proton-coupled divalent metal ion transporter), member 2 [Source:HGNC Symbol;Acc:HGNC:10908]	SLC11A2	-1.399	1.05e-06	0.001488
ENSCAFG00000012361	ASCC2	activating signal cointegrator 1 complex subunit 2 [Source:HGNC Symbol;Acc:HGNC:24103]	ASCC2	-0.9202	1.24e-06	0.0016
ENSCAFG00000012671	TRIM63	tripartite motif containing 63, E3 ubiquitin protein ligase [Source:HGNC Symbol;Acc:HGNC:16007]	TRIM63	-1.742	1.7e-06	0.002013
ENSCAFG00000001018	CCDC134	coiled-coil domain containing 134 [Source:HGNC Symbol;Acc:HGNC:26185]	CCDC134	-0.8298	7.78e-06	0.007879
ENSCAFG00000013010	TBL2	transducin (beta)-like 2 [Source:HGNC Symbol;Acc:HGNC:11586]	TBL2	-1.162	1.16e-05	0.01031
ENSCAFG00000032100	CSRNP3	cysteine-serine-rich nuclear protein 3 [Source:HGNC Symbol;Acc:HGNC:30729]	CSRNP3	-1.179	1.79e-05	0.0141
ENSCAFG00000001453	RASEF	RAS and EF-hand domain containing [Source:HGNC Symbol;Acc:HGNC:26464]	RASEF	-1.538	2.1e-05	0.01567
ENSCAFG00000010053	ANO5	anoctamin 5 [Source:HGNC Symbol;Acc:HGNC:27337]	ANO5	-1.152	3.8e-05	0.02569
ENSCAFG00000016604	ZSWIM4	zinc finger, SWIM-type containing 4 [Source:HGNC Symbol;Acc:HGNC:25704]	ZSWIM4	-1.324	4.74e-05	0.02596
ENSCAFG00000016679	MAP3K9	mitogen-activated protein kinase kinase kinase 9 [Source:HGNC Symbol;Acc:HGNC:6861]	MAP3K9	-1.287	4.76e-05	0.02596
ENSCAFG00000018274	MIEF2	mitochondrial elongation factor 2 [Source:HGNC Symbol;Acc:HGNC:17920]	MIEF2	-0.7243	6.75e-05	0.03418
ENSCAFG00000004173	C5AR2	complement component 5a receptor 2 [Source:HGNC Symbol;Acc:HGNC:4527]	C5AR2	-1.35	8.01e-05	0.03916
ENSCAFG00000017232	HACD3	3-hydroxyacyl-CoA dehydratase 3 [Source:HGNC Symbol;Acc:HGNC:24175]	HACD3	-0.9463	9.79e-05	0.04578
ENSCAFG00000005212	FOSL2	FOS-like antigen 2 [Source:HGNC Symbol;Acc:HGNC:3798]	FOSL2	-0.9746	0.0001042	0.04578
ENSCAFG00000006044	TRPC4	transient receptor potential cation channel, subfamily C, member 4 [Source:HGNC Symbol;Acc:HGNC:12336]	TRPC4	-1.247	0.0001062	0.04578
ENSCAFG00000019619	KLHL21	kelch-like family member 21 [Source:HGNC Symbol;Acc:HGNC:29041]	KLHL21	-1.211	0.0001111	0.04578
ENSCAFG00000013559	PLEKHM3	pleckstrin homology domain containing, family M, member 3 [Source:HGNC Symbol;Acc:HGNC:34006]	PLEKHM3	-0.6489	0.0001145	0.04578
ENSCAFG00000019835	SORT1	sortilin 1 [Source:HGNC Symbol;Acc:HGNC:11186]	SORT1	-0.6676	0.0001178	0.04578
ENSCAFG00000009246	ZFYVE27	zinc finger, FYVE domain containing 27 [Source:HGNC Symbol;Acc:HGNC:26559]	ZFYVE27	-0.6518	0.0001181	0.04578
ENSCAFG00000009520	BAP1	BRCA1 associated protein-1 (ubiquitin carboxy-terminal hydrolase) [Source:HGNC Symbol;Acc:HGNC:950]	BAP1	-0.3352	0.0001259	0.04578
ENSCAFG00000003619	CLCN1	Canis lupus familiaris chloride channel, voltage-sensitive 1 (CLCN1), mRNA. [Source:RefSeq mRNA;Acc:NM_001003124]		-1.63	0.0001311	0.04614
ENSCAFG00000005396	CMTM6	CKLF-like MARVEL transmembrane domain containing 6 [Source:HGNC Symbol;Acc:HGNC:19177]	CMTM6	-0.6999	0.0001334	0.04614
ENSCAFG00000017153	CITED1	Cbp/p300-interacting transactivator, with Glu/Asp-rich carboxy-terminal domain, 1 [Source:HGNC Symbol;Acc:HGNC:1986]	CITED1	-1.444	0.0001444	0.04662
ENSCAFG00000025153	TTC9	tetratricopeptide repeat domain 9 [Source:HGNC Symbol;Acc:HGNC:20267]	TTC9	-1.029	0.0001508	0.04662
ENSCAFG00000028797	ADM5	adrenomedullin 5 (putative) [Source:HGNC Symbol;Acc:HGNC:27293]	ADM5	-1.366	0.0001525	0.04662
ENSCAFG00000007018	C10orf10	chromosome 10 open reading frame 10 [Source:HGNC Symbol;Acc:HGNC:23355]	C10orf10	-1.202	0.0001578	0.04662
ENSCAFG00000002288	GCLC	glutamate-cysteine ligase, catalytic subunit [Source:HGNC Symbol;Acc:HGNC:4311]	GCLC	-0.9075	0.0001975	0.05401
ENSCAFG00000022725	ENSCAFG00000022725			-1.507	0.0002025	0.05401
ENSCAFG00000011354	GATS	GATS, stromal antigen 3 opposite strand [Source:HGNC Symbol;Acc:HGNC:29954]	GATS	-0.6761	0.0002258	0.0572
ENSCAFG00000028577	XK	X-linked Kx blood group [Source:HGNC Symbol;Acc:HGNC:12811]	XK	-0.9526	0.0002511	0.06142
ENSCAFG00000013256	MRC2	mannose receptor, C type 2 [Source:HGNC Symbol;Acc:HGNC:16875]	MRC2	-0.7843	0.0003039	0.06815
ENSCAFG00000004208	FKRP	fukutin related protein [Source:HGNC Symbol;Acc:HGNC:17997]	FKRP	-0.6297	0.0003171	0.06815
ENSCAFG00000023721	DNAJA2	DnaJ (Hsp40) homolog, subfamily A, member 2 [Source:HGNC Symbol;Acc:HGNC:14884]	DNAJA2	-0.4347	0.0003196	0.06815
ENSCAFG00000002169	NFIL3	nuclear factor, interleukin 3 regulated [Source:HGNC Symbol;Acc:HGNC:7787]	NFIL3	-1.226	0.0003221	0.06815
ENSCAFG00000006019	FREM2	FRAS1 related extracellular matrix protein 2 [Source:HGNC Symbol;Acc:HGNC:25396]	FREM2	-0.9947	0.0003301	0.06815
ENSCAFG00000000457	TMEM19	transmembrane protein 19 [Source:HGNC Symbol;Acc:HGNC:25605]	TMEM19	-0.5467	0.0003316	0.06815
ENSCAFG00000005610	KIF5C	kinesin family member 5C [Source:HGNC Symbol;Acc:HGNC:6325]	KIF5C	-1.441	0.0003317	0.06815
ENSCAFG00000003192	SLC31A2	solute carrier family 31 (copper transporter), member 2 [Source:HGNC Symbol;Acc:HGNC:11017]	SLC31A2	-1.181	0.0003514	0.06923
ENSCAFG00000007784	SH2D6	SH2 domain containing 6 [Source:HGNC Symbol;Acc:HGNC:30439]	SH2D6	-1.504	0.0003592	0.06962
ENSCAFG00000007900	ELL2	elongation factor, RNA polymerase II, 2 [Source:HGNC Symbol;Acc:HGNC:17064]	ELL2	-1.118	0.000364	0.06962
ENSCAFG00000013971	ATP2A3	ATPase, Ca++ transporting, ubiquitous [Source:HGNC Symbol;Acc:HGNC:813]	ATP2A3	-1.346	0.0003681	0.06962
ENSCAFG00000013434	FAM43A	family with sequence similarity 43, member A [Source:HGNC Symbol;Acc:HGNC:26888]	FAM43A	-0.9702	0.0003944	0.07362
ENSCAFG00000008359	DCHS2	dachsous cadherin-related 2 [Source:HGNC Symbol;Acc:HGNC:23111]	DCHS2	-1.587	0.0004553	0.07974
ENSCAFG00000019318	B3GALT6	UDP-Gal:betaGal beta 1,3-galactosyltransferase polypeptide 6 [Source:HGNC Symbol;Acc:HGNC:17978]	B3GALT6	-0.8139	0.000519	0.08561
ENSCAFG00000009411	HNF4A	hepatocyte nuclear factor 4, alpha [Source:HGNC Symbol;Acc:HGNC:5024]	HNF4A	-1.424	0.000528	0.08609
ENSCAFG00000002876	TPBG	trophoblast glycoprotein [Source:HGNC Symbol;Acc:HGNC:12004]	TPBG	-1.417	0.0005479	0.08733
ENSCAFG00000015657	PCSK1N	proprotein convertase subtilisin/kexin type 1 inhibitor [Source:HGNC Symbol;Acc:HGNC:17301]	PCSK1N	-1.272	0.0006218	0.09693
ENSCAFG00000007084	FAM110B	family with sequence similarity 110, member B [Source:HGNC Symbol;Acc:HGNC:28587]	FAM110B	-0.7028	0.0006288	0.09696
ENSCAFG00000010192	RNF144B	ring finger protein 144B [Source:HGNC Symbol;Acc:HGNC:21578]	RNF144B	-0.8209	0.0006745	0.1018
ENSCAFG00000006680	LRIG1	leucine-rich repeats and immunoglobulin-like domains 1 [Source:HGNC Symbol;Acc:HGNC:17360]	LRIG1	-0.7352	0.0007198	0.1041
ENSCAFG00000013763	LTF	Uncharacterized protein [Source:UniProtKB/TrEMBL;Acc:F1PR54]		-0.9789	0.0007315	0.1041
ENSCAFG00000011784	ERN1	endoplasmic reticulum to nucleus signaling 1 [Source:HGNC Symbol;Acc:HGNC:3449]	ERN1	-1.006	0.0007333	0.1041
ENSCAFG00000015495	SLC3A2	solute carrier family 3 (amino acid transporter heavy chain), member 2 [Source:HGNC Symbol;Acc:HGNC:11026]	SLC3A2	-0.6283	0.0007711	0.1072
ENSCAFG00000004597	RELB	v-rel avian reticuloendotheliosis viral oncogene homolog B [Source:HGNC Symbol;Acc:HGNC:9956]	RELB	-0.5809	0.0007856	0.1082
ENSCAFG00000006161	ADRB3	Canis lupus familiaris adrenoceptor beta 3 (ADRB3), mRNA. [Source:RefSeq mRNA;Acc:NM_001003377]		-1.508	0.0007953	0.1085
ENSCAFG00000016878	CALCOCO2	calcium binding and coiled-coil domain 2 [Source:HGNC Symbol;Acc:HGNC:29912]	CALCOCO2	-0.6399	0.0008144	0.1087
ENSCAFG00000003383	ADAM17	ADAM metallopeptidase domain 17 [Source:HGNC Symbol;Acc:HGNC:195]	ADAM17	-0.824	0.0009299	0.1178
ENSCAFG00000000160	NAB2	NGFI-A binding protein 2 (EGR1 binding protein 2) [Source:HGNC Symbol;Acc:HGNC:7627]	NAB2	-0.8858	0.0009487	0.1189
ENSCAFG00000008482	JAM2	junctional adhesion molecule 2 [Source:HGNC Symbol;Acc:HGNC:14686]	JAM2	-0.9687	0.0009726	0.1189
ENSCAFG00000016270	ENSCAFG00000016270	Canis lupus familiaris forty-two-three domain containing 1 (FYTTD1), mRNA. [Source:RefSeq mRNA;Acc:NM_001251944]		-0.7608	0.001034	0.125
ENSCAFG00000010849	ENSCAFG00000010849	Uncharacterized protein [Source:UniProtKB/TrEMBL;Acc:E2R148]		-0.8562	0.001039	0.125
ENSCAFG00000029798	NEAT1_1			-1.176	0.001064	0.1268
ENSCAFG00000018857	GPC4	glypican 4 [Source:HGNC Symbol;Acc:HGNC:4452]	GPC4	-0.9209	0.001123	0.1274
ENSCAFG00000009760	LZTS2	leucine zipper, putative tumor suppressor 2 [Source:HGNC Symbol;Acc:HGNC:29381]	LZTS2	-0.4903	0.001124	0.1274
ENSCAFG00000030830	AOC2	amine oxidase, copper containing 2 (retina-specific) [Source:HGNC Symbol;Acc:HGNC:549]	AOC2	-1.364	0.001149	0.1274
ENSCAFG00000012003	LAT2	linker for activation of T cells family, member 2 [Source:HGNC Symbol;Acc:HGNC:12749]	LAT2	-1.031	0.001193	0.1304
ENSCAFG00000014339	SLC29A3	solute carrier family 29 (equilibrative nucleoside transporter), member 3 [Source:HGNC Symbol;Acc:HGNC:23096]	SLC29A3	-0.7194	0.001219	0.131
ENSCAFG00000005735	PURA	purine-rich element binding protein A [Source:HGNC Symbol;Acc:HGNC:9701]	PURA	-0.7225	0.001236	0.1319
ENSCAFG00000000963	RGL2	ral guanine nucleotide dissociation stimulator-like 2 [Source:HGNC Symbol;Acc:HGNC:9769]	RGL2	-0.2901	0.001266	0.1341
ENSCAFG00000018810	MKL2	MKL/myocardin-like 2 [Source:HGNC Symbol;Acc:HGNC:29819]	MKL2	-1.2	0.001308	0.1364
ENSCAFG00000012767	KIAA0226	KIAA0226 [Source:HGNC Symbol;Acc:HGNC:28991]	KIAA0226	-1.136	0.001332	0.1376
ENSCAFG00000004038	HIPK2	homeodomain interacting protein kinase 2 [Source:HGNC Symbol;Acc:HGNC:14402]	HIPK2	-0.7311	0.001339	0.1376
ENSCAFG00000011879	MOSPD2	motile sperm domain containing 2 [Source:HGNC Symbol;Acc:HGNC:28381]	MOSPD2	-0.7433	0.001392	0.14
ENSCAFG00000008871	ANTXR2	anthrax toxin receptor 2 [Source:HGNC Symbol;Acc:HGNC:21732]	ANTXR2	-0.9559	0.001422	0.142
ENSCAFG00000011446	USP13	ubiquitin specific peptidase 13 (isopeptidase T-3) [Source:HGNC Symbol;Acc:HGNC:12611]	USP13	-0.8195	0.001519	0.1489
ENSCAFG00000014932	MED15	mediator complex subunit 15 [Source:HGNC Symbol;Acc:HGNC:14248]	MED15	-0.7849	0.001522	0.1489
ENSCAFG00000025365	ACKR1	atypical chemokine receptor 1 (Duffy blood group) [Source:HGNC Symbol;Acc:HGNC:4035]	ACKR1	-1.004	0.001561	0.1499
ENSCAFG00000008875	TIPARP	TCDD-inducible poly(ADP-ribose) polymerase [Source:HGNC Symbol;Acc:HGNC:23696]	TIPARP	-0.6446	0.001564	0.1499
ENSCAFG00000032489	SHISA7	shisa family member 7 [Source:HGNC Symbol;Acc:HGNC:35409]	SHISA7	-1.215	0.001619	0.1523
ENSCAFG00000019891	ENSCAFG00000019891	Uncharacterized protein [Source:UniProtKB/TrEMBL;Acc:F6V1L3]		-1.296	0.001627	0.1523
ENSCAFG00000002193	RNF149	ring finger protein 149 [Source:HGNC Symbol;Acc:HGNC:23137]	RNF149	-0.8922	0.001632	0.1523
ENSCAFG00000010283	MSI1	musashi RNA-binding protein 1 [Source:HGNC Symbol;Acc:HGNC:7330]	MSI1	-0.7444	0.001668	0.1544
ENSCAFG00000012651	FAM110D	family with sequence similarity 110, member D [Source:HGNC Symbol;Acc:HGNC:25860]	FAM110D	-0.8254	0.001703	0.1544
ENSCAFG00000019790	KCNC4	potassium channel, voltage gated Shaw related subfamily C, member 4 [Source:HGNC Symbol;Acc:HGNC:6236]	KCNC4	-0.6456	0.001715	0.1544
ENSCAFG00000015742	ENSCAFG00000015742	Uncharacterized protein [Source:UniProtKB/TrEMBL;Acc:E2QXM0]		-0.9462	0.001719	0.1544
ENSCAFG00000014986	FMO2	flavin containing monooxygenase 2 (non-functional) [Source:HGNC Symbol;Acc:HGNC:3770]	FMO2	-1.26	0.001725	0.1544
ENSCAFG00000001221	PACSIN1	protein kinase C and casein kinase substrate in neurons 1 [Source:HGNC Symbol;Acc:HGNC:8570]	PACSIN1	-0.6886	0.001814	0.1564
ENSCAFG00000012682	PELI3	pellino E3 ubiquitin protein ligase family member 3 [Source:HGNC Symbol;Acc:HGNC:30010]	PELI3	-0.5214	0.00182	0.1564
ENSCAFG00000012844	IL10RA	interleukin 10 receptor, alpha [Source:HGNC Symbol;Acc:HGNC:5964]	IL10RA	-0.7216	0.001825	0.1564
ENSCAFG00000029695	ENSCAFG00000029695	Uncharacterized protein [Source:UniProtKB/TrEMBL;Acc:J9P0R3]		-0.6188	0.001844	0.1564
ENSCAFG00000002762	EML6	echinoderm microtubule associated protein like 6 [Source:HGNC Symbol;Acc:HGNC:35412]	EML6	-1.094	0.001847	0.1564
ENSCAFG00000011318	KAL1	Kallmann syndrome 1 sequence [Source:HGNC Symbol;Acc:HGNC:6211]	KAL1	-0.8613	0.001854	0.1564
ENSCAFG00000003446	GPR63	G protein-coupled receptor 63 [Source:HGNC Symbol;Acc:HGNC:13302]	GPR63	-1.126	0.001863	0.1564
ENSCAFG00000018115	NCAD	Uncharacterized protein [Source:UniProtKB/TrEMBL;Acc:F1PEC4]		-0.5827	0.001897	0.1579
ENSCAFG00000030417	STX3	syntaxin 3 [Source:HGNC Symbol;Acc:HGNC:11438]	STX3	-0.7749	0.001936	0.1579
ENSCAFG00000014312	ENSCAFG00000014312	Uncharacterized protein [Source:UniProtKB/TrEMBL;Acc:L7N0F4]		-0.925	0.002001	0.1604
ENSCAFG00000002276	ELOVL5	ELOVL fatty acid elongase 5 [Source:HGNC Symbol;Acc:HGNC:21308]	ELOVL5	-1.123	0.002014	0.1605
ENSCAFG00000013755	SSTR1	Canis lupus familiaris somatostatin receptor 1 (SSTR1), mRNA. [Source:RefSeq mRNA;Acc:NM_001031816]		-1.2	0.002109	0.1634
ENSCAFG00000020222	TXNL4B	thioredoxin-like 4B [Source:HGNC Symbol;Acc:HGNC:26041]	TXNL4B	-0.4284	0.002182	0.1672
ENSCAFG00000001040	TRMT12	tRNA methyltransferase 12 homolog (S. cerevisiae) [Source:HGNC Symbol;Acc:HGNC:26091]	TRMT12	-0.9639	0.002321	0.1746
ENSCAFG00000005080	GORASP1	golgi reassembly stacking protein 1, 65kDa [Source:HGNC Symbol;Acc:HGNC:16769]	GORASP1	-0.3593	0.002454	0.1794
ENSCAFG00000002129	PDK4	pyruvate dehydrogenase kinase, isozyme 4 [Source:HGNC Symbol;Acc:HGNC:8812]	PDK4	-0.9822	0.002493	0.1804
ENSCAFG00000014671	KLHL26	kelch-like family member 26 [Source:HGNC Symbol;Acc:HGNC:25623]	KLHL26	-0.5275	0.002506	0.1804
ENSCAFG00000017049	PANK3	pantothenate kinase 3 [Source:HGNC Symbol;Acc:HGNC:19365]	PANK3	-0.6429	0.002556	0.1824
ENSCAFG00000019329	TNFRSF18	tumor necrosis factor receptor superfamily, member 18 [Source:HGNC Symbol;Acc:HGNC:11914]	TNFRSF18	-0.9133	0.00258	0.1824
ENSCAFG00000018132	TAF4B	TAF4b RNA polymerase II, TATA box binding protein (TBP)-associated factor, 105kDa [Source:HGNC Symbol;Acc:HGNC:11538]	TAF4B	-0.5087	0.002591	0.1824
ENSCAFG00000009463	FTO	fat mass and obesity associated [Source:HGNC Symbol;Acc:HGNC:24678]	FTO	-0.3943	0.002597	0.1824
ENSCAFG00000031288	NEAT1_2			-1.057	0.002679	0.1872
ENSCAFG00000018992	TMEM61	transmembrane protein 61 [Source:HGNC Symbol;Acc:HGNC:27296]	TMEM61	-1.162	0.002699	0.1877
ENSCAFG00000015770	PLD5	phospholipase D family, member 5 [Source:HGNC Symbol;Acc:HGNC:26879]	PLD5	-0.9646	0.002773	0.1897
ENSCAFG00000000786	CSMD3	CUB and Sushi multiple domains 3 [Source:HGNC Symbol;Acc:HGNC:19291]	CSMD3	-1.271	0.002773	0.1897
ENSCAFG00000003304	ZC3H12A	zinc finger CCCH-type containing 12A [Source:HGNC Symbol;Acc:HGNC:26259]	ZC3H12A	-0.8997	0.002781	0.1897
ENSCAFG00000009926	LRRK2	leucine-rich repeat kinase 2 [Source:HGNC Symbol;Acc:HGNC:18618]	LRRK2	-0.4315	0.002782	0.1897
ENSCAFG00000010626	DDIT4L	DNA-damage-inducible transcript 4-like [Source:HGNC Symbol;Acc:HGNC:30555]	DDIT4L	-0.8633	0.002878	0.1935
ENSCAFG00000007662	ACSL1	acyl-CoA synthetase long-chain family member 1 [Source:HGNC Symbol;Acc:HGNC:3569]	ACSL1	-0.5195	0.002918	0.195
ENSCAFG00000004298	CST9L	cystatin 9-like [Source:HGNC Symbol;Acc:HGNC:16233]	CST9L	-1.089	0.002967	0.1967
ENSCAFG00000011358	DISP1	dispatched homolog 1 (Drosophila) [Source:HGNC Symbol;Acc:HGNC:19711]	DISP1	-0.3948	0.00299	0.1973
ENSCAFG00000007549	REEP1	receptor accessory protein 1 [Source:HGNC Symbol;Acc:HGNC:25786]	REEP1	-1.048	0.003102	0.2028
ENSCAFG00000008860	PAQR3	progestin and adipoQ receptor family member III [Source:HGNC Symbol;Acc:HGNC:30130]	PAQR3	-0.8935	0.003127	0.2035
ENSCAFG00000006822	SNPH	syntaphilin [Source:HGNC Symbol;Acc:HGNC:15931]	SNPH	-0.7631	0.003172	0.2054
ENSCAFG00000004906	AQP11	aquaporin 11 [Source:HGNC Symbol;Acc:HGNC:19940]	AQP11	-1.182	0.003276	0.2084
ENSCAFG00000030944	STK19	serine/threonine kinase 19 [Source:HGNC Symbol;Acc:HGNC:11398]	STK19	-0.6034	0.003314	0.2084
ENSCAFG00000024748	CD55	CD55 molecule, decay accelerating factor for complement (Cromer blood group) [Source:HGNC Symbol;Acc:HGNC:2665]	CD55	-1.177	0.003318	0.2084
ENSCAFG00000013325	PHEX	phosphate regulating endopeptidase homolog, X-linked [Source:HGNC Symbol;Acc:HGNC:8918]	PHEX	-0.8908	0.003389	0.21
ENSCAFG00000009418	TP53INP1	tumor protein p53 inducible nuclear protein 1 [Source:HGNC Symbol;Acc:HGNC:18022]	TP53INP1	-0.9126	0.003475	0.2114
ENSCAFG00000018727	RAB31	RAB31, member RAS oncogene family [Source:HGNC Symbol;Acc:HGNC:9771]	RAB31	-0.8015	0.003487	0.2114
ENSCAFG00000006576	WDFY4	WDFY family member 4 [Source:HGNC Symbol;Acc:HGNC:29323]	WDFY4	-0.9303	0.003505	0.2116
ENSCAFG00000017778	GPRASP2	G protein-coupled receptor associated sorting protein 2 [Source:HGNC Symbol;Acc:HGNC:25169]	GPRASP2	-0.4933	0.003563	0.2135
ENSCAFG00000004407	ME3	malic enzyme 3, NADP(+)-dependent, mitochondrial [Source:HGNC Symbol;Acc:HGNC:6985]	ME3	-0.7294	0.003568	0.2135
ENSCAFG00000000756	GRAMD4	GRAM domain containing 4 [Source:HGNC Symbol;Acc:HGNC:29113]	GRAMD4	-0.5952	0.003584	0.2137
ENSCAFG00000009254	GALNT5	polypeptide N-acetylgalactosaminyltransferase 5 [Source:HGNC Symbol;Acc:HGNC:4127]	GALNT5	-1.134	0.003605	0.214
ENSCAFG00000000865	ENPP2	ectonucleotide pyrophosphatase/phosphodiesterase 2 [Source:HGNC Symbol;Acc:HGNC:3357]	ENPP2	-0.6862	0.003803	0.222
ENSCAFG00000032192	NEAT1_3			-1.033	0.003864	0.2231
ENSCAFG00000013774	MAP3K14	mitogen-activated protein kinase kinase kinase 14 [Source:HGNC Symbol;Acc:HGNC:6853]	MAP3K14	-0.825	0.003866	0.2231
ENSCAFG00000005301	PSD3	pleckstrin and Sec7 domain containing 3 [Source:HGNC Symbol;Acc:HGNC:19093]	PSD3	-0.7466	0.003946	0.2257
ENSCAFG00000005014	TGFB1	Canis lupus familiaris transforming growth factor, beta 1 (TGFB1), mRNA. [Source:RefSeq mRNA;Acc:NM_001003309]		-0.6463	0.004091	0.2305
ENSCAFG00000015683	PIM2	Pim-2 proto-oncogene, serine/threonine kinase [Source:HGNC Symbol;Acc:HGNC:8987]	PIM2	-1.078	0.00411	0.2305
ENSCAFG00000001730	GCC1	GRIP and coiled-coil domain containing 1 [Source:HGNC Symbol;Acc:HGNC:19095]	GCC1	-0.4463	0.004111	0.2305
ENSCAFG00000005255	VIPR2	vasoactive intestinal peptide receptor 2 [Source:HGNC Symbol;Acc:HGNC:12695]	VIPR2	-1.156	0.004182	0.2317
ENSCAFG00000019543	SBNO2	strawberry notch homolog 2 (Drosophila) [Source:HGNC Symbol;Acc:HGNC:29158]	SBNO2	-0.7383	0.004314	0.2339
ENSCAFG00000012106	EMID1	EMI domain containing 1 [Source:HGNC Symbol;Acc:HGNC:18036]	EMID1	-0.5776	0.004408	0.2351
ENSCAFG00000004487	ERCC2	excision repair cross-complementation group 2 [Source:HGNC Symbol;Acc:HGNC:3434]	ERCC2	-0.4092	0.004499	0.2372
ENSCAFG00000029970	C9orf69	chromosome 9 open reading frame 69 [Source:HGNC Symbol;Acc:HGNC:31009]	C9orf69	-0.6132	0.004592	0.2396
ENSCAFG00000003005	CREB5	cAMP responsive element binding protein 5 [Source:HGNC Symbol;Acc:HGNC:16844]	CREB5	-1.142	0.004594	0.2396
ENSCAFG00000011840	SYT12	synaptotagmin XII [Source:HGNC Symbol;Acc:HGNC:18381]	SYT12	-0.8629	0.004628	0.2405
ENSCAFG00000020100	ENSCAFG00000020100	Uncharacterized protein [Source:UniProtKB/TrEMBL;Acc:E2RSK2]		-0.6626	0.00475	0.245
ENSCAFG00000000439	MYRFL	myelin regulatory factor-like [Source:HGNC Symbol;Acc:HGNC:26316]	MYRFL	-1.035	0.004788	0.2461
ENSCAFG00000007788	CAPG	capping protein (actin filament), gelsolin-like [Source:HGNC Symbol;Acc:HGNC:1474]	CAPG	-0.9218	0.004811	0.2461
ENSCAFG00000007475	SORBS2	sorbin and SH3 domain containing 2 [Source:HGNC Symbol;Acc:HGNC:24098]	SORBS2	-0.8008	0.004895	0.2477
ENSCAFG00000019328	TNFRSF4	tumor necrosis factor receptor superfamily, member 4 [Source:HGNC Symbol;Acc:HGNC:11918]	TNFRSF4	-1.278	0.004907	0.2477
ENSCAFG00000030591	UBE2N	Uncharacterized protein [Source:UniProtKB/TrEMBL;Acc:J9P3Q3]		-0.6626	0.004935	0.2483
ENSCAFG00000024175	NHSL2	NHS-like 2 [Source:HGNC Symbol;Acc:HGNC:33737]	NHSL2	-0.6609	0.004993	0.2503
ENSCAFG00000019506	CIRBP	cold inducible RNA binding protein [Source:HGNC Symbol;Acc:HGNC:1982]	CIRBP	-0.4699	0.005081	0.2519
ENSCAFG00000009525	CHP1	calcineurin-like EF-hand protein 1 [Source:HGNC Symbol;Acc:HGNC:17433]	CHP1	-0.6811	0.005096	0.2519
ENSCAFG00000000967	ZHX2	zinc fingers and homeoboxes 2 [Source:HGNC Symbol;Acc:HGNC:18513]	ZHX2	-0.6284	0.005097	0.2519
ENSCAFG00000016770	HSD3B7	hydroxy-delta-5-steroid dehydrogenase, 3 beta- and steroid delta-isomerase 7 [Source:HGNC Symbol;Acc:HGNC:18324]	HSD3B7	-0.5275	0.005154	0.253
ENSCAFG00000014095	DERL3	derlin 3 [Source:HGNC Symbol;Acc:HGNC:14236]	DERL3	-1.171	0.005272	0.257
ENSCAFG00000003668	ENSCAFG00000003668	Elongation factor 1-alpha [Source:UniProtKB/TrEMBL;Acc:J9NRW9]		-0.7467	0.005433	0.2615
ENSCAFG00000016795	PIGG	phosphatidylinositol glycan anchor biosynthesis, class G [Source:HGNC Symbol;Acc:HGNC:25985]	PIGG	-0.4478	0.005439	0.2615
ENSCAFG00000016936	C16orf58	chromosome 16 open reading frame 58 [Source:HGNC Symbol;Acc:HGNC:25848]	C16orf58	-0.4281	0.005481	0.2618
ENSCAFG00000007141	CA8	Uncharacterized protein [Source:UniProtKB/TrEMBL;Acc:F1PWG5]		-0.8016	0.005554	0.2626
ENSCAFG00000012717	QSOX1	quiescin Q6 sulfhydryl oxidase 1 [Source:HGNC Symbol;Acc:HGNC:9756]	QSOX1	-0.4944	0.005578	0.2629
ENSCAFG00000000487	DLA88	Canis lupus familiaris MHC class I DLA-88 (DLA88), mRNA. [Source:RefSeq mRNA;Acc:NM_001014767]		-0.9779	0.005729	0.2656
ENSCAFG00000029431	SYNPR	synaptoporin [Source:HGNC Symbol;Acc:HGNC:16507]	SYNPR	-1.114	0.005844	0.27
ENSCAFG00000004616	RAB30	RAB30, member RAS oncogene family [Source:HGNC Symbol;Acc:HGNC:9770]	RAB30	-0.7431	0.00594	0.2711
ENSCAFG00000014891	PGPEP1	pyroglutamyl-peptidase I [Source:HGNC Symbol;Acc:HGNC:13568]	PGPEP1	-0.8685	0.005976	0.2711
ENSCAFG00000002306	ENSCAFG00000002306	Uncharacterized protein [Source:UniProtKB/TrEMBL;Acc:F1PLM7]		-0.8495	0.006004	0.2711
ENSCAFG00000011376	AKAP13	A kinase (PRKA) anchor protein 13 [Source:HGNC Symbol;Acc:HGNC:371]	AKAP13	-0.6322	0.00602	0.2711
ENSCAFG00000009795	ATP1A1	ATPase, Na+/K+ transporting, alpha 1 polypeptide [Source:HGNC Symbol;Acc:HGNC:799]	ATP1A1	-0.8145	0.006049	0.2711
ENSCAFG00000030757	ENSCAFG00000030757	Uncharacterized protein [Source:UniProtKB/TrEMBL;Acc:J9NZ00]		-0.6267	0.006198	0.274
ENSCAFG00000004421	CDADC1	cytidine and dCMP deaminase domain containing 1 [Source:HGNC Symbol;Acc:HGNC:20299]	CDADC1	-0.7851	0.006204	0.274
ENSCAFG00000004655	BCL3	B-cell CLL/lymphoma 3 [Source:HGNC Symbol;Acc:HGNC:998]	BCL3	-0.9155	0.006378	0.2792
ENSCAFG00000028822	ENSCAFG00000028822	Uncharacterized protein [Source:UniProtKB/TrEMBL;Acc:J9P408]		-1.15	0.00642	0.2792
ENSCAFG00000002990	KIAA0368	KIAA0368 [Source:HGNC Symbol;Acc:HGNC:29020]	KIAA0368	-0.2487	0.00654	0.2814
ENSCAFG00000013916	SYVN1	synovial apoptosis inhibitor 1, synoviolin [Source:HGNC Symbol;Acc:HGNC:20738]	SYVN1	-0.4275	0.006581	0.2819
ENSCAFG00000003541	AP2A1	adaptor-related protein complex 2, alpha 1 subunit [Source:HGNC Symbol;Acc:HGNC:561]	AP2A1	-0.2995	0.006597	0.2819
ENSCAFG00000013079	OLFML2B	olfactomedin-like 2B [Source:HGNC Symbol;Acc:HGNC:24558]	OLFML2B	-0.9282	0.006866	0.2873
ENSCAFG00000012759	SLC17A9	solute carrier family 17 (vesicular nucleotide transporter), member 9 [Source:HGNC Symbol;Acc:HGNC:16192]	SLC17A9	-0.8265	0.006921	0.2879
ENSCAFG00000031052	ENSCAFG00000031052	Uncharacterized protein [Source:UniProtKB/TrEMBL;Acc:J9P668]		-0.8047	0.006961	0.2882
ENSCAFG00000023414	CNNM3	cyclin and CBS domain divalent metal cation transport mediator 3 [Source:HGNC Symbol;Acc:HGNC:104]	CNNM3	-0.4507	0.006968	0.2882
ENSCAFG00000008291	CXADR	coxsackie virus and adenovirus receptor [Source:HGNC Symbol;Acc:HGNC:2559]	CXADR	-0.8286	0.007094	0.2913
ENSCAFG00000019015	LRG1	leucine-rich alpha-2-glycoprotein 1 [Source:HGNC Symbol;Acc:HGNC:29480]	LRG1	-0.9085	0.007104	0.2913
ENSCAFG00000017144	VASH1	vasohibin 1 [Source:HGNC Symbol;Acc:HGNC:19964]	VASH1	-0.527	0.007104	0.2913
ENSCAFG00000030211	SDC4	syndecan 4 [Source:HGNC Symbol;Acc:HGNC:10661]	SDC4	-1.064	0.007238	0.292
ENSCAFG00000004261	ATP7B	ATPase, Cu++ transporting, beta polypeptide [Source:HGNC Symbol;Acc:HGNC:870]	ATP7B	-0.9731	0.007304	0.292
ENSCAFG00000028877	ENSCAFG00000028877	Uncharacterized protein [Source:UniProtKB/TrEMBL;Acc:J9NZ43]		-0.5473	0.007387	0.292
ENSCAFG00000010673	HECW2	HECT, C2 and WW domain containing E3 ubiquitin protein ligase 2 [Source:HGNC Symbol;Acc:HGNC:29853]	HECW2	-0.6787	0.007419	0.292
ENSCAFG00000015337	PLVAP	plasmalemma vesicle associated protein [Source:HGNC Symbol;Acc:HGNC:13635]	PLVAP	-0.9117	0.007427	0.292
ENSCAFG00000007101	SPRYD3	SPRY domain containing 3 [Source:HGNC Symbol;Acc:HGNC:25920]	SPRYD3	-0.3871	0.007477	0.292
ENSCAFG00000019899	CA5A	carbonic anhydrase VA, mitochondrial [Source:HGNC Symbol;Acc:HGNC:1377]	CA5A	-0.9537	0.007481	0.292
ENSCAFG00000019860	PPP1R26	protein phosphatase 1, regulatory subunit 26 [Source:HGNC Symbol;Acc:HGNC:29089]	PPP1R26	-0.3319	0.007639	0.2942
ENSCAFG00000016625	ZNF689	zinc finger protein 689 [Source:HGNC Symbol;Acc:HGNC:25173]	ZNF689	-0.5671	0.00768	0.2944
ENSCAFG00000028627	ENSCAFG00000028627	Uncharacterized protein [Source:UniProtKB/TrEMBL;Acc:J9NRL4]		-0.7813	0.007754	0.2965
ENSCAFG00000015178	ELK1	ELK1, member of ETS oncogene family [Source:HGNC Symbol;Acc:HGNC:3321]	ELK1	-0.4538	0.00792	0.2996
ENSCAFG00000007609	MRVI1	murine retrovirus integration site 1 homolog [Source:HGNC Symbol;Acc:HGNC:7237]	MRVI1	-0.9545	0.007923	0.2996
ENSCAFG00000012452	CCDC6	coiled-coil domain containing 6 [Source:HGNC Symbol;Acc:HGNC:18782]	CCDC6	-0.6162	0.007955	0.2996
ENSCAFG00000018787	GNAL	guanine nucleotide binding protein (G protein), alpha activating activity polypeptide, olfactory type [Source:HGNC Symbol;Acc:HGNC:4388]	GNAL	-0.897	0.007989	0.2996
ENSCAFG00000001652	HACD4	3-hydroxyacyl-CoA dehydratase 4 [Source:HGNC Symbol;Acc:HGNC:20920]	HACD4	-0.8766	0.00799	0.2996
ENSCAFG00000009534	GCNT4	glucosaminyl (N-acetyl) transferase 4, core 2 [Source:HGNC Symbol;Acc:HGNC:17973]	GCNT4	-0.7636	0.008056	0.3007
ENSCAFG00000005345	SERTAD1	SERTA domain containing 1 [Source:HGNC Symbol;Acc:HGNC:17932]	SERTAD1	-0.6884	0.008197	0.3028
ENSCAFG00000018370	MYO1D	myosin ID [Source:HGNC Symbol;Acc:HGNC:7598]	MYO1D	-0.499	0.008396	0.3062
ENSCAFG00000018961	PRKAA2	protein kinase, AMP-activated, alpha 2 catalytic subunit [Source:HGNC Symbol;Acc:HGNC:9377]	PRKAA2	-0.7653	0.008498	0.3084
ENSCAFG00000009859	GPRIN3	GPRIN family member 3 [Source:HGNC Symbol;Acc:HGNC:27733]	GPRIN3	-1.128	0.008502	0.3084
ENSCAFG00000000492	DLA88	Uncharacterized protein [Source:UniProtKB/TrEMBL;Acc:F1PE31]		-0.8472	0.008545	0.3084
ENSCAFG00000032565	FAM19A2	family with sequence similarity 19 (chemokine (C-C motif)-like), member A2 [Source:HGNC Symbol;Acc:HGNC:21589]	FAM19A2	-0.9599	0.008557	0.3084
ENSCAFG00000004611	GRIN2C	glutamate receptor, ionotropic, N-methyl D-aspartate 2C [Source:HGNC Symbol;Acc:HGNC:4587]	GRIN2C	-0.7397	0.008597	0.3084
ENSCAFG00000007273	FAT1	FAT atypical cadherin 1 [Source:HGNC Symbol;Acc:HGNC:3595]	FAT1	-0.5787	0.008597	0.3084
ENSCAFG00000013552	SCYL1	SCY1-like 1 (S. cerevisiae) [Source:HGNC Symbol;Acc:HGNC:14372]	SCYL1	-0.3552	0.008608	0.3084
ENSCAFG00000016528	NTRK1	neurotrophic tyrosine kinase, receptor, type 1 [Source:HGNC Symbol;Acc:HGNC:8031]	NTRK1	-0.8904	0.008762	0.3109
ENSCAFG00000002698	FSHR	follicle stimulating hormone receptor [Source:HGNC Symbol;Acc:HGNC:3969]	FSHR	-0.6054	0.008775	0.3109
ENSCAFG00000008421	ASB5	ankyrin repeat and SOCS box containing 5 [Source:HGNC Symbol;Acc:HGNC:17180]	ASB5	-1.103	0.008815	0.3109
ENSCAFG00000015634	SLC2A9	solute carrier family 2 (facilitated glucose transporter), member 9 [Source:HGNC Symbol;Acc:HGNC:13446]	SLC2A9	-0.724	0.008853	0.3109
ENSCAFG00000028817	CFD	complement factor D (adipsin) [Source:HGNC Symbol;Acc:HGNC:2771]	CFD	-0.7591	0.008878	0.311
ENSCAFG00000010102	SEMA5A	sema domain, seven thrombospondin repeats (type 1 and type 1-like), transmembrane domain (TM) and short cytoplasmic domain, (semaphorin) 5A [Source:HGNC Symbol;Acc:HGNC:10736]	SEMA5A	-0.792	0.008906	0.3112
ENSCAFG00000031282	ENSCAFG00000031282	Uncharacterized protein [Source:UniProtKB/TrEMBL;Acc:J9P3C0]		-0.9279	0.008961	0.3118
ENSCAFG00000015995	DLG4	discs, large homolog 4 (Drosophila) [Source:HGNC Symbol;Acc:HGNC:2903]	DLG4	-0.5117	0.008969	0.3118
ENSCAFG00000008119	ENSCAFG00000008119	Uncharacterized protein [Source:UniProtKB/TrEMBL;Acc:F1Q244]		-0.5019	0.009123	0.3149
ENSCAFG00000009142	LPIN3	lipin 3 [Source:HGNC Symbol;Acc:HGNC:14451]	LPIN3	-0.5268	0.00919	0.315
ENSCAFG00000001007	FBXO32	F-box protein 32 [Source:HGNC Symbol;Acc:HGNC:16731]	FBXO32	-0.9587	0.009194	0.315
ENSCAFG00000004592	TESK2	testis-specific kinase 2 [Source:HGNC Symbol;Acc:HGNC:11732]	TESK2	-0.6981	0.009337	0.3184
ENSCAFG00000005157	THBD	Canis lupus familiaris thrombomodulin (THBD), mRNA. [Source:RefSeq mRNA;Acc:NM_001006953]		-0.7304	0.009337	0.3184
ENSCAFG00000010047	MARCH6	membrane-associated ring finger (C3HC4) 6, E3 ubiquitin protein ligase [Source:HGNC Symbol;Acc:HGNC:30550]	MARCH6	-0.3225	0.009362	0.3185
ENSCAFG00000016708	DGKQ	diacylglycerol kinase, theta 110kDa [Source:HGNC Symbol;Acc:HGNC:2856]	DGKQ	-0.5023	0.009416	0.3196
ENSCAFG00000008409	VEGFC	vascular endothelial growth factor C [Source:HGNC Symbol;Acc:HGNC:12682]	VEGFC	-0.763	0.009859	0.3296
ENSCAFG00000015036	CPSF4	cleavage and polyadenylation specific factor 4, 30kDa [Source:HGNC Symbol;Acc:HGNC:2327]	CPSF4	-0.3377	0.009873	0.3296
ENSCAFG00000015223	DNAJB2	DnaJ (Hsp40) homolog, subfamily B, member 2 [Source:HGNC Symbol;Acc:HGNC:5228]	DNAJB2	-0.338	0.009934	0.3298
ENSCAFG00000003215	SLC31A1	solute carrier family 31 (copper transporter), member 1 [Source:HGNC Symbol;Acc:HGNC:11016]	SLC31A1	-0.5648	0.00995	0.3298
ENSCAFG00000012150	CA5B	carbonic anhydrase VB, mitochondrial [Source:HGNC Symbol;Acc:HGNC:1378]	CA5B	-0.7511	0.009986	0.3302
