# Supplementary material for: Transcriptome analysis reveals differences in mechanisms regulating cessation of luteal function in pregnant and non-pregnant dogs
Source: BMC Genomics. 2017 Sep 27;18:757. doi: 10.1186/s12864-017-4084-9 (PMC5618722; doi:10.1186/s12864-017-4084-9)
Supplement: Supplementary file 4 — List of DEG found in the contrast “luteolysis over antigestagen”. All genes detected with p < 0.01 passed the FDR < 0.1 selection (adjusted p-values). (XLSX 133 kb) [file 12864_2017_4084_MOESM4_ESM.xlsx]

## Sheet: (1) UPREGULATED
Additional file 4: List of UPREGULATED DEG found in the contrast “luteolysis over antigestagen” (p<0.01, FDR<0.1)
Ensembl gene ID	Caf_Gene_name	Gene description	Human_Gene_name	log2 Ratio	pValue	fdr
ENSCAFG00000009255	PTPN22	protein tyrosine phosphatase, non-receptor type 22 (lymphoid) [Source:HGNC Symbol;Acc:HGNC:9652]	PTPN22	3.093	5.008e-13	3.576e-09
ENSCAFG00000003409	RRM2	ribonucleotide reductase M2 [Source:HGNC Symbol;Acc:HGNC:10452]	RRM2	2.911	2.805e-12	1.335e-08
ENSCAFG00000030617	NXPH3	neurexophilin 3 [Source:HGNC Symbol;Acc:HGNC:8077]	NXPH3	3.128	4.113e-12	1.468e-08
ENSCAFG00000020155	GFI1	Canis lupus familiaris growth factor independent 1 transcription repressor (GFI1), mRNA. [Source:RefSeq mRNA;Acc:NM_001012719]		3.003	2.4e-11	5.712e-08
ENSCAFG00000006877	FAM110A	family with sequence similarity 110, member A [Source:HGNC Symbol;Acc:HGNC:16188]	FAM110A	2.813	3.087e-11	6.298e-08
ENSCAFG00000008253	ACTA1	actin, alpha 1, skeletal muscle [Source:HGNC Symbol;Acc:HGNC:129]	ACTA1	2.893	9.222e-11	1.463e-07
ENSCAFG00000017007	ASPHD1	aspartate beta-hydroxylase domain containing 1 [Source:HGNC Symbol;Acc:HGNC:27380]	ASPHD1	2.851	1.741e-10	2.486e-07
ENSCAFG00000024758	ADAMTS5	ADAM metallopeptidase with thrombospondin type 1 motif, 5 [Source:HGNC Symbol;Acc:HGNC:221]	ADAMTS5	2.879	2.014e-10	2.49e-07
ENSCAFG00000007100	PDE4D	phosphodiesterase 4D, cAMP-specific [Source:HGNC Symbol;Acc:HGNC:8783]	PDE4D	2.701	2.16e-10	2.49e-07
ENSCAFG00000013645	PRSS45	protease, serine, 45 [Source:HGNC Symbol;Acc:HGNC:30717]	PRSS45	2.822	2.267e-10	2.49e-07
ENSCAFG00000003020	AFP	Canis lupus familiaris alpha-fetoprotein (AFP), mRNA. [Source:RefSeq mRNA;Acc:NM_001003027]		2.816	3.459e-10	3.528e-07
ENSCAFG00000000287	CYP27B1	cytochrome P450, family 27, subfamily B, polypeptide 1 [Source:HGNC Symbol;Acc:HGNC:2606]	CYP27B1	2.758	4.822e-10	4.591e-07
ENSCAFG00000017367	NIPAL4	NIPA-like domain containing 4 [Source:HGNC Symbol;Acc:HGNC:28018]	NIPAL4	2.725	5.942e-10	5.303e-07
ENSCAFG00000002924	SHANK1	SH3 and multiple ankyrin repeat domains 1 [Source:HGNC Symbol;Acc:HGNC:15474]	SHANK1	2.561	1.012e-09	8.502e-07
ENSCAFG00000025287	GZMB	granzyme B (granzyme 2, cytotoxic T-lymphocyte-associated serine esterase 1) [Source:HGNC Symbol;Acc:HGNC:4709]	GZMB	2.725	1.543e-09	1.224e-06
ENSCAFG00000013460	C1orf21	chromosome 1 open reading frame 21 [Source:HGNC Symbol;Acc:HGNC:15494]	C1orf21	1.873	1.721e-09	1.293e-06
ENSCAFG00000013828	ADORA2A	Canis lupus familiaris adenosine A2a receptor (ADORA2A), mRNA. [Source:RefSeq mRNA;Acc:NM_001003278]		2.542	1.966e-09	1.404e-06
ENSCAFG00000002994	NT5E	5'-nucleotidase, ecto (CD73) [Source:HGNC Symbol;Acc:HGNC:8021]	NT5E	2.196	3.293e-09	2.239e-06
ENSCAFG00000005662	SNAP25	synaptosomal-associated protein, 25kDa [Source:HGNC Symbol;Acc:HGNC:11132]	SNAP25	2.303	3.936e-09	2.555e-06
ENSCAFG00000012892	ERP27	endoplasmic reticulum protein 27 [Source:HGNC Symbol;Acc:HGNC:26495]	ERP27	2.622	4.515e-09	2.79e-06
ENSCAFG00000013735	GPIIIA	Canis lupus familiaris integrin, beta 3 (platelet glycoprotein IIIa, antigen CD61) (ITGB3), mRNA. [Source:RefSeq mRNA;Acc:NM_001003162]		2.278	4.688e-09	2.79e-06
ENSCAFG00000000281	ABRACL	ABRA C-terminal like [Source:HGNC Symbol;Acc:HGNC:21230]	ABRACL	1.887	5.054e-09	2.887e-06
ENSCAFG00000007749	MYOF	myoferlin [Source:HGNC Symbol;Acc:HGNC:3656]	MYOF	1.282	9.171e-09	5.037e-06
ENSCAFG00000013909	PAI-1	Canis lupus familiaris serpin peptidase inhibitor, clade E (nexin, plasminogen activator inhibitor type 1), member 1 (SERPINE1), mRNA. [Source:RefSeq mRNA;Acc:NM_001197095]		2.551	1.036e-08	5.477e-06
ENSCAFG00000012067	AP1B1	adaptor-related protein complex 1, beta 1 subunit [Source:HGNC Symbol;Acc:HGNC:554]	AP1B1	1.909	2.062e-08	9.271e-06
ENSCAFG00000016686	ANXA2	Canis lupus familiaris annexin A2 (ANXA2), mRNA. [Source:RefSeq mRNA;Acc:NM_001002961]		1.946	2.256e-08	9.474e-06
ENSCAFG00000019367	ITGAE	integrin, alpha E (antigen CD103, human mucosal lymphocyte antigen 1; alpha polypeptide) [Source:HGNC Symbol;Acc:HGNC:6147]	ITGAE	1.268	3.662e-08	1.452e-05
ENSCAFG00000005660	TNFAIP6	tumor necrosis factor, alpha-induced protein 6 [Source:HGNC Symbol;Acc:HGNC:11898]	TNFAIP6	2.37	3.843e-08	1.483e-05
ENSCAFG00000006674	SPINK5	Canis lupus familiaris serine peptidase inhibitor, Kazal type 5 (SPINK5), mRNA. [Source:RefSeq mRNA;Acc:NM_001025397]		2.223	4.263e-08	1.593e-05
ENSCAFG00000015257	ANO2	anoctamin 2, calcium activated chloride channel [Source:HGNC Symbol;Acc:HGNC:1183]	ANO2	2.259	4.412e-08	1.593e-05
ENSCAFG00000007595	KRT17	keratin 17, type I [Source:HGNC Symbol;Acc:HGNC:6427]	KRT17	2.334	4.463e-08	1.593e-05
ENSCAFG00000018277	CKB	Creatine kinase B-type [Source:UniProtKB/Swiss-Prot;Acc:P05124]		1.88	5.987e-08	2.046e-05
ENSCAFG00000005444	CHRNA6	Uncharacterized protein [Source:UniProtKB/TrEMBL;Acc:E2RC61]		2.441	6.017e-08	2.046e-05
ENSCAFG00000000413	MTHFD1L	methylenetetrahydrofolate dehydrogenase (NADP+ dependent) 1-like [Source:HGNC Symbol;Acc:HGNC:21055]	MTHFD1L	0.9923	6.556e-08	2.086e-05
ENSCAFG00000003063	SLC46A2	Canis lupus familiaris solute carrier family 46, member 2 (SLC46A2), mRNA. [Source:RefSeq mRNA;Acc:NM_001002997]		2.296	6.626e-08	2.086e-05
ENSCAFG00000000426	LYZ	lysozyme [Source:HGNC Symbol;Acc:HGNC:6740]	LYZ	1.932	6.865e-08	2.086e-05
ENSCAFG00000028917	SNX10	sorting nexin 10 [Source:HGNC Symbol;Acc:HGNC:14974]	SNX10	1.405	8.443e-08	2.455e-05
ENSCAFG00000009374	FITM2	fat storage-inducing transmembrane protein 2 [Source:HGNC Symbol;Acc:HGNC:16135]	FITM2	1.931	9.099e-08	2.548e-05
ENSCAFG00000005570	LMCD1	LIM and cysteine-rich domains 1 [Source:HGNC Symbol;Acc:HGNC:6633]	LMCD1	2.222	1.045e-07	2.865e-05
ENSCAFG00000013503	DGKG	diacylglycerol kinase, gamma 90kDa [Source:HGNC Symbol;Acc:HGNC:2853]	DGKG	2.305	1.063e-07	2.865e-05
ENSCAFG00000011086	SLC16A6	solute carrier family 16, member 6 [Source:HGNC Symbol;Acc:HGNC:10927]	SLC16A6	1.272	1.092e-07	2.887e-05
ENSCAFG00000006589	MRPL17	mitochondrial ribosomal protein L17 [Source:HGNC Symbol;Acc:HGNC:14053]	MRPL17	1.074	1.185e-07	3.021e-05
ENSCAFG00000009348	SYT6	synaptotagmin VI [Source:HGNC Symbol;Acc:HGNC:18638]	SYT6	2.279	1.28e-07	3.207e-05
ENSCAFG00000007788	CAPG	capping protein (actin filament), gelsolin-like [Source:HGNC Symbol;Acc:HGNC:1474]	CAPG	1.881	1.326e-07	3.231e-05
ENSCAFG00000031841	ENSCAFG00000031841	Uncharacterized protein [Source:UniProtKB/TrEMBL;Acc:J9P459]		2.354	1.481e-07	3.525e-05
ENSCAFG00000004678	ABHD1	abhydrolase domain containing 1 [Source:HGNC Symbol;Acc:HGNC:17553]	ABHD1	1.808	1.521e-07	3.561e-05
ENSCAFG00000014040	CDCP1	CUB domain containing protein 1 [Source:HGNC Symbol;Acc:HGNC:24357]	CDCP1	2.375	1.548e-07	3.567e-05
ENSCAFG00000018284	UNC45B	unc-45 homolog B (C. elegans) [Source:HGNC Symbol;Acc:HGNC:14304]	UNC45B	2.347	2.173e-07	4.735e-05
ENSCAFG00000016718	HRH2	Canis lupus familiaris histamine receptor H2 (HRH2), mRNA. [Source:RefSeq mRNA;Acc:NM_001195844]		2.331	2.189e-07	4.735e-05
ENSCAFG00000003833	SDC1	syndecan 1 [Source:HGNC Symbol;Acc:HGNC:10658]	SDC1	1.982	2.765e-07	5.807e-05
ENSCAFG00000019807	TUBB3	tubulin, beta 3 class III [Source:HGNC Symbol;Acc:HGNC:20772]	TUBB3	2.242	2.895e-07	5.927e-05
ENSCAFG00000000290	METTL1	methyltransferase like 1 [Source:HGNC Symbol;Acc:HGNC:7030]	METTL1	1.35	2.906e-07	5.927e-05
ENSCAFG00000015054	MMP1	matrix metallopeptidase 1 [Source:HGNC Symbol;Acc:HGNC:7155]	MMP1	2.052	3.244e-07	6.433e-05
ENSCAFG00000015351	BAIAP2L1	BAI1-associated protein 2-like 1 [Source:HGNC Symbol;Acc:HGNC:21649]	BAIAP2L1	1.743	3.51e-07	6.866e-05
ENSCAFG00000000671	SOD2	superoxide dismutase 2, mitochondrial [Source:HGNC Symbol;Acc:HGNC:11180]	SOD2	1.3	3.756e-07	7.248e-05
ENSCAFG00000015157	TNIK	TRAF2 and NCK interacting kinase [Source:HGNC Symbol;Acc:HGNC:30765]	TNIK	2.148	3.975e-07	7.569e-05
ENSCAFG00000013217	GPRC5A	G protein-coupled receptor, class C, group 5, member A [Source:HGNC Symbol;Acc:HGNC:9836]	GPRC5A	2.103	4.153e-07	7.78e-05
ENSCAFG00000001902	TJP2	Canis lupus familiaris tight junction protein 2 (zona occludens 2) (TJP2), mRNA. [Source:RefSeq mRNA;Acc:NM_001003204]		1.759	4.195e-07	7.78e-05
ENSCAFG00000031562	ZPR1	ZPR1 zinc finger [Source:HGNC Symbol;Acc:HGNC:13051]	ZPR1	1.13	4.365e-07	7.89e-05
ENSCAFG00000006395	SNRPF	small nuclear ribonucleoprotein polypeptide F [Source:HGNC Symbol;Acc:HGNC:11162]	SNRPF	1.045	4.597e-07	8.205e-05
ENSCAFG00000030300	CCR7	chemokine (C-C motif) receptor 7 [Source:HGNC Symbol;Acc:HGNC:1608]	CCR7	2.174	5.406e-07	9.414e-05
ENSCAFG00000003426	TNC	tenascin C [Source:HGNC Symbol;Acc:HGNC:5318]	TNC	2.075	6.841e-07	0.0001177
ENSCAFG00000004818	SLC5A6	solute carrier family 5 (sodium/multivitamin and iodide cotransporter), member 6 [Source:HGNC Symbol;Acc:HGNC:11041]	SLC5A6	0.9348	7.679e-07	0.0001306
ENSCAFG00000008265	HK2	hexokinase 2 [Source:HGNC Symbol;Acc:HGNC:4923]	HK2	2.234	8.002e-07	0.000133
ENSCAFG00000017484	CYFIP2	cytoplasmic FMR1 interacting protein 2 [Source:HGNC Symbol;Acc:HGNC:13760]	CYFIP2	0.7535	8.101e-07	0.000133
ENSCAFG00000029950	PKIB	protein kinase (cAMP-dependent, catalytic) inhibitor beta [Source:HGNC Symbol;Acc:HGNC:9018]	PKIB	1.677	8.253e-07	0.0001339
ENSCAFG00000008509	CCDC113	coiled-coil domain containing 113 [Source:HGNC Symbol;Acc:HGNC:25002]	CCDC113	1.101	8.966e-07	0.0001439
ENSCAFG00000015728	SYT16	synaptotagmin XVI [Source:HGNC Symbol;Acc:HGNC:23142]	SYT16	2.02	1.056e-06	0.0001657
ENSCAFG00000004500	SYTL2	synaptotagmin-like 2 [Source:HGNC Symbol;Acc:HGNC:15585]	SYTL2	1.946	1.183e-06	0.0001836
ENSCAFG00000016628	ENSCAFG00000016628	Uncharacterized protein [Source:UniProtKB/TrEMBL;Acc:E2R7A8]		0.754	1.255e-06	0.00019
ENSCAFG00000002139	ENSCAFG00000002139	Annexin [Source:UniProtKB/TrEMBL;Acc:E2RKW9]		1.849	1.264e-06	0.00019
ENSCAFG00000010564	SNRPA1	small nuclear ribonucleoprotein polypeptide A' [Source:HGNC Symbol;Acc:HGNC:11152]	SNRPA1	0.9747	1.354e-06	0.0001994
ENSCAFG00000016966	TPM1	tropomyosin 1 (alpha) [Source:HGNC Symbol;Acc:HGNC:12010]	TPM1	1.501	1.392e-06	0.0002029
ENSCAFG00000008728	TET3	tet methylcytosine dioxygenase 3 [Source:HGNC Symbol;Acc:HGNC:28313]	TET3	2.039	1.422e-06	0.0002051
ENSCAFG00000011450	IL19	interleukin 19 [Source:HGNC Symbol;Acc:HGNC:5990]	IL19	1.895	1.523e-06	0.0002174
ENSCAFG00000016990	CA12	carbonic anhydrase XII [Source:HGNC Symbol;Acc:HGNC:1371]	CA12	1.721	1.738e-06	0.0002433
ENSCAFG00000008760	WNT1	wingless-type MMTV integration site family, member 1 [Source:HGNC Symbol;Acc:HGNC:12774]	WNT1	2.037	1.815e-06	0.0002472
ENSCAFG00000010387	FAP	fibroblast activation protein, alpha [Source:HGNC Symbol;Acc:HGNC:3590]	FAP	1.445	1.923e-06	0.0002567
ENSCAFG00000024205	CCL13	chemokine (C-C motif) ligand 13 [Source:HGNC Symbol;Acc:HGNC:10611]	CCL13	1.974	1.976e-06	0.0002612
ENSCAFG00000005194	PFKFB3	6-phosphofructo-2-kinase/fructose-2,6-biphosphatase 3 [Source:HGNC Symbol;Acc:HGNC:8874]	PFKFB3	1.703	2.144e-06	0.0002758
ENSCAFG00000003905	AMD1	adenosylmethionine decarboxylase 1 [Source:HGNC Symbol;Acc:HGNC:457]	AMD1	0.9634	3.392e-06	0.0004212
ENSCAFG00000009114	SLC25A37	solute carrier family 25 (mitochondrial iron transporter), member 37 [Source:HGNC Symbol;Acc:HGNC:29786]	SLC25A37	1.372	3.458e-06	0.0004257
ENSCAFG00000015244	PTPRN	protein tyrosine phosphatase, receptor type, N [Source:HGNC Symbol;Acc:HGNC:9676]	PTPRN	1.711	3.62e-06	0.0004419
ENSCAFG00000008647	TKT	transketolase [Source:HGNC Symbol;Acc:HGNC:11834]	TKT	1.113	4.159e-06	0.000479
ENSCAFG00000007014	NRIP3	nuclear receptor interacting protein 3 [Source:HGNC Symbol;Acc:HGNC:1167]	NRIP3	1.218	4.23e-06	0.0004801
ENSCAFG00000008470	GPN3	GPN-loop GTPase 3 [Source:HGNC Symbol;Acc:HGNC:30186]	GPN3	0.5966	4.679e-06	0.0005195
ENSCAFG00000010749	GPR55	G protein-coupled receptor 55 [Source:HGNC Symbol;Acc:HGNC:4511]	GPR55	2.05	4.693e-06	0.0005195
ENSCAFG00000007146	SACS	sacsin molecular chaperone [Source:HGNC Symbol;Acc:HGNC:10519]	SACS	1.64	5.035e-06	0.0005451
ENSCAFG00000008170	JPH1	junctophilin 1 [Source:HGNC Symbol;Acc:HGNC:14201]	JPH1	1.876	5.039e-06	0.0005451
ENSCAFG00000004730	PLAUR	plasminogen activator, urokinase receptor [Source:HGNC Symbol;Acc:HGNC:9053]	PLAUR	1.71	5.189e-06	0.0005549
ENSCAFG00000002427	TMOD1	tropomodulin 1 [Source:HGNC Symbol;Acc:HGNC:11871]	TMOD1	1.667	5.273e-06	0.0005578
ENSCAFG00000007052	MALL	mal, T-cell differentiation protein-like [Source:HGNC Symbol;Acc:HGNC:6818]	MALL	1.541	6.191e-06	0.0006411
ENSCAFG00000012914	CLIC4	chloride intracellular channel 4 [Source:HGNC Symbol;Acc:HGNC:13518]	CLIC4	1.65	6.195e-06	0.0006411
ENSCAFG00000003864	CLEC5A	C-type lectin domain family 5, member A [Source:HGNC Symbol;Acc:HGNC:2054]	CLEC5A	2.031	6.816e-06	0.0007002
ENSCAFG00000011041	CSF2RA	colony stimulating factor 2 receptor, alpha, low-affinity (granulocyte-macrophage) [Source:HGNC Symbol;Acc:HGNC:2435]	CSF2RA	1.776	7.169e-06	0.0007261
ENSCAFG00000000480	NIPAL2	NIPA-like domain containing 2 [Source:HGNC Symbol;Acc:HGNC:25854]	NIPAL2	1.468	7.271e-06	0.0007296
ENSCAFG00000002086	TPM2	tropomyosin 2 (beta) [Source:HGNC Symbol;Acc:HGNC:12011]	TPM2	1.738	7.372e-06	0.0007296
ENSCAFG00000008756	ACTC	Uncharacterized protein [Source:UniProtKB/TrEMBL;Acc:F2Z4N8]		1.939	7.408e-06	0.0007296
ENSCAFG00000001925	C12orf45	chromosome 12 open reading frame 45 [Source:HGNC Symbol;Acc:HGNC:28628]	C12orf45	1.089	7.652e-06	0.0007485
ENSCAFG00000032267	WNT2	wingless-type MMTV integration site family member 2 [Source:HGNC Symbol;Acc:HGNC:12780]	WNT2	1.967	8.367e-06	0.0008098
ENSCAFG00000002142	IL1RL1	interleukin 1 receptor-like 1 [Source:HGNC Symbol;Acc:HGNC:5998]	IL1RL1	1.958	9.209e-06	0.0008767
ENSCAFG00000018423	ITGA2	integrin, alpha 2 (CD49B, alpha 2 subunit of VLA-2 receptor) [Source:HGNC Symbol;Acc:HGNC:6137]	ITGA2	1.886	9.415e-06	0.0008784
ENSCAFG00000002500	SLC2A1	Canis lupus familiaris solute carrier family 2 (facilitated glucose transporter), member 1 (SLC2A1), mRNA. [Source:RefSeq mRNA;Acc:NM_001159326]		1.224	9.472e-06	0.0008784
ENSCAFG00000000443	TUBB	tubulin, beta class I [Source:HGNC Symbol;Acc:HGNC:20778]	TUBB	0.7349	9.631e-06	0.0008873
ENSCAFG00000030838	PTGES	Canis lupus familiaris prostaglandin E synthase (PTGES), mRNA. [Source:RefSeq mRNA;Acc:NM_001122854]		1.544	1.012e-05	0.0009139
ENSCAFG00000013243	LAMC2	Canis lupus familiaris laminin, gamma 2 (LAMC2), mRNA. [Source:RefSeq mRNA;Acc:NM_001003351]		1.656	1.02e-05	0.0009139
ENSCAFG00000013341	ARPC5	actin related protein 2/3 complex, subunit 5, 16kDa [Source:HGNC Symbol;Acc:HGNC:708]	ARPC5	0.7746	1.056e-05	0.0009311
ENSCAFG00000010281	MAPKAPK3	mitogen-activated protein kinase-activated protein kinase 3 [Source:HGNC Symbol;Acc:HGNC:6888]	MAPKAPK3	1.046	1.067e-05	0.0009352
ENSCAFG00000001211	HMGA1	Canis lupus familiaris high mobility group AT-hook 1 (HMGA1), mRNA. [Source:RefSeq mRNA;Acc:NM_001003387]		1.797	1.12e-05	0.0009749
ENSCAFG00000019901	SLC7A5	solute carrier family 7 (amino acid transporter light chain, L system), member 5 [Source:HGNC Symbol;Acc:HGNC:11063]	SLC7A5	1.449	1.127e-05	0.0009752
ENSCAFG00000000577	TIAM2	T-cell lymphoma invasion and metastasis 2 [Source:HGNC Symbol;Acc:HGNC:11806]	TIAM2	1.435	1.157e-05	0.0009936
ENSCAFG00000011996	TFAP2C	transcription factor AP-2 gamma (activating enhancer binding protein 2 gamma) [Source:HGNC Symbol;Acc:HGNC:11744]	TFAP2C	1.869	1.162e-05	0.0009936
ENSCAFG00000015033	SH2D5	SH2 domain containing 5 [Source:HGNC Symbol;Acc:HGNC:28819]	SH2D5	1.922	1.21e-05	0.001029
ENSCAFG00000013540	AIDA	axin interactor, dorsalization associated [Source:HGNC Symbol;Acc:HGNC:25761]	AIDA	0.7561	1.239e-05	0.001047
ENSCAFG00000018167	CCL3	Canis lupus familiaris chemokine (C-C motif) ligand 3 (CCL3), mRNA. [Source:RefSeq mRNA;Acc:NM_001005251]		1.814	1.266e-05	0.001063
ENSCAFG00000011526	YOD1	YOD1 deubiquitinase [Source:HGNC Symbol;Acc:HGNC:25035]	YOD1	1.855	1.279e-05	0.001068
ENSCAFG00000015209	TUBA4A	tubulin, alpha 4a [Source:HGNC Symbol;Acc:HGNC:12407]	TUBA4A	1.308	1.334e-05	0.001101
ENSCAFG00000013001	C10orf90	chromosome 10 open reading frame 90 [Source:HGNC Symbol;Acc:HGNC:26563]	C10orf90	1.651	1.48e-05	0.001196
ENSCAFG00000019261	LSM5	LSM5 homolog, U6 small nuclear RNA associated (S. cerevisiae) [Source:HGNC Symbol;Acc:HGNC:17162]	LSM5	1.267	1.581e-05	0.001255
ENSCAFG00000020340	ADGRL4	adhesion G protein-coupled receptor L4 [Source:HGNC Symbol;Acc:HGNC:20822]	ADGRL4	1.014	1.668e-05	0.001309
ENSCAFG00000013117	UAP1	UDP-N-acetylglucosamine pyrophosphorylase 1 [Source:HGNC Symbol;Acc:HGNC:12457]	UAP1	0.945	1.669e-05	0.001309
ENSCAFG00000009548	DMP1	dentin matrix acidic phosphoprotein 1 [Source:HGNC Symbol;Acc:HGNC:2932]	DMP1	1.615	1.694e-05	0.001322
ENSCAFG00000015095	LAP3	leucine aminopeptidase 3 [Source:HGNC Symbol;Acc:HGNC:18449]	LAP3	0.7342	1.947e-05	0.001471
ENSCAFG00000022712	ENSCAFG00000022712			1.216	1.98e-05	0.001486
ENSCAFG00000032562	CFL2	cofilin 2 (muscle) [Source:HGNC Symbol;Acc:HGNC:1875]	CFL2	1.154	1.998e-05	0.001486
ENSCAFG00000014955	RPL22L1	ribosomal protein L22-like 1 [Source:HGNC Symbol;Acc:HGNC:27610]	RPL22L1	1.047	2.175e-05	0.001576
ENSCAFG00000008729	BACH1	BTB and CNC homology 1, basic leucine zipper transcription factor 1 [Source:HGNC Symbol;Acc:HGNC:935]	BACH1	0.9627	2.223e-05	0.001603
ENSCAFG00000030211	SDC4	syndecan 4 [Source:HGNC Symbol;Acc:HGNC:10661]	SDC4	1.777	2.246e-05	0.001612
ENSCAFG00000008335	ENSCAFG00000008335	Uncharacterized protein [Source:UniProtKB/TrEMBL;Acc:E2R4M5]		1.608	2.282e-05	0.001629
ENSCAFG00000022717	ND2	NADH-ubiquinone oxidoreductase chain 2 [Source:UniProtKB/Swiss-Prot;Acc:Q9ZZ65]		0.9596	2.375e-05	0.001671
ENSCAFG00000015626	NWD1	NACHT and WD repeat domain containing 1 [Source:HGNC Symbol;Acc:HGNC:27619]	NWD1	1.848	2.415e-05	0.00169
ENSCAFG00000016632	EIF4A1	Canis lupus familiaris eukaryotic translation initiation factor 4A1 (EIF4A1), mRNA. [Source:RefSeq mRNA;Acc:NM_001251942]		0.8669	2.458e-05	0.001712
ENSCAFG00000024748	CD55	CD55 molecule, decay accelerating factor for complement (Cromer blood group) [Source:HGNC Symbol;Acc:HGNC:2665]	CD55	1.782	2.522e-05	0.001748
ENSCAFG00000008755	SRC	Uncharacterized protein [Source:UniProtKB/TrEMBL;Acc:E2RSH8]		1.303	2.534e-05	0.001748
ENSCAFG00000012594	SYAP1	synapse associated protein 1 [Source:HGNC Symbol;Acc:HGNC:16273]	SYAP1	0.7051	2.634e-05	0.001808
ENSCAFG00000020158	ENSCAFG00000020158	Uncharacterized protein [Source:UniProtKB/TrEMBL;Acc:E2RR31]		1.183	2.915e-05	0.001936
ENSCAFG00000006580	HNRNPA1	heterogeneous nuclear ribonucleoprotein A1 [Source:HGNC Symbol;Acc:HGNC:5031]	HNRNPA1	0.734	2.973e-05	0.001966
ENSCAFG00000002226	PDCL3	phosducin-like 3 [Source:HGNC Symbol;Acc:HGNC:28860]	PDCL3	0.9895	3.164e-05	0.002072
ENSCAFG00000004666	PVR	poliovirus receptor [Source:HGNC Symbol;Acc:HGNC:9705]	PVR	1.624	3.205e-05	0.00208
ENSCAFG00000005104	ITPKC	inositol-trisphosphate 3-kinase C [Source:HGNC Symbol;Acc:HGNC:14897]	ITPKC	1.323	3.369e-05	0.002167
ENSCAFG00000017048	FLVCR2	feline leukemia virus subgroup C cellular receptor family, member 2 [Source:HGNC Symbol;Acc:HGNC:20105]	FLVCR2	1.54	3.402e-05	0.00217
ENSCAFG00000009798	CD58	CD58 molecule [Source:HGNC Symbol;Acc:HGNC:1688]	CD58	0.8475	3.466e-05	0.0022
ENSCAFG00000012963	ENSCAFG00000012963	Uncharacterized protein [Source:UniProtKB/TrEMBL;Acc:E2REP3]		1.187	3.645e-05	0.002283
ENSCAFG00000009368	GDAP1L1	ganglioside induced differentiation associated protein 1-like 1 [Source:HGNC Symbol;Acc:HGNC:4213]	GDAP1L1	1.87	3.706e-05	0.002301
ENSCAFG00000003054	INIP	INTS3 and NABP interacting protein [Source:HGNC Symbol;Acc:HGNC:24994]	INIP	0.7149	3.728e-05	0.002304
ENSCAFG00000017030	RANGRF	RAN guanine nucleotide release factor [Source:HGNC Symbol;Acc:HGNC:17679]	RANGRF	1.07	3.793e-05	0.002335
ENSCAFG00000031424	RAP2A	RAP2A, member of RAS oncogene family [Source:HGNC Symbol;Acc:HGNC:9861]	RAP2A	1.16	3.963e-05	0.002408
ENSCAFG00000007211	DIMT1	DIM1 dimethyladenosine transferase 1 homolog (S. cerevisiae) [Source:HGNC Symbol;Acc:HGNC:30217]	DIMT1	0.713	4.077e-05	0.002461
ENSCAFG00000030144	ENSCAFG00000030144	Uncharacterized protein [Source:UniProtKB/TrEMBL;Acc:J9NXS2]		1.828	4.114e-05	0.002468
ENSCAFG00000007068	RASGEF1A	RasGEF domain family, member 1A [Source:HGNC Symbol;Acc:HGNC:24246]	RASGEF1A	1.82	4.344e-05	0.002572
ENSCAFG00000006402	CCKBR	cholecystokinin B receptor [Source:HGNC Symbol;Acc:HGNC:1571]	CCKBR	1.524	4.359e-05	0.002572
ENSCAFG00000028803	ANKRD66	ankyrin repeat domain 66 [Source:HGNC Symbol;Acc:HGNC:44669]	ANKRD66	1.777	4.387e-05	0.002578
ENSCAFG00000012119	MYLK	myosin light chain kinase [Source:HGNC Symbol;Acc:HGNC:7590]	MYLK	1.675	4.435e-05	0.002585
ENSCAFG00000028603	ENSCAFG00000028603	Uncharacterized protein [Source:UniProtKB/TrEMBL;Acc:F6Y5L4]		1.718	4.744e-05	0.002731
ENSCAFG00000022716	ENSCAFG00000022716			1.529	4.893e-05	0.002773
ENSCAFG00000010817	TIGIT	T cell immunoreceptor with Ig and ITIM domains [Source:HGNC Symbol;Acc:HGNC:26838]	TIGIT	1.827	4.968e-05	0.002801
ENSCAFG00000012711	NPAS4	neuronal PAS domain protein 4 [Source:HGNC Symbol;Acc:HGNC:18983]	NPAS4	1.71	5.049e-05	0.002801
ENSCAFG00000012396	PHYHIPL	phytanoyl-CoA 2-hydroxylase interacting protein-like [Source:HGNC Symbol;Acc:HGNC:29378]	PHYHIPL	1.714	5.061e-05	0.002801
ENSCAFG00000010465	AGFG1	ArfGAP with FG repeats 1 [Source:HGNC Symbol;Acc:HGNC:5175]	AGFG1	0.9913	5.122e-05	0.002824
ENSCAFG00000029426	NETO2	neuropilin (NRP) and tolloid (TLL)-like 2 [Source:HGNC Symbol;Acc:HGNC:14644]	NETO2	1.478	5.278e-05	0.002899
ENSCAFG00000008534	P2RY12	purinergic receptor P2Y, G-protein coupled, 12 [Source:HGNC Symbol;Acc:HGNC:18124]	P2RY12	1.694	5.351e-05	0.002928
ENSCAFG00000008869	TGM2	transglutaminase 2 [Source:HGNC Symbol;Acc:HGNC:11778]	TGM2	1.694	5.378e-05	0.002931
ENSCAFG00000029756	PPP1R1A	protein phosphatase 1, regulatory (inhibitor) subunit 1A [Source:HGNC Symbol;Acc:HGNC:9286]	PPP1R1A	1.543	5.421e-05	0.002943
ENSCAFG00000008974	ENOPH1	enolase-phosphatase 1 [Source:HGNC Symbol;Acc:HGNC:24599]	ENOPH1	0.7688	5.446e-05	0.002946
ENSCAFG00000022659	SNORD47			1.154	5.543e-05	0.002987
ENSCAFG00000003075	AREG	amphiregulin [Source:HGNC Symbol;Acc:HGNC:651]	AREG	1.822	5.579e-05	0.002995
ENSCAFG00000015430	ABHD8	abhydrolase domain containing 8 [Source:HGNC Symbol;Acc:HGNC:23759]	ABHD8	0.9294	5.602e-05	0.002996
ENSCAFG00000028827	UBE2V2	ubiquitin-conjugating enzyme E2 variant 2 [Source:HGNC Symbol;Acc:HGNC:12495]	UBE2V2	0.66	5.725e-05	0.003039
ENSCAFG00000023134	TNFRSF12A	tumor necrosis factor receptor superfamily, member 12A [Source:HGNC Symbol;Acc:HGNC:18152]	TNFRSF12A	1.675	5.818e-05	0.003068
ENSCAFG00000023828	TGM3	transglutaminase 3 [Source:HGNC Symbol;Acc:HGNC:11779]	TGM3	1.752	5.844e-05	0.003068
ENSCAFG00000016076	IL17RA	interleukin 17 receptor A [Source:HGNC Symbol;Acc:HGNC:5985]	IL17RA	0.7714	6.577e-05	0.003415
ENSCAFG00000005741	THRB	thyroid hormone receptor, beta [Source:HGNC Symbol;Acc:HGNC:11799]	THRB	1.72	6.661e-05	0.003446
ENSCAFG00000020110	TF	Canis lupus familiaris coagulation factor III (thromboplastin, tissue factor) (F3), mRNA. [Source:RefSeq mRNA;Acc:NM_001024640]		1.803	6.785e-05	0.003498
ENSCAFG00000013888	ENSCAFG00000013888	Uncharacterized protein [Source:UniProtKB/TrEMBL;Acc:E2RTL3]		1.202	6.916e-05	0.003552
ENSCAFG00000012042	USP2	ubiquitin specific peptidase 2 [Source:HGNC Symbol;Acc:HGNC:12618]	USP2	1.52	7.108e-05	0.003621
ENSCAFG00000015189	ENSCAFG00000015189	Uncharacterized protein [Source:UniProtKB/TrEMBL;Acc:E2RG17]		0.7165	7.15e-05	0.003621
ENSCAFG00000013335	FAM177A1	family with sequence similarity 177, member A1 [Source:HGNC Symbol;Acc:HGNC:19829]	FAM177A1	0.6062	7.292e-05	0.00365
ENSCAFG00000017879	GALNT1	polypeptide N-acetylgalactosaminyltransferase 1 [Source:HGNC Symbol;Acc:HGNC:4123]	GALNT1	0.8409	7.413e-05	0.003675
ENSCAFG00000012254	LTB4R	leukotriene B4 receptor [Source:HGNC Symbol;Acc:HGNC:6713]	LTB4R	1.769	7.455e-05	0.003675
ENSCAFG00000017906	WARS	tryptophanyl-tRNA synthetase [Source:HGNC Symbol;Acc:HGNC:12729]	WARS	0.9516	7.462e-05	0.003675
ENSCAFG00000015616	SIN3B	SIN3 transcription regulator family member B [Source:HGNC Symbol;Acc:HGNC:19354]	SIN3B	1.36	7.548e-05	0.003704
ENSCAFG00000003550	INHBA	inhibin, beta A [Source:HGNC Symbol;Acc:HGNC:6066]	INHBA	1.219	7.706e-05	0.003769
ENSCAFG00000029249	ABT1	activator of basal transcription 1 [Source:HGNC Symbol;Acc:HGNC:17369]	ABT1	0.9582	7.736e-05	0.00377
ENSCAFG00000005816	TTC27	tetratricopeptide repeat domain 27 [Source:HGNC Symbol;Acc:HGNC:25986]	TTC27	0.8613	8.291e-05	0.004027
ENSCAFG00000003459	SEC61G	Canis lupus familiaris Sec61 gamma subunit (SEC61G), mRNA. [Source:RefSeq mRNA;Acc:NM_001003325]		0.8283	8.453e-05	0.004078
ENSCAFG00000011629	CLCF1	cardiotrophin-like cytokine factor 1 [Source:HGNC Symbol;Acc:HGNC:17412]	CLCF1	1.727	8.97e-05	0.004256
ENSCAFG00000015796	TPM4	tropomyosin 4 [Source:HGNC Symbol;Acc:HGNC:12013]	TPM4	1.294	9.306e-05	0.004346
ENSCAFG00000005895	STIM1	stromal interaction molecule 1 [Source:HGNC Symbol;Acc:HGNC:11386]	STIM1	1.254	9.343e-05	0.004346
ENSCAFG00000010615	ENSCAFG00000010615	Histone H2A [Source:UniProtKB/TrEMBL;Acc:F6X834]		0.8711	9.457e-05	0.004385
ENSCAFG00000011426	PTGIS	prostaglandin I2 (prostacyclin) synthase [Source:HGNC Symbol;Acc:HGNC:9603]	PTGIS	1.537	9.634e-05	0.004452
ENSCAFG00000025333	PTPN12	protein tyrosine phosphatase, non-receptor type 12 [Source:HGNC Symbol;Acc:HGNC:9645]	PTPN12	1.155	9.773e-05	0.004489
ENSCAFG00000008978	EVA1C	eva-1 homolog C (C. elegans) [Source:HGNC Symbol;Acc:HGNC:13239]	EVA1C	1.419	0.0001011	0.004558
ENSCAFG00000009659	HR	Uncharacterized protein [Source:UniProtKB/TrEMBL;Acc:F1PFJ6]		1.321	0.0001014	0.004558
ENSCAFG00000004985	ARP3	Uncharacterized protein [Source:UniProtKB/TrEMBL;Acc:F1P679]		0.8057	0.0001031	0.004609
ENSCAFG00000010307	EIF4E	eukaryotic translation initiation factor 4E [Source:HGNC Symbol;Acc:HGNC:3287]	EIF4E	0.9498	0.0001033	0.004609
ENSCAFG00000004375	NUP210	nucleoporin 210kDa [Source:HGNC Symbol;Acc:HGNC:30052]	NUP210	1.277	0.0001037	0.004612
ENSCAFG00000029786	BDKRB2	Canis lupus familiaris bradykinin receptor B2 (BDKRB2), mRNA. [Source:RefSeq mRNA;Acc:NM_001003095]		1.512	0.0001069	0.004727
ENSCAFG00000002424	BZW2	basic leucine zipper and W2 domains 2 [Source:HGNC Symbol;Acc:HGNC:18808]	BZW2	0.7382	0.00011	0.004847
ENSCAFG00000030867	HPCAL4	hippocalcin like 4 [Source:HGNC Symbol;Acc:HGNC:18212]	HPCAL4	1.491	0.0001108	0.004868
ENSCAFG00000012392	CDC42SE1	Canis lupus familiaris CDC42 small effector 1 (CDC42SE1), mRNA. [Source:RefSeq mRNA;Acc:NM_001039043]		0.8183	0.0001137	0.004982
ENSCAFG00000023615	MMP-12	Uncharacterized protein [Source:UniProtKB/TrEMBL;Acc:F1PFP6]		1.746	0.0001149	0.005
ENSCAFG00000015675	LYAR	Ly1 antibody reactive [Source:HGNC Symbol;Acc:HGNC:26021]	LYAR	0.9397	0.0001152	0.005
ENSCAFG00000016155	TMEM156	transmembrane protein 156 [Source:HGNC Symbol;Acc:HGNC:26260]	TMEM156	1.657	0.0001219	0.005229
ENSCAFG00000007247	ANKRD1	ankyrin repeat domain 1 (cardiac muscle) [Source:HGNC Symbol;Acc:HGNC:15819]	ANKRD1	1.324	0.0001237	0.005273
ENSCAFG00000014775	AASDHPPT	aminoadipate-semialdehyde dehydrogenase-phosphopantetheinyl transferase [Source:HGNC Symbol;Acc:HGNC:14235]	AASDHPPT	0.6827	0.0001295	0.005503
ENSCAFG00000017913	PMP22	peripheral myelin protein 22 [Source:HGNC Symbol;Acc:HGNC:9118]	PMP22	1.431	0.0001325	0.005615
ENSCAFG00000001999	DCUN1D4	DCN1, defective in cullin neddylation 1, domain containing 4 [Source:HGNC Symbol;Acc:HGNC:28998]	DCUN1D4	0.6636	0.0001344	0.005663
ENSCAFG00000029471	CLIC2	Canis lupus familiaris chloride intracellular channel 2 (CLIC2), mRNA. [Source:RefSeq mRNA;Acc:NM_001195154]		1.075	0.0001383	0.005808
ENSCAFG00000024140	SMIM3	small integral membrane protein 3 [Source:HGNC Symbol;Acc:HGNC:30248]	SMIM3	0.9097	0.0001392	0.005814
ENSCAFG00000007478	CHMP4B	charged multivesicular body protein 4B [Source:HGNC Symbol;Acc:HGNC:16171]	CHMP4B	1.048	0.0001401	0.005832
ENSCAFG00000004035	EFCAB10	EF-hand calcium binding domain 10 [Source:HGNC Symbol;Acc:HGNC:34531]	EFCAB10	0.9073	0.0001459	0.006041
ENSCAFG00000016355	DDX39A	DEAD (Asp-Glu-Ala-Asp) box polypeptide 39A [Source:HGNC Symbol;Acc:HGNC:17821]	DDX39A	0.9431	0.0001471	0.006073
ENSCAFG00000020291	ENSCAFG00000020291	Uncharacterized protein [Source:UniProtKB/TrEMBL;Acc:E2RPQ7]		0.8943	0.0001479	0.006086
ENSCAFG00000002835	CTNNAL1	catenin (cadherin-associated protein), alpha-like 1 [Source:HGNC Symbol;Acc:HGNC:2512]	CTNNAL1	0.7675	0.0001488	0.006104
ENSCAFG00000006089	SMOX	spermine oxidase [Source:HGNC Symbol;Acc:HGNC:15862]	SMOX	1.223	0.0001502	0.006147
ENSCAFG00000007950	MAP1B	microtubule-associated protein 1B [Source:HGNC Symbol;Acc:HGNC:6836]	MAP1B	0.9006	0.0001508	0.006154
ENSCAFG00000023714	SARNP	SAP domain containing ribonucleoprotein [Source:HGNC Symbol;Acc:HGNC:24432]	SARNP	0.6944	0.0001612	0.006503
ENSCAFG00000006128	SEMA3D	sema domain, immunoglobulin domain (Ig), short basic domain, secreted, (semaphorin) 3D [Source:HGNC Symbol;Acc:HGNC:10726]	SEMA3D	1.402	0.0001677	0.006728
ENSCAFG00000013817	SRGN	serglycin [Source:HGNC Symbol;Acc:HGNC:9361]	SRGN	1.458	0.0001706	0.006805
ENSCAFG00000007200	SLC20A1	solute carrier family 20 (phosphate transporter), member 1 [Source:HGNC Symbol;Acc:HGNC:10946]	SLC20A1	1.016	0.0001718	0.006834
ENSCAFG00000032380	DENR	density-regulated protein [Source:HGNC Symbol;Acc:HGNC:2769]	DENR	0.7901	0.0001768	0.006955
ENSCAFG00000006173	HDAC3	histone deacetylase 3 [Source:HGNC Symbol;Acc:HGNC:4854]	HDAC3	0.5856	0.0001773	0.006955
ENSCAFG00000023582	SERPINB10	serpin peptidase inhibitor, clade B (ovalbumin), member 10 [Source:HGNC Symbol;Acc:HGNC:8942]	SERPINB10	1.692	0.0001787	0.006972
ENSCAFG00000009435	RPP40	ribonuclease P/MRP 40kDa subunit [Source:HGNC Symbol;Acc:HGNC:20992]	RPP40	0.6259	0.0001807	0.007011
ENSCAFG00000019116	MAMLD1	mastermind-like domain containing 1 [Source:HGNC Symbol;Acc:HGNC:2568]	MAMLD1	1.315	0.0001839	0.007105
ENSCAFG00000013577	EIF3J	eukaryotic translation initiation factor 3, subunit J [Source:HGNC Symbol;Acc:HGNC:3270]	EIF3J	0.5907	0.0001847	0.007105
ENSCAFG00000003648	PIP	prolactin-induced protein [Source:HGNC Symbol;Acc:HGNC:8993]	PIP	1.601	0.0001855	0.007105
ENSCAFG00000004451	MED4	mediator complex subunit 4 [Source:HGNC Symbol;Acc:HGNC:17903]	MED4	0.6456	0.0001862	0.007105
ENSCAFG00000001943	ENSCAFG00000001943	Uncharacterized protein [Source:UniProtKB/TrEMBL;Acc:E2RB95]		0.5262	0.0001866	0.007105
ENSCAFG00000023735	ENSCAFG00000023735	Uncharacterized protein [Source:UniProtKB/TrEMBL;Acc:F6XHJ1]		1.689	0.0001899	0.007198
ENSCAFG00000029189	TIMP3	Timp3; Uncharacterized protein [Source:UniProtKB/TrEMBL;Acc:F5CBP3]		1.392	0.0001905	0.007198
ENSCAFG00000014618	ARPC2	actin related protein 2/3 complex, subunit 2, 34kDa [Source:HGNC Symbol;Acc:HGNC:705]	ARPC2	0.8334	0.0001917	0.007205
ENSCAFG00000007242	CKAP2L	cytoskeleton associated protein 2-like [Source:HGNC Symbol;Acc:HGNC:26877]	CKAP2L	1.685	0.0001946	0.007293
ENSCAFG00000000280	CDK4	cyclin-dependent kinase 4 [Source:HGNC Symbol;Acc:HGNC:1773]	CDK4	0.6594	0.0001995	0.007456
ENSCAFG00000000203	AP3S1	adaptor-related protein complex 3, sigma 1 subunit [Source:HGNC Symbol;Acc:HGNC:2013]	AP3S1	0.7753	0.0002029	0.00753
ENSCAFG00000030192	TCF23	transcription factor 23 [Source:HGNC Symbol;Acc:HGNC:18602]	TCF23	1.503	0.000203	0.00753
ENSCAFG00000010892	KCTD10	potassium channel tetramerization domain containing 10 [Source:HGNC Symbol;Acc:HGNC:23236]	KCTD10	0.9673	0.0002053	0.007597
ENSCAFG00000019798	CSF1	colony stimulating factor 1 (macrophage) [Source:HGNC Symbol;Acc:HGNC:2432]	CSF1	1.52	0.0002094	0.007726
ENSCAFG00000023455	HAVCR1	Canis lupus familiaris hepatitis A virus cellular receptor 1 (HAVCR1), mRNA. [Source:RefSeq mRNA;Acc:NM_001205114]		1.018	0.0002149	0.007868
ENSCAFG00000000665	TAGAP	T-cell activation RhoGTPase activating protein [Source:HGNC Symbol;Acc:HGNC:15669]	TAGAP	1.163	0.0002251	0.008177
ENSCAFG00000006177	ENSCAFG00000006177	Uncharacterized protein [Source:UniProtKB/TrEMBL;Acc:F1PYX5]		0.7623	0.0002389	0.008608
ENSCAFG00000012122	GPR3	G protein-coupled receptor 3 [Source:HGNC Symbol;Acc:HGNC:4484]	GPR3	1.569	0.0002409	0.008608
ENSCAFG00000013579	MAGEB18	melanoma antigen family B18 [Source:HGNC Symbol;Acc:HGNC:28515]	MAGEB18	1.32	0.0002449	0.008716
ENSCAFG00000001929	SLC41A2	solute carrier family 41 (magnesium transporter), member 2 [Source:HGNC Symbol;Acc:HGNC:31045]	SLC41A2	1.183	0.0002454	0.008716
ENSCAFG00000028730	SOST	sclerostin [Source:HGNC Symbol;Acc:HGNC:13771]	SOST	1.578	0.0002473	0.00872
ENSCAFG00000027490	5S_rRNA			1.061	0.0002502	0.0088
ENSCAFG00000023272	FSTL3	follistatin-like 3 (secreted glycoprotein) [Source:HGNC Symbol;Acc:HGNC:3973]	FSTL3	1.509	0.0002525	0.00886
ENSCAFG00000008531	P2RY13	purinergic receptor P2Y, G-protein coupled, 13 [Source:HGNC Symbol;Acc:HGNC:4537]	P2RY13	1.585	0.0002614	0.009123
ENSCAFG00000020204	ENSCAFG00000020204	Uncharacterized protein [Source:UniProtKB/TrEMBL;Acc:E2R9Y2]		1.644	0.0002619	0.009123
ENSCAFG00000005259	CDC20	cell division cycle 20 [Source:HGNC Symbol;Acc:HGNC:1723]	CDC20	1.076	0.0002665	0.009258
ENSCAFG00000012922	SMTN	smoothelin [Source:HGNC Symbol;Acc:HGNC:11126]	SMTN	1.404	0.0002671	0.009258
ENSCAFG00000015081	ARPC1B	actin related protein 2/3 complex, subunit 1B, 41kDa [Source:HGNC Symbol;Acc:HGNC:704]	ARPC1B	0.7523	0.0002753	0.009494
ENSCAFG00000012641	PSTK	phosphoseryl-tRNA kinase [Source:HGNC Symbol;Acc:HGNC:28578]	PSTK	0.6184	0.0002788	0.009572
ENSCAFG00000029809	CACNG2	calcium channel, voltage-dependent, gamma subunit 2 [Source:HGNC Symbol;Acc:HGNC:1406]	CACNG2	1.381	0.0002818	0.009606
ENSCAFG00000012873	BCCIP	BRCA2 and CDKN1A interacting protein [Source:HGNC Symbol;Acc:HGNC:978]	BCCIP	0.6587	0.0002949	0.01003
ENSCAFG00000006651	NOP56	NOP56 ribonucleoprotein [Source:HGNC Symbol;Acc:HGNC:15911]	NOP56	0.6151	0.0003119	0.01049
ENSCAFG00000011816	DGKD	diacylglycerol kinase, delta 130kDa [Source:HGNC Symbol;Acc:HGNC:2851]	DGKD	0.9008	0.00032	0.01065
ENSCAFG00000017841	G3BP1	GTPase activating protein (SH3 domain) binding protein 1 [Source:HGNC Symbol;Acc:HGNC:30292]	G3BP1	0.7004	0.0003207	0.01065
ENSCAFG00000031675	COL8A1	collagen, type VIII, alpha 1 [Source:HGNC Symbol;Acc:HGNC:2215]	COL8A1	1.54	0.0003214	0.01065
ENSCAFG00000002989	KIAA1841	KIAA1841 [Source:HGNC Symbol;Acc:HGNC:29387]	KIAA1841	0.8543	0.0003223	0.01065
ENSCAFG00000004279	MYO3A	myosin IIIA [Source:HGNC Symbol;Acc:HGNC:7601]	MYO3A	1.156	0.0003231	0.01066
ENSCAFG00000019644	ENSCAFG00000019644	Uncharacterized protein [Source:UniProtKB/TrEMBL;Acc:E2R5Q1]		1.139	0.0003298	0.01083
ENSCAFG00000009337	TUBB2B	tubulin, beta 2B class IIb [Source:HGNC Symbol;Acc:HGNC:30829]	TUBB2B	1.091	0.0003551	0.01149
ENSCAFG00000018583	PDE4B	phosphodiesterase 4B, cAMP-specific [Source:HGNC Symbol;Acc:HGNC:8781]	PDE4B	1.05	0.0003558	0.01149
ENSCAFG00000000839	MAL2	mal, T-cell differentiation protein 2 (gene/pseudogene) [Source:HGNC Symbol;Acc:HGNC:13634]	MAL2	1.07	0.0003678	0.01182
ENSCAFG00000016481	STAC2	SH3 and cysteine rich domain 2 [Source:HGNC Symbol;Acc:HGNC:23990]	STAC2	1.422	0.0003683	0.01182
ENSCAFG00000004428	CYSLTR2	cysteinyl leukotriene receptor 2 [Source:HGNC Symbol;Acc:HGNC:18274]	CYSLTR2	1.535	0.0003723	0.01189
ENSCAFG00000022714	ENSCAFG00000022714			1.395	0.0003773	0.01199
ENSCAFG00000020108	SLC44A3	solute carrier family 44, member 3 [Source:HGNC Symbol;Acc:HGNC:28689]	SLC44A3	1.461	0.0003825	0.01205
ENSCAFG00000009802	CYLD	cylindromatosis (turban tumor syndrome) [Source:HGNC Symbol;Acc:HGNC:2584]	CYLD	1.087	0.0003837	0.01205
ENSCAFG00000004710	NIFK	nucleolar protein interacting with the FHA domain of MKI67 [Source:HGNC Symbol;Acc:HGNC:17838]	NIFK	0.7471	0.0003937	0.01233
ENSCAFG00000018021	UMOD	Canis lupus familiaris uromodulin (UMOD), mRNA. [Source:RefSeq mRNA;Acc:NM_001003003]		1.561	0.0004108	0.01275
ENSCAFG00000014178	RANBP1	RAN binding protein 1 [Source:HGNC Symbol;Acc:HGNC:9847]	RANBP1	0.7655	0.0004132	0.01278
ENSCAFG00000005335	CAPN14	calpain 14 [Source:HGNC Symbol;Acc:HGNC:16664]	CAPN14	1.601	0.0004151	0.01278
ENSCAFG00000004217	ATPAF1	ATP synthase mitochondrial F1 complex assembly factor 1 [Source:HGNC Symbol;Acc:HGNC:18803]	ATPAF1	0.6966	0.0004196	0.01289
ENSCAFG00000003480	STK17A	serine/threonine kinase 17a [Source:HGNC Symbol;Acc:HGNC:11395]	STK17A	0.6203	0.0004216	0.01289
ENSCAFG00000013089	PLBD1	phospholipase B domain containing 1 [Source:HGNC Symbol;Acc:HGNC:26215]	PLBD1	1.115	0.0004257	0.01299
ENSCAFG00000004332	PDSS1	prenyl (decaprenyl) diphosphate synthase, subunit 1 [Source:HGNC Symbol;Acc:HGNC:17759]	PDSS1	0.8864	0.0004339	0.01312
ENSCAFG00000012837	DUSP18	dual specificity phosphatase 18 [Source:HGNC Symbol;Acc:HGNC:18484]	DUSP18	1.397	0.0004432	0.0133
ENSCAFG00000010505	CCL20	Canis lupus familiaris chemokine (C-C motif) ligand 20 (CCL20), mRNA. [Source:RefSeq mRNA;Acc:NM_001005254]		1.479	0.0004521	0.01351
ENSCAFG00000006100	DUSP6	dual specificity phosphatase 6 [Source:HGNC Symbol;Acc:HGNC:3072]	DUSP6	1.07	0.0004536	0.01352
ENSCAFG00000008664	PLEKHA7	pleckstrin homology domain containing, family A member 7 [Source:HGNC Symbol;Acc:HGNC:27049]	PLEKHA7	1.45	0.0004572	0.01359
ENSCAFG00000003679	C15H16orf87	Canis lupus familiaris C16orf87 homolog (C15H16orf87), mRNA. [Source:RefSeq mRNA;Acc:NM_001252134]		1.144	0.0004576	0.01359
ENSCAFG00000013162	TAGLN	transgelin [Source:HGNC Symbol;Acc:HGNC:11553]	TAGLN	1.514	0.0004668	0.01372
ENSCAFG00000009365	SPINT1	serine peptidase inhibitor, Kunitz type 1 [Source:HGNC Symbol;Acc:HGNC:11246]	SPINT1	0.9231	0.0004671	0.01372
ENSCAFG00000012073	LIMK1	LIM domain kinase 1 [Source:HGNC Symbol;Acc:HGNC:6613]	LIMK1	0.9893	0.0004825	0.01412
ENSCAFG00000020422	ANKRD13C	ankyrin repeat domain 13C [Source:HGNC Symbol;Acc:HGNC:25374]	ANKRD13C	0.4466	0.0004836	0.01412
ENSCAFG00000018193	RASL10B	RAS-like, family 10, member B [Source:HGNC Symbol;Acc:HGNC:30295]	RASL10B	1.444	0.0004855	0.01415
ENSCAFG00000015148	TAPT1	transmembrane anterior posterior transformation 1 [Source:HGNC Symbol;Acc:HGNC:26887]	TAPT1	0.9124	0.0004883	0.0142
ENSCAFG00000025882	SNORD77			0.9622	0.0004905	0.01421
ENSCAFG00000028453	ENSCAFG00000028453	Uncharacterized protein [Source:UniProtKB/TrEMBL;Acc:J9JHI4]		1.505	0.000494	0.01425
ENSCAFG00000009417	ENSCAFG00000009417			0.5855	0.0004993	0.01437
ENSCAFG00000010149	CCT6A	chaperonin containing TCP1, subunit 6A (zeta 1) [Source:HGNC Symbol;Acc:HGNC:1620]	CCT6A	0.3589	0.0005015	0.01441
ENSCAFG00000011830	PITPNB	phosphatidylinositol transfer protein, beta [Source:HGNC Symbol;Acc:HGNC:9002]	PITPNB	0.3265	0.0005097	0.01453
ENSCAFG00000031013	SAMSN1	SAM domain, SH3 domain and nuclear localization signals 1 [Source:HGNC Symbol;Acc:HGNC:10528]	SAMSN1	1.147	0.0005105	0.01453
ENSCAFG00000003180	SLC1A4	solute carrier family 1 (glutamate/neutral amino acid transporter), member 4 [Source:HGNC Symbol;Acc:HGNC:10942]	SLC1A4	1.279	0.0005197	0.01473
ENSCAFG00000005213	IL15RA	interleukin 15 receptor, alpha [Source:HGNC Symbol;Acc:HGNC:5978]	IL15RA	1.281	0.000522	0.01474
ENSCAFG00000023172	RBM8A	RNA binding motif protein 8A [Source:HGNC Symbol;Acc:HGNC:9905]	RBM8A	0.5899	0.0005229	0.01474
ENSCAFG00000005245	ELOVL1	ELOVL fatty acid elongase 1 [Source:HGNC Symbol;Acc:HGNC:14418]	ELOVL1	1.161	0.0005535	0.0155
ENSCAFG00000004565	CD300E	CD300e molecule [Source:HGNC Symbol;Acc:HGNC:28874]	CD300E	1.549	0.0005608	0.01564
ENSCAFG00000003029	CXCL8	Canis lupus familiaris interleukin 8 (IL8), mRNA. [Source:RefSeq mRNA;Acc:NM_001003200]		1.53	0.0005799	0.01613
ENSCAFG00000007945	PROCR	protein C receptor, endothelial [Source:HGNC Symbol;Acc:HGNC:9452]	PROCR	1.117	0.0005869	0.01627
ENSCAFG00000002334	MELK	maternal embryonic leucine zipper kinase [Source:HGNC Symbol;Acc:HGNC:16870]	MELK	1.123	0.0005927	0.0164
ENSCAFG00000009358	ASNSD1	asparagine synthetase domain containing 1 [Source:HGNC Symbol;Acc:HGNC:24910]	ASNSD1	0.3215	0.0005968	0.01645
ENSCAFG00000018872	PLAC1	placenta-specific 1 [Source:HGNC Symbol;Acc:HGNC:9044]	PLAC1	1.523	0.000598	0.01645
ENSCAFG00000002015	LIMS1	LIM and senescent cell antigen-like domains 1 [Source:HGNC Symbol;Acc:HGNC:6616]	LIMS1	0.7434	0.0006019	0.01653
ENSCAFG00000015522	TEAD4	TEA domain family member 4 [Source:HGNC Symbol;Acc:HGNC:11717]	TEAD4	1.202	0.0006045	0.01657
ENSCAFG00000013791	DDX21	DEAD (Asp-Glu-Ala-Asp) box helicase 21 [Source:HGNC Symbol;Acc:HGNC:2744]	DDX21	0.8619	0.0006067	0.0166
ENSCAFG00000015621	KCNH4	potassium channel, voltage gated eag related subfamily H, member 4 [Source:HGNC Symbol;Acc:HGNC:6253]	KCNH4	1.226	0.0006149	0.01676
ENSCAFG00000029509	MCEMP1	mast cell-expressed membrane protein 1 [Source:HGNC Symbol;Acc:HGNC:27291]	MCEMP1	1.503	0.0006238	0.01697
ENSCAFG00000023602	ECSCR	Endothelial cell-specific chemotaxis regulator [Source:UniProtKB/Swiss-Prot;Acc:P0C8R9]		0.9383	0.0006259	0.01698
ENSCAFG00000000812	DLA-DQA	Canis lupus familiaris major histocompatibility complex, class II, DQ alpha 1 (DLA-DQA1), mRNA. [Source:RefSeq mRNA;Acc:NM_001011726]		1.187	0.0006268	0.01698
ENSCAFG00000010761	TPST1	tyrosylprotein sulfotransferase 1 [Source:HGNC Symbol;Acc:HGNC:12020]	TPST1	0.9413	0.0006439	0.01738
ENSCAFG00000008893	VEPH1	ventricular zone expressed PH domain-containing 1 [Source:HGNC Symbol;Acc:HGNC:25735]	VEPH1	1.544	0.0006508	0.01753
ENSCAFG00000000206	CDO1	cysteine dioxygenase type 1 [Source:HGNC Symbol;Acc:HGNC:1795]	CDO1	1.096	0.0006646	0.01781
ENSCAFG00000010573	UCHL5	ubiquitin carboxyl-terminal hydrolase L5 [Source:HGNC Symbol;Acc:HGNC:19678]	UCHL5	0.465	0.0006788	0.01808
ENSCAFG00000032172	ENSCAFG00000032172	Uncharacterized protein [Source:UniProtKB/TrEMBL;Acc:J9NT70]		0.7504	0.0006809	0.01811
ENSCAFG00000008336	RPS24	40S ribosomal protein S24 [Source:UniProtKB/TrEMBL;Acc:L7N0B1]		0.5654	0.0006836	0.01813
ENSCAFG00000016942	SPOP	speckle-type POZ protein [Source:HGNC Symbol;Acc:HGNC:11254]	SPOP	0.8003	0.0006844	0.01813
ENSCAFG00000019305	RAP1GAP2	RAP1 GTPase activating protein 2 [Source:HGNC Symbol;Acc:HGNC:29176]	RAP1GAP2	1.402	0.0006897	0.01824
ENSCAFG00000017312	ZWILCH	zwilch kinetochore protein [Source:HGNC Symbol;Acc:HGNC:25468]	ZWILCH	0.7768	0.0006935	0.01827
ENSCAFG00000029337	FOPNL	FGFR1OP N-terminal like [Source:HGNC Symbol;Acc:HGNC:26435]	FOPNL	0.6798	0.0006968	0.01829
ENSCAFG00000032031	CCDC58	coiled-coil domain containing 58 [Source:HGNC Symbol;Acc:HGNC:31136]	CCDC58	0.7321	0.0006996	0.01833
ENSCAFG00000017836	PIGW	phosphatidylinositol glycan anchor biosynthesis, class W [Source:HGNC Symbol;Acc:HGNC:23213]	PIGW	0.7962	0.0007226	0.01883
ENSCAFG00000022733	ENSCAFG00000022733			1.043	0.0007306	0.01893
ENSCAFG00000006476	RRP8	ribosomal RNA processing 8, methyltransferase, homolog (yeast) [Source:HGNC Symbol;Acc:HGNC:29030]	RRP8	0.7715	0.0007319	0.01893
ENSCAFG00000014965	GCH1	GTP cyclohydrolase 1 [Source:HGNC Symbol;Acc:HGNC:4193]	GCH1	1.374	0.000737	0.019
ENSCAFG00000015381	CCND2	cyclin D2 [Source:HGNC Symbol;Acc:HGNC:1583]	CCND2	0.9926	0.0007492	0.01921
ENSCAFG00000011145	STK38L	Serine/threonine kinase 38-like protein; Uncharacterized protein [Source:UniProtKB/TrEMBL;Acc:E2R001]		1.408	0.0007494	0.01921
ENSCAFG00000020526	cfa-mir-22			1.429	0.0007538	0.01926
ENSCAFG00000010242	SLC4A10	solute carrier family 4, sodium bicarbonate transporter, member 10 [Source:HGNC Symbol;Acc:HGNC:13811]	SLC4A10	1.527	0.0007558	0.01927
ENSCAFG00000000522	SNCAIP	synuclein, alpha interacting protein [Source:HGNC Symbol;Acc:HGNC:11139]	SNCAIP	1.109	0.0007654	0.01948
ENSCAFG00000023677	ENSCAFG00000023677	Canis lupus familiaris CD1a6 molecule (CD1A6), mRNA. [Source:RefSeq mRNA;Acc:NM_001128837]		1.472	0.0007934	0.02012
ENSCAFG00000008540	MYL9	myosin, light chain 9, regulatory [Source:HGNC Symbol;Acc:HGNC:15754]	MYL9	0.9913	0.0007984	0.02022
ENSCAFG00000017633	TIMM8A	Canis lupus familiaris translocase of inner mitochondrial membrane 8 homolog A (yeast) (TIMM8A), mRNA. [Source:RefSeq mRNA;Acc:NM_001252367]		0.6646	0.0008064	0.02034
ENSCAFG00000001589	TREML2	triggering receptor expressed on myeloid cells-like 2 [Source:HGNC Symbol;Acc:HGNC:21092]	TREML2	1.46	0.0008087	0.02035
ENSCAFG00000000830	PDLIM4	PDZ and LIM domain 4 [Source:HGNC Symbol;Acc:HGNC:16501]	PDLIM4	0.6566	0.0008276	0.02061
ENSCAFG00000002732	CTPS1	CTP synthase 1 [Source:HGNC Symbol;Acc:HGNC:2519]	CTPS1	0.6893	0.0008284	0.02061
ENSCAFG00000008691	PPID	peptidylprolyl isomerase D [Source:HGNC Symbol;Acc:HGNC:9257]	PPID	0.6604	0.0008378	0.0208
ENSCAFG00000003322	IFRD1	interferon-related developmental regulator 1 [Source:HGNC Symbol;Acc:HGNC:5456]	IFRD1	1.29	0.0008412	0.0208
ENSCAFG00000000831	EXT1	exostosin glycosyltransferase 1 [Source:HGNC Symbol;Acc:HGNC:3512]	EXT1	0.6956	0.0008686	0.02129
ENSCAFG00000016949	ALOXE3	arachidonate lipoxygenase 3 [Source:HGNC Symbol;Acc:HGNC:13743]	ALOXE3	1.493	0.0008721	0.02133
ENSCAFG00000013477	CAPZA1	capping protein (actin filament) muscle Z-line, alpha 1 [Source:HGNC Symbol;Acc:HGNC:1488]	CAPZA1	0.4663	0.0008911	0.02171
ENSCAFG00000032480	MCFD2	multiple coagulation factor deficiency 2 [Source:HGNC Symbol;Acc:HGNC:18451]	MCFD2	0.535	0.0008942	0.02172
ENSCAFG00000016333	ENSCAFG00000016333	Uncharacterized protein [Source:UniProtKB/TrEMBL;Acc:F6XLB5]		1.054	0.0009043	0.02189
ENSCAFG00000013504	CLEC7A	C-type lectin domain family 7, member A [Source:HGNC Symbol;Acc:HGNC:14558]	CLEC7A	1.503	0.0009117	0.02195
ENSCAFG00000010062	NOLC1	nucleolar and coiled-body phosphoprotein 1 [Source:HGNC Symbol;Acc:HGNC:15608]	NOLC1	0.6707	0.0009257	0.02222
ENSCAFG00000007498	EIF2S2	eukaryotic translation initiation factor 2, subunit 2 beta, 38kDa [Source:HGNC Symbol;Acc:HGNC:3266]	EIF2S2	0.5906	0.0009315	0.02232
ENSCAFG00000016938	MSTO1	misato 1, mitochondrial distribution and morphology regulator [Source:HGNC Symbol;Acc:HGNC:29678]	MSTO1	0.7185	0.0009551	0.02281
ENSCAFG00000014146	ZNF385B	zinc finger protein 385B [Source:HGNC Symbol;Acc:HGNC:26332]	ZNF385B	0.949	0.0009747	0.02316
ENSCAFG00000011542	HAPLN3	hyaluronan and proteoglycan link protein 3 [Source:HGNC Symbol;Acc:HGNC:21446]	HAPLN3	1.398	0.0009825	0.02331
ENSCAFG00000017036	LRRC59	leucine rich repeat containing 59 [Source:HGNC Symbol;Acc:HGNC:28817]	LRRC59	0.8894	0.0009928	0.02351
ENSCAFG00000005266	CIDEC	cell death-inducing DFFA-like effector c [Source:HGNC Symbol;Acc:HGNC:24229]	CIDEC	1.063	0.001015	0.02389
ENSCAFG00000016544	PACRGL	PARK2 co-regulated-like [Source:HGNC Symbol;Acc:HGNC:28442]	PACRGL	0.5281	0.001025	0.02407
ENSCAFG00000016731	MSX2	Canis lupus familiaris msh homeobox 2 (MSX2), mRNA. [Source:RefSeq mRNA;Acc:NM_001003098]		1.491	0.001027	0.02407
ENSCAFG00000006660	SLC7A1	Cationic amino acid transporter 1; Uncharacterized protein [Source:UniProtKB/TrEMBL;Acc:E2QU34]		1.274	0.001032	0.02407
ENSCAFG00000032319	ENSCAFG00000032319	Uncharacterized protein [Source:UniProtKB/TrEMBL;Acc:K9J8H5]		1.432	0.001045	0.02431
ENSCAFG00000016635	MYO1E	myosin IE [Source:HGNC Symbol;Acc:HGNC:7599]	MYO1E	1.349	0.001057	0.02447
ENSCAFG00000013497	HNRNPA3	heterogeneous nuclear ribonucleoprotein A3 [Source:HGNC Symbol;Acc:HGNC:24941]	HNRNPA3	0.7728	0.001061	0.02449
ENSCAFG00000017854	SLC39A6	solute carrier family 39 (zinc transporter), member 6 [Source:HGNC Symbol;Acc:HGNC:18607]	SLC39A6	0.453	0.001063	0.02449
ENSCAFG00000015605	RPS24	Canis lupus familiaris ribosomal protein S24 (RPS24), transcript variant 3, mRNA. [Source:RefSeq mRNA;Acc:NM_001252319]		0.6736	0.001072	0.0246
ENSCAFG00000001131	SLA	Src-like-adaptor [Source:HGNC Symbol;Acc:HGNC:10902]	SLA	1.435	0.001076	0.0246
ENSCAFG00000003957	SF3B6	splicing factor 3b, subunit 6, 14kDa [Source:HGNC Symbol;Acc:HGNC:30096]	SF3B6	0.68	0.001077	0.0246
ENSCAFG00000006713	APLP1	amyloid beta (A4) precursor-like protein 1 [Source:HGNC Symbol;Acc:HGNC:597]	APLP1	1.135	0.001081	0.0246
ENSCAFG00000016788	GPATCH4	G patch domain containing 4 [Source:HGNC Symbol;Acc:HGNC:25982]	GPATCH4	0.7214	0.001082	0.0246
ENSCAFG00000001414	SRSF3	serine/arginine-rich splicing factor 3 [Source:HGNC Symbol;Acc:HGNC:10785]	SRSF3	0.5885	0.001093	0.02469
ENSCAFG00000008454	CCNJ	cyclin J [Source:HGNC Symbol;Acc:HGNC:23434]	CCNJ	0.733	0.001093	0.02469
ENSCAFG00000013539	CCNYL1	cyclin Y-like 1 [Source:HGNC Symbol;Acc:HGNC:26868]	CCNYL1	1.032	0.001096	0.02469
ENSCAFG00000013843	UPB1	ureidopropionase, beta [Source:HGNC Symbol;Acc:HGNC:16297]	UPB1	1.262	0.001098	0.02469
ENSCAFG00000005309	LBH	limb bud and heart development [Source:HGNC Symbol;Acc:HGNC:29532]	LBH	1.3	0.00111	0.02482
ENSCAFG00000003059	SNX30	sorting nexin family member 30 [Source:HGNC Symbol;Acc:HGNC:23685]	SNX30	1.057	0.001112	0.02482
ENSCAFG00000032245	ENSCAFG00000032245	Peptidyl-prolyl cis-trans isomerase [Source:UniProtKB/TrEMBL;Acc:J9NZK4]		0.6985	0.001112	0.02482
ENSCAFG00000003589	PRMT1	protein arginine methyltransferase 1 [Source:HGNC Symbol;Acc:HGNC:5187]	PRMT1	0.7039	0.001128	0.02504
ENSCAFG00000012418	SSB	Sjogren syndrome antigen B (autoantigen La) [Source:HGNC Symbol;Acc:HGNC:11316]	SSB	0.9194	0.001131	0.02504
ENSCAFG00000002318	ARL4A	ADP-ribosylation factor-like 4A [Source:HGNC Symbol;Acc:HGNC:695]	ARL4A	0.8074	0.001137	0.02508
ENSCAFG00000019347	TAX1BP3	Tax1 (human T-cell leukemia virus type I) binding protein 3 [Source:HGNC Symbol;Acc:HGNC:30684]	TAX1BP3	0.6194	0.001151	0.02522
ENSCAFG00000008628	E2F5	E2F transcription factor 5, p130-binding [Source:HGNC Symbol;Acc:HGNC:3119]	E2F5	0.8002	0.001172	0.02555
ENSCAFG00000003488	PAPPA	pregnancy-associated plasma protein A, pappalysin 1 [Source:HGNC Symbol;Acc:HGNC:8602]	PAPPA	1.396	0.001181	0.02571
ENSCAFG00000000195	SHMT2	serine hydroxymethyltransferase 2 (mitochondrial) [Source:HGNC Symbol;Acc:HGNC:10852]	SHMT2	0.516	0.001188	0.02578
ENSCAFG00000029134	MYL12A	myosin, light chain 12A, regulatory, non-sarcomeric [Source:HGNC Symbol;Acc:HGNC:16701]	MYL12A	0.6583	0.001193	0.02582
ENSCAFG00000006573	FAM19A4	family with sequence similarity 19 (chemokine (C-C motif)-like), member A4 [Source:HGNC Symbol;Acc:HGNC:21591]	FAM19A4	1.337	0.001254	0.02671
ENSCAFG00000003415	ODC1	ornithine decarboxylase 1 [Source:HGNC Symbol;Acc:HGNC:8109]	ODC1	0.6818	0.001255	0.02671
ENSCAFG00000016678	KPNB1	karyopherin (importin) beta 1 [Source:HGNC Symbol;Acc:HGNC:6400]	KPNB1	0.5079	0.001266	0.02683
ENSCAFG00000010815	TGFBETA2	Uncharacterized protein [Source:UniProtKB/TrEMBL;Acc:F1PKH0]		1.182	0.001284	0.02706
ENSCAFG00000005368	ACKR2	atypical chemokine receptor 2 [Source:HGNC Symbol;Acc:HGNC:1565]	ACKR2	1.353	0.001285	0.02706
ENSCAFG00000030164	TXN	thioredoxin [Source:HGNC Symbol;Acc:HGNC:12435]	TXN	0.7554	0.001287	0.02706
ENSCAFG00000031852	ENSCAFG00000031852			0.6081	0.001287	0.02706
ENSCAFG00000004243	SLC36A4	solute carrier family 36 (proton/amino acid symporter), member 4 [Source:HGNC Symbol;Acc:HGNC:19660]	SLC36A4	0.9905	0.001291	0.02708
ENSCAFG00000000643	AZIN1	antizyme inhibitor 1 [Source:HGNC Symbol;Acc:HGNC:16432]	AZIN1	0.6829	0.001304	0.02728
ENSCAFG00000005498	PCSK2	proprotein convertase subtilisin/kexin type 2 [Source:HGNC Symbol;Acc:HGNC:8744]	PCSK2	1.459	0.001318	0.02747
ENSCAFG00000001767	PWP1	PWP1 homolog (S. cerevisiae) [Source:HGNC Symbol;Acc:HGNC:17015]	PWP1	0.571	0.001353	0.02792
ENSCAFG00000009846	NOL7	nucleolar protein 7, 27kDa [Source:HGNC Symbol;Acc:HGNC:21040]	NOL7	0.5528	0.001353	0.02792
ENSCAFG00000029422	ENSCAFG00000029422	Uncharacterized protein [Source:UniProtKB/TrEMBL;Acc:J9NWP6]		0.6509	0.001365	0.02813
ENSCAFG00000015105	BIRC3	Canis lupus familiaris baculoviral IAP repeat containing 3 (BIRC3), mRNA. [Source:RefSeq mRNA;Acc:NM_001080725]		1.252	0.001372	0.02822
ENSCAFG00000014960	ENSCAFG00000014960			0.8579	0.001404	0.02875
ENSCAFG00000009426	TTPAL	tocopherol (alpha) transfer protein-like [Source:HGNC Symbol;Acc:HGNC:16114]	TTPAL	0.8387	0.001407	0.02875
ENSCAFG00000007867	MICAL2	microtubule associated monooxygenase, calponin and LIM domain containing 2 [Source:HGNC Symbol;Acc:HGNC:24693]	MICAL2	1.289	0.001407	0.02875
ENSCAFG00000009688	PAK1IP1	PAK1 interacting protein 1 [Source:HGNC Symbol;Acc:HGNC:20882]	PAK1IP1	0.8085	0.001412	0.02879
ENSCAFG00000011550	PFKFB2	6-phosphofructo-2-kinase/fructose-2,6-biphosphatase 2 [Source:HGNC Symbol;Acc:HGNC:8873]	PFKFB2	0.9674	0.001413	0.02879
ENSCAFG00000013132	FOSL1	FOS-like antigen 1 [Source:HGNC Symbol;Acc:HGNC:13718]	FOSL1	1.434	0.001421	0.02891
ENSCAFG00000013935	FAM20B	family with sequence similarity 20, member B [Source:HGNC Symbol;Acc:HGNC:23017]	FAM20B	0.5542	0.001425	0.02894
ENSCAFG00000019831	SYPL2	synaptophysin-like 2 [Source:HGNC Symbol;Acc:HGNC:27638]	SYPL2	1.411	0.001436	0.02904
ENSCAFG00000002454	XPA	xeroderma pigmentosum, complementation group A [Source:HGNC Symbol;Acc:HGNC:12814]	XPA	0.7881	0.001449	0.02918
ENSCAFG00000007424	SWAP70	SWAP switching B-cell complex 70kDa subunit [Source:HGNC Symbol;Acc:HGNC:17070]	SWAP70	0.8891	0.001453	0.02923
ENSCAFG00000015034	NOP2	NOP2 nucleolar protein [Source:HGNC Symbol;Acc:HGNC:7867]	NOP2	0.4726	0.001465	0.02942
ENSCAFG00000004916	ENSCAFG00000004916			0.5247	0.001483	0.02972
ENSCAFG00000012519	WDR12	WD repeat domain 12 [Source:HGNC Symbol;Acc:HGNC:14098]	WDR12	0.7119	0.001518	0.03032
ENSCAFG00000010080	MYO1B	myosin IB [Source:HGNC Symbol;Acc:HGNC:7596]	MYO1B	0.6914	0.001544	0.03066
ENSCAFG00000006769	CYB5R2	cytochrome b5 reductase 2 [Source:HGNC Symbol;Acc:HGNC:24376]	CYB5R2	1.383	0.001553	0.03079
ENSCAFG00000006521	FRMD4B	FERM domain containing 4B [Source:HGNC Symbol;Acc:HGNC:24886]	FRMD4B	0.8316	0.001555	0.03079
ENSCAFG00000014404	ARMC6	armadillo repeat containing 6 [Source:HGNC Symbol;Acc:HGNC:25049]	ARMC6	0.5783	0.00156	0.03084
ENSCAFG00000011568	PARD6B	par-6 family cell polarity regulator beta [Source:HGNC Symbol;Acc:HGNC:16245]	PARD6B	0.6734	0.00157	0.03093
ENSCAFG00000007582	SNX25	sorting nexin 25 [Source:HGNC Symbol;Acc:HGNC:21883]	SNX25	0.7909	0.001571	0.03093
ENSCAFG00000020187	HFM1	HFM1, ATP-dependent DNA helicase homolog (S. cerevisiae) [Source:HGNC Symbol;Acc:HGNC:20193]	HFM1	1.251	0.001572	0.03093
ENSCAFG00000024955	CFL1	cofilin 1 (non-muscle) [Source:HGNC Symbol;Acc:HGNC:1874]	CFL1	0.6188	0.001587	0.03114
ENSCAFG00000031015	YWHAH	tyrosine 3-monooxygenase/tryptophan 5-monooxygenase activation protein, eta [Source:HGNC Symbol;Acc:HGNC:12853]	YWHAH	0.9388	0.001595	0.03121
ENSCAFG00000031549	ENSCAFG00000031549	Canis lupus familiaris signal recognition particle 19kDa (SRP19), mRNA. [Source:RefSeq mRNA;Acc:NM_001252291]		0.5026	0.001597	0.03121
ENSCAFG00000009721	ALCAM	activated leukocyte cell adhesion molecule [Source:HGNC Symbol;Acc:HGNC:400]	ALCAM	0.8149	0.001602	0.03124
ENSCAFG00000019810	VAV2	vav 2 guanine nucleotide exchange factor [Source:HGNC Symbol;Acc:HGNC:12658]	VAV2	0.9409	0.00162	0.03152
ENSCAFG00000010971	SATB2	SATB homeobox 2 [Source:HGNC Symbol;Acc:HGNC:21637]	SATB2	1.091	0.001665	0.03213
ENSCAFG00000018766	SLC25A14	Uncharacterized protein; Uncoupling protein 5 [Source:UniProtKB/TrEMBL;Acc:E2R4C0]		0.5822	0.001676	0.03229
ENSCAFG00000005228	ESYT2	extended synaptotagmin-like protein 2 [Source:HGNC Symbol;Acc:HGNC:22211]	ESYT2	0.8141	0.001702	0.03276
ENSCAFG00000011506	RRH	retinal pigment epithelium-derived rhodopsin homolog [Source:HGNC Symbol;Acc:HGNC:10450]	RRH	0.8464	0.001707	0.03279
ENSCAFG00000031890	HPCAL1	hippocalcin-like 1 [Source:HGNC Symbol;Acc:HGNC:5145]	HPCAL1	0.9392	0.001709	0.03279
ENSCAFG00000032595	SNRPG	Canis lupus familiaris small nuclear ribonucleoprotein polypeptide G (SNRPG), mRNA. [Source:RefSeq mRNA;Acc:NM_001252331]		0.7993	0.001711	0.03279
ENSCAFG00000009147	ARHGAP1	Canis lupus familiaris Rho GTPase activating protein 1 (ARHGAP1), mRNA. [Source:RefSeq mRNA;Acc:NM_001083367]		0.8526	0.001718	0.03288
ENSCAFG00000013745	BLOC1S6	biogenesis of lysosomal organelles complex-1, subunit 6, pallidin [Source:HGNC Symbol;Acc:HGNC:8549]	BLOC1S6	0.9291	0.001738	0.03314
ENSCAFG00000010685	ENSCAFG00000010685			0.912	0.001773	0.03368
ENSCAFG00000010071	PDLIM5	PDZ and LIM domain 5 [Source:HGNC Symbol;Acc:HGNC:17468]	PDLIM5	1.039	0.001778	0.03371
ENSCAFG00000020623	cfa-mir-155			1.401	0.001781	0.03372
ENSCAFG00000019069	SMAD7	SMAD family member 7 [Source:HGNC Symbol;Acc:HGNC:6773]	SMAD7	1.223	0.001802	0.03399
ENSCAFG00000028912	ENSCAFG00000028912	Uncharacterized protein [Source:UniProtKB/TrEMBL;Acc:J9NY66]		1.225	0.001805	0.03399
ENSCAFG00000030032	ZNF114	zinc finger protein 114 [Source:HGNC Symbol;Acc:HGNC:12894]	ZNF114	1.111	0.001829	0.03419
ENSCAFG00000010928	ACSL5	acyl-CoA synthetase long-chain family member 5 [Source:HGNC Symbol;Acc:HGNC:16526]	ACSL5	0.6934	0.001833	0.03421
ENSCAFG00000013102	GLUL	Canis lupus familiaris glutamate-ammonia ligase (GLUL), mRNA. [Source:RefSeq mRNA;Acc:NM_001002965]		0.8362	0.001836	0.03422
ENSCAFG00000018508	HCN1	hyperpolarization activated cyclic nucleotide gated potassium channel 1 [Source:HGNC Symbol;Acc:HGNC:4845]	HCN1	1.364	0.001843	0.03427
ENSCAFG00000008396	RRAS2	related RAS viral (r-ras) oncogene homolog 2 [Source:HGNC Symbol;Acc:HGNC:17271]	RRAS2	0.6171	0.001849	0.03434
ENSCAFG00000028923	ANKRD46	ankyrin repeat domain 46 [Source:HGNC Symbol;Acc:HGNC:27229]	ANKRD46	0.7329	0.001855	0.0344
ENSCAFG00000000399	ENSCAFG00000000399	Uncharacterized protein [Source:UniProtKB/TrEMBL;Acc:F1P631]		1.39	0.001861	0.03441
ENSCAFG00000015198	PELI2	pellino E3 ubiquitin protein ligase family member 2 [Source:HGNC Symbol;Acc:HGNC:8828]	PELI2	1.131	0.001862	0.03441
ENSCAFG00000004134	ENSCAFG00000004134	Uncharacterized protein [Source:UniProtKB/TrEMBL;Acc:E2RQA3]		0.3967	0.001869	0.03449
ENSCAFG00000004595	ENSCAFG00000004595	Uncharacterized protein [Source:UniProtKB/TrEMBL;Acc:F1PJA2]		1.381	0.00188	0.0346
ENSCAFG00000007549	REEP1	receptor accessory protein 1 [Source:HGNC Symbol;Acc:HGNC:25786]	REEP1	1.178	0.001896	0.03482
ENSCAFG00000008883	TLL1	tolloid-like 1 [Source:HGNC Symbol;Acc:HGNC:11843]	TLL1	1.167	0.001897	0.03482
ENSCAFG00000008670	PTK2B	protein tyrosine kinase 2 beta [Source:HGNC Symbol;Acc:HGNC:9612]	PTK2B	0.7251	0.001907	0.03492
ENSCAFG00000018145	ENSCAFG00000018145	Uncharacterized protein [Source:UniProtKB/TrEMBL;Acc:E2RB54]		0.7671	0.001908	0.03492
ENSCAFG00000018240	SLC26A2	solute carrier family 26 (anion exchanger), member 2 [Source:HGNC Symbol;Acc:HGNC:10994]	SLC26A2	1.176	0.001919	0.03505
ENSCAFG00000018487	EMB	embigin [Source:HGNC Symbol;Acc:HGNC:30465]	EMB	1.087	0.001924	0.0351
ENSCAFG00000004870	PCDH17	protocadherin 17 [Source:HGNC Symbol;Acc:HGNC:14267]	PCDH17	0.9508	0.00194	0.03522
ENSCAFG00000012077	KCNH1	potassium channel, voltage gated eag related subfamily H, member 1 [Source:HGNC Symbol;Acc:HGNC:6250]	KCNH1	1.348	0.001943	0.03522
ENSCAFG00000008799	TMA16	translation machinery associated 16 homolog (S. cerevisiae) [Source:HGNC Symbol;Acc:HGNC:25638]	TMA16	0.6961	0.001955	0.03538
ENSCAFG00000008230	LIMA1	LIM domain and actin binding 1 [Source:HGNC Symbol;Acc:HGNC:24636]	LIMA1	0.8603	0.001978	0.03557
ENSCAFG00000015180	SELP	selectin P (granule membrane protein 140kDa, antigen CD62) [Source:HGNC Symbol;Acc:HGNC:10721]	SELP	0.9757	0.001984	0.03564
ENSCAFG00000012175	SLC26A6	solute carrier family 26 (anion exchanger), member 6 [Source:HGNC Symbol;Acc:HGNC:14472]	SLC26A6	0.6907	0.00201	0.03597
ENSCAFG00000009471	SERINC3	serine incorporator 3 [Source:HGNC Symbol;Acc:HGNC:11699]	SERINC3	0.6904	0.002033	0.03623
ENSCAFG00000030400	TNFSF9	tumor necrosis factor (ligand) superfamily, member 9 [Source:HGNC Symbol;Acc:HGNC:11939]	TNFSF9	1.184	0.002035	0.03623
ENSCAFG00000003024	SYNCRIP	synaptotagmin binding, cytoplasmic RNA interacting protein [Source:HGNC Symbol;Acc:HGNC:16918]	SYNCRIP	0.7038	0.002048	0.03633
ENSCAFG00000008188	RHOF	ras homolog family member F (in filopodia) [Source:HGNC Symbol;Acc:HGNC:15703]	RHOF	0.834	0.002048	0.03633
ENSCAFG00000015013	LGALS3	Canis lupus familiaris lectin, galactoside-binding, soluble, 3 (LGALS3), mRNA. [Source:RefSeq mRNA;Acc:NM_001197043]		0.9724	0.002067	0.03656
ENSCAFG00000008087	PINX1	PIN2/TERF1 interacting, telomerase inhibitor 1 [Source:HGNC Symbol;Acc:HGNC:30046]	PINX1	0.5922	0.002074	0.03656
ENSCAFG00000002576	HIVEP3	human immunodeficiency virus type I enhancer binding protein 3 [Source:HGNC Symbol;Acc:HGNC:13561]	HIVEP3	1.385	0.002074	0.03656
ENSCAFG00000005192	ACER3	alkaline ceramidase 3 [Source:HGNC Symbol;Acc:HGNC:16066]	ACER3	0.9132	0.002087	0.03675
ENSCAFG00000004664	DNAJC15	DnaJ (Hsp40) homolog, subfamily C, member 15 [Source:HGNC Symbol;Acc:HGNC:20325]	DNAJC15	0.5779	0.002145	0.03767
ENSCAFG00000030794	ENSCAFG00000030794	Uncharacterized protein [Source:UniProtKB/TrEMBL;Acc:J9NWU1]		1.213	0.002151	0.03769
ENSCAFG00000001591	TREM1	Triggering receptor expressed on myeloid cells 1; Uncharacterized protein [Source:UniProtKB/TrEMBL;Acc:E2RP37]		1.348	0.002151	0.03769
ENSCAFG00000004424	TOPAZ1	testis and ovary specific PAZ domain containing 1 [Source:HGNC Symbol;Acc:HGNC:24746]	TOPAZ1	1.383	0.002194	0.03797
ENSCAFG00000019639	VBP1	von Hippel-Lindau binding protein 1 [Source:HGNC Symbol;Acc:HGNC:12662]	VBP1	0.4857	0.002217	0.03829
ENSCAFG00000029553	ENSCAFG00000029553	Serum amyloid A protein [Source:UniProtKB/TrEMBL;Acc:J9NVE9]		1.384	0.002217	0.03829
ENSCAFG00000003717	FAM49A	family with sequence similarity 49, member A [Source:HGNC Symbol;Acc:HGNC:25373]	FAM49A	0.929	0.002223	0.03834
ENSCAFG00000012954	FANK1	fibronectin type III and ankyrin repeat domains 1 [Source:HGNC Symbol;Acc:HGNC:23527]	FANK1	1.315	0.002245	0.03861
ENSCAFG00000020859	SNORD52			1.085	0.00225	0.03862
ENSCAFG00000018063	ACSL4	acyl-CoA synthetase long-chain family member 4 [Source:HGNC Symbol;Acc:HGNC:3571]	ACSL4	1.156	0.002253	0.03862
ENSCAFG00000030694	TMEM38A	transmembrane protein 38A [Source:HGNC Symbol;Acc:HGNC:28462]	TMEM38A	0.784	0.002261	0.03863
ENSCAFG00000016787	STX4	syntaxin 4 [Source:HGNC Symbol;Acc:HGNC:11439]	STX4	0.517	0.002292	0.03898
ENSCAFG00000010675	METTL20	methyltransferase like 20 [Source:HGNC Symbol;Acc:HGNC:28739]	METTL20	0.9	0.002293	0.03898
ENSCAFG00000015711	FAM220A	family with sequence similarity 220, member A [Source:HGNC Symbol;Acc:HGNC:22422]	FAM220A	0.6473	0.002301	0.03905
ENSCAFG00000005728	GINS4	GINS complex subunit 4 (Sld5 homolog) [Source:HGNC Symbol;Acc:HGNC:28226]	GINS4	0.664	0.002304	0.03905
ENSCAFG00000010330	TMEM183A	transmembrane protein 183A [Source:HGNC Symbol;Acc:HGNC:20173]	TMEM183A	0.4991	0.002305	0.03905
ENSCAFG00000006371	NRG1	neuregulin 1 [Source:HGNC Symbol;Acc:HGNC:7997]	NRG1	1.293	0.002309	0.03907
ENSCAFG00000005336	EBNA1BP2	EBNA1 binding protein 2 [Source:HGNC Symbol;Acc:HGNC:15531]	EBNA1BP2	0.5746	0.00233	0.03934
ENSCAFG00000012060	ORC2	origin recognition complex, subunit 2 [Source:HGNC Symbol;Acc:HGNC:8488]	ORC2	0.5625	0.002331	0.03934
ENSCAFG00000004247	ARMC10	armadillo repeat containing 10 [Source:HGNC Symbol;Acc:HGNC:21706]	ARMC10	0.4785	0.002359	0.03973
ENSCAFG00000014460	ATL1	atlastin GTPase 1 [Source:HGNC Symbol;Acc:HGNC:11231]	ATL1	0.8266	0.002366	0.03979
ENSCAFG00000008811	RND1	Rho family GTPase 1 [Source:HGNC Symbol;Acc:HGNC:18314]	RND1	1.327	0.002384	0.03988
ENSCAFG00000011503	GAR1	GAR1 ribonucleoprotein [Source:HGNC Symbol;Acc:HGNC:14264]	GAR1	0.6484	0.002384	0.03988
ENSCAFG00000005210	IL2RA	Canis lupus familiaris interleukin 2 receptor, alpha (IL2RA), mRNA. [Source:RefSeq mRNA;Acc:NM_001003211]		1.195	0.002386	0.03988
ENSCAFG00000001898	CDK14	cyclin-dependent kinase 14 [Source:HGNC Symbol;Acc:HGNC:8883]	CDK14	0.9067	0.002409	0.04013
ENSCAFG00000011063	SERINC2	serine incorporator 2 [Source:HGNC Symbol;Acc:HGNC:23231]	SERINC2	1.185	0.002431	0.04045
ENSCAFG00000008568	AGPAT5	1-acylglycerol-3-phosphate O-acyltransferase 5 [Source:HGNC Symbol;Acc:HGNC:20886]	AGPAT5	0.3902	0.002473	0.04076
ENSCAFG00000008979	TMEM150C	transmembrane protein 150C [Source:HGNC Symbol;Acc:HGNC:37263]	TMEM150C	0.877	0.002474	0.04076
ENSCAFG00000003260	PLEK	Canis lupus familiaris pleckstrin (PLEK), mRNA. [Source:RefSeq mRNA;Acc:NM_001003363]		1.017	0.002475	0.04076
ENSCAFG00000010571	DAPP1	dual adaptor of phosphotyrosine and 3-phosphoinositides [Source:HGNC Symbol;Acc:HGNC:16500]	DAPP1	1.281	0.002485	0.04088
ENSCAFG00000011631	NGDN	neuroguidin, EIF4E binding protein [Source:HGNC Symbol;Acc:HGNC:20271]	NGDN	0.5784	0.002501	0.04105
ENSCAFG00000016875	TTLL6	tubulin tyrosine ligase-like family member 6 [Source:HGNC Symbol;Acc:HGNC:26664]	TTLL6	1.331	0.002573	0.0417
ENSCAFG00000005896	RYR1	ryanodine receptor 1 (skeletal) [Source:HGNC Symbol;Acc:HGNC:10483]	RYR1	0.8975	0.002586	0.04179
ENSCAFG00000000059	SERPINB2	serpin peptidase inhibitor, clade B (ovalbumin), member 2 [Source:HGNC Symbol;Acc:HGNC:8584]	SERPINB2	0.9892	0.002587	0.04179
ENSCAFG00000013237	SH3GL3	SH3-domain GRB2-like 3 [Source:HGNC Symbol;Acc:HGNC:10832]	SH3GL3	0.9623	0.00261	0.04204
ENSCAFG00000006488	ILK	integrin-linked kinase [Source:HGNC Symbol;Acc:HGNC:6040]	ILK	0.735	0.002611	0.04204
ENSCAFG00000005877	ALYREF	Aly/REF export factor [Source:HGNC Symbol;Acc:HGNC:19071]	ALYREF	0.6295	0.002616	0.04206
ENSCAFG00000001671	ENSCAFG00000001671			0.4948	0.002636	0.04229
ENSCAFG00000017658	PLK1	polo-like kinase 1 [Source:HGNC Symbol;Acc:HGNC:9077]	PLK1	0.7567	0.00264	0.04231
ENSCAFG00000032043	PPIF	peptidylprolyl isomerase F [Source:HGNC Symbol;Acc:HGNC:9259]	PPIF	0.8612	0.00267	0.04265
ENSCAFG00000011782	GFRA1	GDNF family receptor alpha 1 [Source:HGNC Symbol;Acc:HGNC:4243]	GFRA1	1.281	0.002702	0.04306
ENSCAFG00000007579	PIK3CB	phosphatidylinositol-4,5-bisphosphate 3-kinase, catalytic subunit beta [Source:HGNC Symbol;Acc:HGNC:8976]	PIK3CB	0.7446	0.002705	0.04306
ENSCAFG00000011899	HJURP	Holliday junction recognition protein [Source:HGNC Symbol;Acc:HGNC:25444]	HJURP	1.196	0.002739	0.04351
ENSCAFG00000010168	NUCKS1	nuclear casein kinase and cyclin-dependent kinase substrate 1 [Source:HGNC Symbol;Acc:HGNC:29923]	NUCKS1	0.5436	0.002744	0.04353
ENSCAFG00000006121	ATP2B1	ATPase, Ca++ transporting, plasma membrane 1 [Source:HGNC Symbol;Acc:HGNC:814]	ATP2B1	1.013	0.002761	0.0437
ENSCAFG00000029047	IL36G	interleukin 36, gamma [Source:HGNC Symbol;Acc:HGNC:15741]	IL36G	1.141	0.002767	0.04375
ENSCAFG00000006353	METAP2	methionyl aminopeptidase 2 [Source:HGNC Symbol;Acc:HGNC:16672]	METAP2	0.433	0.002806	0.04417
ENSCAFG00000006200	PLXNC1	plexin C1 [Source:HGNC Symbol;Acc:HGNC:9106]	PLXNC1	0.9979	0.002842	0.04457
ENSCAFG00000018799	IGSF1	immunoglobulin superfamily, member 1 [Source:HGNC Symbol;Acc:HGNC:5948]	IGSF1	1.292	0.002843	0.04457
ENSCAFG00000004844	RALB	v-ral simian leukemia viral oncogene homolog B [Source:HGNC Symbol;Acc:HGNC:9840]	RALB	0.6685	0.00286	0.04478
ENSCAFG00000015316	GPR161	G protein-coupled receptor 161 [Source:HGNC Symbol;Acc:HGNC:23694]	GPR161	1.064	0.002875	0.04492
ENSCAFG00000005890	HAO1	hydroxyacid oxidase (glycolate oxidase) 1 [Source:HGNC Symbol;Acc:HGNC:4809]	HAO1	1.327	0.002898	0.04523
ENSCAFG00000012448	NOP58	NOP58 ribonucleoprotein [Source:HGNC Symbol;Acc:HGNC:29926]	NOP58	0.7776	0.002908	0.04534
ENSCAFG00000028508	CD59	CD59 molecule, complement regulatory protein [Source:HGNC Symbol;Acc:HGNC:1689]	CD59	0.7572	0.002941	0.04565
ENSCAFG00000029971	OTUD6B	OTU domain containing 6B [Source:HGNC Symbol;Acc:HGNC:24281]	OTUD6B	0.6898	0.002968	0.04592
ENSCAFG00000003821	ITGB1	integrin, beta 1 (fibronectin receptor, beta polypeptide, antigen CD29 includes MDF2, MSK12) [Source:HGNC Symbol;Acc:HGNC:6153]	ITGB1	0.7654	0.002972	0.04593
ENSCAFG00000008449	USO1	USO1 vesicle transport factor [Source:HGNC Symbol;Acc:HGNC:30904]	USO1	0.5149	0.002975	0.04593
ENSCAFG00000010694	NAA50	N(alpha)-acetyltransferase 50, NatE catalytic subunit [Source:HGNC Symbol;Acc:HGNC:29533]	NAA50	0.4695	0.002994	0.04612
ENSCAFG00000013678	MBIP	MAP3K12 binding inhibitory protein 1 [Source:HGNC Symbol;Acc:HGNC:20427]	MBIP	0.7815	0.003005	0.0462
ENSCAFG00000011587	NGEF	neuronal guanine nucleotide exchange factor [Source:HGNC Symbol;Acc:HGNC:7807]	NGEF	1.137	0.003005	0.0462
ENSCAFG00000003197	ACTR2	ARP2 actin-related protein 2 homolog (yeast) [Source:HGNC Symbol;Acc:HGNC:169]	ACTR2	0.7678	0.003024	0.04636
ENSCAFG00000015807	MAT1A	methionine adenosyltransferase I, alpha [Source:HGNC Symbol;Acc:HGNC:6903]	MAT1A	0.8523	0.003026	0.04636
ENSCAFG00000029394	HAS2	hyaluronan synthase 2 [Source:HGNC Symbol;Acc:HGNC:4819]	HAS2	1.341	0.003029	0.04637
ENSCAFG00000016386	EIF2S1	eukaryotic translation initiation factor 2, subunit 1 alpha, 35kDa [Source:HGNC Symbol;Acc:HGNC:3265]	EIF2S1	0.4827	0.003034	0.04638
ENSCAFG00000023704	SLAMF6	SLAM family member 6 [Source:HGNC Symbol;Acc:HGNC:21392]	SLAMF6	1.238	0.003061	0.04669
ENSCAFG00000000352	XPOT	exportin, tRNA [Source:HGNC Symbol;Acc:HGNC:12826]	XPOT	0.4298	0.003094	0.047
ENSCAFG00000019372	CCNF	cyclin F [Source:HGNC Symbol;Acc:HGNC:1591]	CCNF	0.9153	0.00312	0.04734
ENSCAFG00000014661	WNT4	wingless-type MMTV integration site family, member 4 [Source:HGNC Symbol;Acc:HGNC:12783]	WNT4	1.053	0.003123	0.04734
ENSCAFG00000007140	ELOVL7	ELOVL fatty acid elongase 7 [Source:HGNC Symbol;Acc:HGNC:26292]	ELOVL7	0.821	0.003137	0.04746
ENSCAFG00000026367	SNORD44			1.127	0.003154	0.04761
ENSCAFG00000007163	NDUFAF2	NADH dehydrogenase (ubiquinone) complex I, assembly factor 2 [Source:HGNC Symbol;Acc:HGNC:28086]	NDUFAF2	0.9074	0.00316	0.04765
ENSCAFG00000000649	ATP6V1C1	ATPase, H+ transporting, lysosomal 42kDa, V1 subunit C1 [Source:HGNC Symbol;Acc:HGNC:856]	ATP6V1C1	0.6207	0.003165	0.04766
ENSCAFG00000005256	NDFIP2	Nedd4 family interacting protein 2 [Source:HGNC Symbol;Acc:HGNC:18537]	NDFIP2	0.4759	0.003167	0.04766
ENSCAFG00000011878	BZW1	basic leucine zipper and W2 domains 1 [Source:HGNC Symbol;Acc:HGNC:18380]	BZW1	0.5714	0.003177	0.04776
ENSCAFG00000006026	UFM1	ubiquitin-fold modifier 1 [Source:HGNC Symbol;Acc:HGNC:20597]	UFM1	0.5498	0.003181	0.04776
ENSCAFG00000030478	ABCF1	ATP-binding cassette, sub-family F (GCN20), member 1 [Source:HGNC Symbol;Acc:HGNC:70]	ABCF1	0.4471	0.003239	0.04844
ENSCAFG00000029380	ENSCAFG00000029380	Uncharacterized protein [Source:UniProtKB/TrEMBL;Acc:J9P6Y0]		1.109	0.003246	0.04844
ENSCAFG00000030508	ENSCAFG00000030508			0.6909	0.003288	0.04896
ENSCAFG00000011098	TRDC	T cell receptor delta constant [Source:HGNC Symbol;Acc:HGNC:12253]	TRDC	1.292	0.003314	0.04925
ENSCAFG00000006020	CDS2	CDP-diacylglycerol synthase (phosphatidate cytidylyltransferase) 2 [Source:HGNC Symbol;Acc:HGNC:1801]	CDS2	0.9762	0.003345	0.04955
ENSCAFG00000014158	ATP13A4	ATPase type 13A4 [Source:HGNC Symbol;Acc:HGNC:25422]	ATP13A4	1.282	0.003354	0.04963
ENSCAFG00000031105	ENSCAFG00000031105	Uncharacterized protein [Source:UniProtKB/TrEMBL;Acc:J9P9R9]		1.098	0.003357	0.04963
ENSCAFG00000012639	IQGAP1	IQ motif containing GTPase activating protein 1 [Source:HGNC Symbol;Acc:HGNC:6110]	IQGAP1	0.8238	0.003367	0.04972
ENSCAFG00000004325	KPNA3	karyopherin alpha 3 (importin alpha 4) [Source:HGNC Symbol;Acc:HGNC:6396]	KPNA3	0.8288	0.003408	0.05023
ENSCAFG00000005412	FBL	fibrillarin [Source:HGNC Symbol;Acc:HGNC:3599]	FBL	0.5949	0.003455	0.05087
ENSCAFG00000010340	PHC2	polyhomeotic homolog 2 (Drosophila) [Source:HGNC Symbol;Acc:HGNC:3183]	PHC2	0.7991	0.003475	0.05105
ENSCAFG00000008940	HNRNPDL	heterogeneous nuclear ribonucleoprotein D-like [Source:HGNC Symbol;Acc:HGNC:5037]	HNRNPDL	0.8016	0.003514	0.05141
ENSCAFG00000002152	IL1R2	interleukin 1 receptor, type II [Source:HGNC Symbol;Acc:HGNC:5994]	IL1R2	1.088	0.003518	0.05142
ENSCAFG00000002073	ARHGEF39	Rho guanine nucleotide exchange factor (GEF) 39 [Source:HGNC Symbol;Acc:HGNC:25909]	ARHGEF39	0.9179	0.00353	0.05149
ENSCAFG00000006185	RELL2	RELT-like 2 [Source:HGNC Symbol;Acc:HGNC:26902]	RELL2	1.076	0.003538	0.05156
ENSCAFG00000011193	PDGFA	Canis lupus familiaris platelet-derived growth factor alpha polypeptide (PDGFA), mRNA. [Source:RefSeq mRNA;Acc:NM_001190172]		0.8097	0.003547	0.05163
ENSCAFG00000001638	MRPS10	mitochondrial ribosomal protein S10 [Source:HGNC Symbol;Acc:HGNC:14502]	MRPS10	0.5728	0.003568	0.05183
ENSCAFG00000019825	GNAI3	guanine nucleotide binding protein (G protein), alpha inhibiting activity polypeptide 3 [Source:HGNC Symbol;Acc:HGNC:4387]	GNAI3	0.4314	0.003623	0.05245
ENSCAFG00000017503	ENSCAFG00000017503	Uncharacterized protein [Source:UniProtKB/TrEMBL;Acc:E2RJ54]		0.3803	0.003676	0.05276
ENSCAFG00000016363	PDPN	podoplanin precursor [Source:RefSeq peptide;Acc:NP_001003220]		0.8734	0.00368	0.05276
ENSCAFG00000006290	CUL4A	cullin 4A [Source:HGNC Symbol;Acc:HGNC:2554]	CUL4A	0.3695	0.003693	0.05284
ENSCAFG00000012136	NEK2	NIMA-related kinase 2 [Source:HGNC Symbol;Acc:HGNC:7745]	NEK2	1.126	0.003695	0.05284
ENSCAFG00000002820	ENSCAFG00000002820	Uncharacterized protein [Source:UniProtKB/TrEMBL;Acc:F1Q396]		0.6252	0.003708	0.05295
ENSCAFG00000013979	BCL2A1	BCL2-related protein A1 [Source:HGNC Symbol;Acc:HGNC:991]	BCL2A1	1.131	0.003715	0.05295
ENSCAFG00000007158	SLC16A12	solute carrier family 16, member 12 [Source:HGNC Symbol;Acc:HGNC:23094]	SLC16A12	1.123	0.003793	0.05395
ENSCAFG00000002037	PLA2G7	phospholipase A2, group VII (platelet-activating factor acetylhydrolase, plasma) [Source:HGNC Symbol;Acc:HGNC:9040]	PLA2G7	0.8866	0.003825	0.0543
ENSCAFG00000031208	ENSCAFG00000031208	Uncharacterized protein [Source:UniProtKB/TrEMBL;Acc:J9P1N3]		1.287	0.003843	0.05444
ENSCAFG00000005185	XRN2	5'-3' exoribonuclease 2 [Source:HGNC Symbol;Acc:HGNC:12836]	XRN2	0.3588	0.003858	0.0546
ENSCAFG00000004329	APBB1IP	amyloid beta (A4) precursor protein-binding, family B, member 1 interacting protein [Source:HGNC Symbol;Acc:HGNC:17379]	APBB1IP	1.051	0.003892	0.05497
ENSCAFG00000014891	PGPEP1	pyroglutamyl-peptidase I [Source:HGNC Symbol;Acc:HGNC:13568]	PGPEP1	0.9963	0.003905	0.055
ENSCAFG00000000873	KIAA1644	KIAA1644 [Source:HGNC Symbol;Acc:HGNC:29335]	KIAA1644	1.251	0.003906	0.055
ENSCAFG00000029835	NIP7	NIP7, nucleolar pre-rRNA processing protein [Source:HGNC Symbol;Acc:HGNC:24328]	NIP7	0.4608	0.003912	0.05503
ENSCAFG00000006151	CDC42EP3	CDC42 effector protein (Rho GTPase binding) 3 [Source:HGNC Symbol;Acc:HGNC:16943]	CDC42EP3	1.139	0.003924	0.05516
ENSCAFG00000004151	ANXA5	annexin A5 [Source:HGNC Symbol;Acc:HGNC:543]	ANXA5	0.8069	0.003956	0.05551
ENSCAFG00000024650	LRRC8B	leucine rich repeat containing 8 family, member B [Source:HGNC Symbol;Acc:HGNC:30692]	LRRC8B	1.042	0.003981	0.05574
ENSCAFG00000006559	ITPRIPL1	inositol 1,4,5-trisphosphate receptor interacting protein-like 1 [Source:HGNC Symbol;Acc:HGNC:29371]	ITPRIPL1	0.9226	0.00399	0.05581
ENSCAFG00000004762	SLC25A19	solute carrier family 25 (mitochondrial thiamine pyrophosphate carrier), member 19 [Source:HGNC Symbol;Acc:HGNC:14409]	SLC25A19	0.776	0.004015	0.05604
ENSCAFG00000006231	DCLK1	doublecortin-like kinase 1 [Source:HGNC Symbol;Acc:HGNC:2700]	DCLK1	1.18	0.00405	0.05642
ENSCAFG00000030771	LCLAT1	lysocardiolipin acyltransferase 1 [Source:HGNC Symbol;Acc:HGNC:26756]	LCLAT1	0.7204	0.004057	0.05642
ENSCAFG00000032632	WNT7A	wingless-type MMTV integration site family, member 7A [Source:HGNC Symbol;Acc:HGNC:12786]	WNT7A	1.011	0.004114	0.05704
ENSCAFG00000005405	SEC23B	Sec23 homolog B (S. cerevisiae) [Source:HGNC Symbol;Acc:HGNC:10702]	SEC23B	0.4152	0.004141	0.05713
ENSCAFG00000017530	ILF2	interleukin enhancer binding factor 2 [Source:HGNC Symbol;Acc:HGNC:6037]	ILF2	0.472	0.00417	0.05747
ENSCAFG00000015264	C14orf37	chromosome 14 open reading frame 37 [Source:HGNC Symbol;Acc:HGNC:19846]	C14orf37	1.017	0.004255	0.05837
ENSCAFG00000016741	HDGF	hepatoma-derived growth factor [Source:HGNC Symbol;Acc:HGNC:4856]	HDGF	0.4293	0.004268	0.05848
ENSCAFG00000003018	MFSD2A	major facilitator superfamily domain containing 2A [Source:HGNC Symbol;Acc:HGNC:25897]	MFSD2A	1.05	0.004287	0.0587
ENSCAFG00000005253	WDR43	WD repeat domain 43 [Source:HGNC Symbol;Acc:HGNC:28945]	WDR43	0.597	0.004314	0.05895
ENSCAFG00000011656	CLMP	CXADR-like membrane protein [Source:HGNC Symbol;Acc:HGNC:24039]	CLMP	1.046	0.00438	0.05966
ENSCAFG00000001022	BAK1	BCL2-antagonist/killer 1 [Source:HGNC Symbol;Acc:HGNC:949]	BAK1	0.6407	0.004423	0.06012
ENSCAFG00000010367	INA	internexin neuronal intermediate filament protein, alpha [Source:HGNC Symbol;Acc:HGNC:6057]	INA	1.26	0.004425	0.06012
ENSCAFG00000029853	CDKN1A	Uncharacterized protein [Source:UniProtKB/TrEMBL;Acc:J9NX85]		1.284	0.004447	0.06021
ENSCAFG00000017553	S100A6	S100 calcium binding protein A6 [Source:HGNC Symbol;Acc:HGNC:10496]	S100A6	0.8511	0.004448	0.06021
ENSCAFG00000014564	ENSCAFG00000014564	Uncharacterized protein [Source:UniProtKB/TrEMBL;Acc:F1PCV5]		1.283	0.004459	0.0603
ENSCAFG00000003969	ENSCAFG00000003969	Uncharacterized protein [Source:UniProtKB/TrEMBL;Acc:J9P092]		0.7351	0.00448	0.06052
ENSCAFG00000017782	BHLHB9	basic helix-loop-helix domain containing, class B, 9 [Source:HGNC Symbol;Acc:HGNC:29353]	BHLHB9	0.4621	0.004494	0.06065
ENSCAFG00000011301	CORO1C	coronin, actin binding protein, 1C [Source:HGNC Symbol;Acc:HGNC:2254]	CORO1C	0.73	0.00451	0.06076
ENSCAFG00000003089	RNGTT	RNA guanylyltransferase and 5'-phosphatase [Source:HGNC Symbol;Acc:HGNC:10073]	RNGTT	0.3561	0.004522	0.0608
ENSCAFG00000025023	ENSCAFG00000025023	Uncharacterized protein [Source:UniProtKB/TrEMBL;Acc:F1PMB4]		1.283	0.004549	0.06109
ENSCAFG00000025978	SNORA64			0.9774	0.004556	0.06109
ENSCAFG00000009174	CLDND1	claudin domain containing 1 [Source:HGNC Symbol;Acc:HGNC:1322]	CLDND1	0.7675	0.004622	0.06175
ENSCAFG00000031443	EREG	epiregulin [Source:HGNC Symbol;Acc:HGNC:3443]	EREG	1.267	0.004623	0.06175
ENSCAFG00000001282	ENSCAFG00000001282			0.5721	0.004629	0.06175
ENSCAFG00000024289	ENSCAFG00000024289			0.5487	0.004646	0.06176
ENSCAFG00000006550	NEURL3	neuralized E3 ubiquitin protein ligase 3 [Source:HGNC Symbol;Acc:HGNC:25162]	NEURL3	1.14	0.004652	0.06176
ENSCAFG00000030138	ENSCAFG00000030138			1.24	0.004671	0.06188
ENSCAFG00000013709	ENSCAFG00000013709	Uncharacterized protein [Source:UniProtKB/TrEMBL;Acc:E2QW05]		0.5632	0.004691	0.06209
ENSCAFG00000030187	ENSCAFG00000030187	Uncharacterized protein [Source:UniProtKB/TrEMBL;Acc:J9P763]		0.716	0.004732	0.06245
ENSCAFG00000010952	IARS2	isoleucyl-tRNA synthetase 2, mitochondrial [Source:HGNC Symbol;Acc:HGNC:29685]	IARS2	0.3365	0.004759	0.0627
ENSCAFG00000013112	METRNL	meteorin, glial cell differentiation regulator-like [Source:HGNC Symbol;Acc:HGNC:27584]	METRNL	1.035	0.004804	0.06312
ENSCAFG00000031960	NKX2.5	Canis lupus familiaris NK2 homeobox 5 (NKX2-5), mRNA. [Source:RefSeq mRNA;Acc:NM_001010959]		0.9394	0.004813	0.06317
ENSCAFG00000004754	MCM10	minichromosome maintenance complex component 10 [Source:HGNC Symbol;Acc:HGNC:18043]	MCM10	0.9358	0.004827	0.06324
ENSCAFG00000008062	ENSCAFG00000008062	Uncharacterized protein [Source:UniProtKB/TrEMBL;Acc:F1PI65]		1.01	0.004854	0.06344
ENSCAFG00000015892	CXCL16	chemokine (C-X-C motif) ligand 16 [Source:HGNC Symbol;Acc:HGNC:16642]	CXCL16	0.8627	0.00486	0.06344
ENSCAFG00000001723	TBCC	tubulin folding cofactor C [Source:HGNC Symbol;Acc:HGNC:11580]	TBCC	0.7134	0.004879	0.06347
ENSCAFG00000004665	AOC1	amine oxidase, copper containing 1 [Source:HGNC Symbol;Acc:HGNC:80]	AOC1	1.188	0.004882	0.06347
ENSCAFG00000006091	KITLG	Canis lupus familiaris KIT ligand (KITLG), mRNA. [Source:RefSeq mRNA;Acc:NM_001012735]		0.9264	0.004902	0.06347
ENSCAFG00000005651	MKKS	McKusick-Kaufman syndrome [Source:HGNC Symbol;Acc:HGNC:7108]	MKKS	0.3133	0.004936	0.06385
ENSCAFG00000007738	LSM6	LSM6 homolog, U6 small nuclear RNA associated (S. cerevisiae) [Source:HGNC Symbol;Acc:HGNC:17017]	LSM6	0.4545	0.004954	0.06397
ENSCAFG00000025410	ENSCAFG00000025410	Uncharacterized protein [Source:UniProtKB/TrEMBL;Acc:E2R974]		1.235	0.004977	0.0642
ENSCAFG00000011150	WBSCR17	Williams-Beuren syndrome chromosome region 17 [Source:HGNC Symbol;Acc:HGNC:16347]	WBSCR17	1.275	0.004987	0.06428
ENSCAFG00000015493	NLRP1	NLR family, pyrin domain containing 1 [Source:HGNC Symbol;Acc:HGNC:14374]	NLRP1	1.264	0.005006	0.06437
ENSCAFG00000030873	TMEM123	transmembrane protein 123 [Source:HGNC Symbol;Acc:HGNC:30138]	TMEM123	0.4244	0.005008	0.06437
ENSCAFG00000005071	CLN5	Canis lupus familiaris ceroid-lipofuscinosis, neuronal 5 (CLN5), mRNA. [Source:RefSeq mRNA;Acc:NM_001011556]		0.517	0.00505	0.06467
ENSCAFG00000003289	GNL2	guanine nucleotide binding protein-like 2 (nucleolar) [Source:HGNC Symbol;Acc:HGNC:29925]	GNL2	0.5733	0.005081	0.0648
ENSCAFG00000003723	QRSL1	Glutamyl-tRNA(Gln) amidotransferase subunit A, mitochondrial [Source:UniProtKB/Swiss-Prot;Acc:E2QUD0]		0.417	0.005082	0.0648
ENSCAFG00000000686	ENSCAFG00000000686	Uncharacterized protein [Source:UniProtKB/TrEMBL;Acc:E2RS75]		0.7801	0.005116	0.06489
ENSCAFG00000018933	C5orf22	chromosome 5 open reading frame 22 [Source:HGNC Symbol;Acc:HGNC:25639]	C5orf22	0.6613	0.005117	0.06489
ENSCAFG00000005204	CTNNB1	Canis lupus familiaris catenin (cadherin-associated protein), beta 1, 88kDa (CTNNB1), mRNA. [Source:RefSeq mRNA;Acc:NM_001137652]		0.5444	0.005131	0.06495
ENSCAFG00000010513	SYNC	syncoilin, intermediate filament protein [Source:HGNC Symbol;Acc:HGNC:28897]	SYNC	0.7677	0.005136	0.06495
ENSCAFG00000008802	TPRKB	TP53RK binding protein [Source:HGNC Symbol;Acc:HGNC:24259]	TPRKB	0.5515	0.005165	0.0651
ENSCAFG00000015206	ENSCAFG00000015206	Serum amyloid A protein [Source:UniProtKB/TrEMBL;Acc:E2RBD4]		1.177	0.005188	0.06521
ENSCAFG00000002598	ALDOB	aldolase B, fructose-bisphosphate [Source:HGNC Symbol;Acc:HGNC:417]	ALDOB	1.265	0.005217	0.06546
ENSCAFG00000011795	SLAMF8	SLAM family member 8 [Source:HGNC Symbol;Acc:HGNC:21391]	SLAMF8	1.266	0.005237	0.06554
ENSCAFG00000002340	IARS	isoleucyl-tRNA synthetase [Source:HGNC Symbol;Acc:HGNC:5330]	IARS	0.4776	0.005245	0.06559
ENSCAFG00000016394	PLEK2	pleckstrin 2 [Source:HGNC Symbol;Acc:HGNC:19238]	PLEK2	0.5832	0.005253	0.06559
ENSCAFG00000006491	ITGA5	integrin, alpha 5 (fibronectin receptor, alpha polypeptide) [Source:HGNC Symbol;Acc:HGNC:6141]	ITGA5	1.037	0.005255	0.06559
ENSCAFG00000023899	CEACAM20	carcinoembryonic antigen-related cell adhesion molecule 20 [Source:HGNC Symbol;Acc:HGNC:24879]	CEACAM20	1.09	0.005262	0.06563
ENSCAFG00000019380	CACNA1B	calcium channel, voltage-dependent, N type, alpha 1B subunit [Source:HGNC Symbol;Acc:HGNC:1389]	CACNA1B	1.121	0.005274	0.06572
ENSCAFG00000006017	EAF1	ELL associated factor 1 [Source:HGNC Symbol;Acc:HGNC:20907]	EAF1	0.9372	0.005319	0.06583
ENSCAFG00000010840	ADRA2A	Uncharacterized protein [Source:UniProtKB/TrEMBL;Acc:F1PJR8]		1.196	0.005336	0.06583
ENSCAFG00000013181	FAM103A1	family with sequence similarity 103, member A1 [Source:HGNC Symbol;Acc:HGNC:31022]	FAM103A1	0.5107	0.005337	0.06583
ENSCAFG00000000795	PDE10A	phosphodiesterase 10A [Source:HGNC Symbol;Acc:HGNC:8772]	PDE10A	1.146	0.005339	0.06583
ENSCAFG00000005749	HBEGF	heparin-binding EGF-like growth factor [Source:HGNC Symbol;Acc:HGNC:3059]	HBEGF	0.9373	0.005385	0.06617
ENSCAFG00000025412	FAM150A	family with sequence similarity 150, member A [Source:HGNC Symbol;Acc:HGNC:33775]	FAM150A	1.238	0.005389	0.06617
ENSCAFG00000030843	INSIG2	insulin induced gene 2 [Source:HGNC Symbol;Acc:HGNC:20452]	INSIG2	0.5914	0.005389	0.06617
ENSCAFG00000030308	CD70	CD70 molecule [Source:HGNC Symbol;Acc:HGNC:11937]	CD70	1.136	0.005418	0.06621
ENSCAFG00000012715	LMLN	leishmanolysin-like (metallopeptidase M8 family) [Source:HGNC Symbol;Acc:HGNC:15991]	LMLN	0.5077	0.00542	0.06621
ENSCAFG00000012004	ENSCAFG00000012004	Uncharacterized protein [Source:UniProtKB/TrEMBL;Acc:J9P558]		0.7213	0.005458	0.06645
ENSCAFG00000032326	S100A2	S100 calcium binding protein A2 [Source:HGNC Symbol;Acc:HGNC:10492]	S100A2	1.165	0.005468	0.06645
ENSCAFG00000019151	FATE1	fetal and adult testis expressed 1 [Source:HGNC Symbol;Acc:HGNC:24683]	FATE1	1.258	0.005474	0.06645
ENSCAFG00000009653	DOPEY2	dopey family member 2 [Source:HGNC Symbol;Acc:HGNC:1291]	DOPEY2	1.011	0.005497	0.06657
ENSCAFG00000016025	SMARCE1	SWI/SNF related, matrix associated, actin dependent regulator of chromatin, subfamily e, member 1 [Source:HGNC Symbol;Acc:HGNC:11109]	SMARCE1	0.4954	0.005503	0.06659
ENSCAFG00000003012	ENSCAFG00000003012	Uncharacterized protein [Source:UniProtKB/TrEMBL;Acc:E2QZ50]		0.5864	0.005512	0.06659
ENSCAFG00000002635	RDH13	retinol dehydrogenase 13 (all-trans/9-cis) [Source:HGNC Symbol;Acc:HGNC:19978]	RDH13	0.685	0.005538	0.06683
ENSCAFG00000019673	TNFRSF9	tumor necrosis factor receptor superfamily, member 9 [Source:HGNC Symbol;Acc:HGNC:11924]	TNFRSF9	1.247	0.005541	0.06683
ENSCAFG00000008888	MRAP	melanocortin 2 receptor accessory protein [Source:HGNC Symbol;Acc:HGNC:1304]	MRAP	1.117	0.005615	0.06744
ENSCAFG00000011814	RHOD	ras homolog family member D [Source:HGNC Symbol;Acc:HGNC:670]	RHOD	0.7392	0.005631	0.0675
ENSCAFG00000002528	TGFBR1	transforming growth factor, beta receptor 1 [Source:HGNC Symbol;Acc:HGNC:11772]	TGFBR1	0.7829	0.005649	0.0675
ENSCAFG00000032063	MAGOHB	mago-nashi homolog B (Drosophila) [Source:HGNC Symbol;Acc:HGNC:25504]	MAGOHB	1.062	0.005654	0.0675
ENSCAFG00000014290	ANKH	ANKH inorganic pyrophosphate transport regulator [Source:HGNC Symbol;Acc:HGNC:15492]	ANKH	0.804	0.005666	0.06759
ENSCAFG00000009773	NEDD9	neural precursor cell expressed, developmentally down-regulated 9 [Source:HGNC Symbol;Acc:HGNC:7733]	NEDD9	0.7912	0.00571	0.06806
ENSCAFG00000001044	TATDN1	TatD DNase domain containing 1 [Source:HGNC Symbol;Acc:HGNC:24220]	TATDN1	0.5662	0.00574	0.06825
ENSCAFG00000005634	NFKBIB	nuclear factor of kappa light polypeptide gene enhancer in B-cells inhibitor, beta [Source:HGNC Symbol;Acc:HGNC:7798]	NFKBIB	0.6953	0.005747	0.06828
ENSCAFG00000004602	ENSCAFG00000004602			0.8	0.005762	0.06834
ENSCAFG00000017241	ENSCAFG00000017241			1.008	0.00578	0.0685
ENSCAFG00000025801	SNORD30			1.069	0.005835	0.06909
ENSCAFG00000010612	TIMM17A	translocase of inner mitochondrial membrane 17 homolog A (yeast) [Source:HGNC Symbol;Acc:HGNC:17315]	TIMM17A	0.4953	0.005936	0.07011
ENSCAFG00000002856	CYCS	Canis lupus familiaris cytochrome c, somatic (CYCS), mRNA. [Source:RefSeq mRNA;Acc:NM_001197045]		0.6222	0.005942	0.07012
ENSCAFG00000031761	NDUFAF4	NADH dehydrogenase (ubiquinone) complex I, assembly factor 4 [Source:HGNC Symbol;Acc:HGNC:21034]	NDUFAF4	0.5835	0.005957	0.07013
ENSCAFG00000017523	PAQR5	progestin and adipoQ receptor family member V [Source:HGNC Symbol;Acc:HGNC:29645]	PAQR5	1.065	0.005972	0.07022
ENSCAFG00000029045	ACSL3	acyl-CoA synthetase long-chain family member 3 [Source:HGNC Symbol;Acc:HGNC:3570]	ACSL3	0.49	0.00601	0.07052
ENSCAFG00000014926	DTWD1	DTW domain containing 1 [Source:HGNC Symbol;Acc:HGNC:30926]	DTWD1	0.6879	0.006023	0.07062
ENSCAFG00000019409	LSM7	LSM7 homolog, U6 small nuclear RNA associated (S. cerevisiae) [Source:HGNC Symbol;Acc:HGNC:20470]	LSM7	0.7276	0.006161	0.07176
ENSCAFG00000000948	HSPA4	heat shock 70kDa protein 4 [Source:HGNC Symbol;Acc:HGNC:5237]	HSPA4	0.5834	0.006186	0.07189
ENSCAFG00000015810	ZBTB18	zinc finger and BTB domain containing 18 [Source:HGNC Symbol;Acc:HGNC:13030]	ZBTB18	0.9178	0.006187	0.07189
ENSCAFG00000003153	VPS54	vacuolar protein sorting 54 homolog (S. cerevisiae) [Source:HGNC Symbol;Acc:HGNC:18652]	VPS54	0.5941	0.006189	0.07189
ENSCAFG00000011037	NCL	nucleolin [Source:HGNC Symbol;Acc:HGNC:7667]	NCL	0.5276	0.0062	0.07189
ENSCAFG00000009455	POLR3D	polymerase (RNA) III (DNA directed) polypeptide D, 44kDa [Source:HGNC Symbol;Acc:HGNC:1080]	POLR3D	0.5795	0.006203	0.07189
ENSCAFG00000009425	SLC39A14	solute carrier family 39 (zinc transporter), member 14 [Source:HGNC Symbol;Acc:HGNC:20858]	SLC39A14	0.77	0.006229	0.07202
ENSCAFG00000000700	MOV10L1	Mov10 RISC complex RNA helicase like 1 [Source:HGNC Symbol;Acc:HGNC:7201]	MOV10L1	1.237	0.006254	0.07219
ENSCAFG00000010689	SLC39A8	solute carrier family 39 (zinc transporter), member 8 [Source:HGNC Symbol;Acc:HGNC:20862]	SLC39A8	0.8396	0.006333	0.0729
ENSCAFG00000016825	SH3PXD2B	SH3 and PX domains 2B [Source:HGNC Symbol;Acc:HGNC:29242]	SH3PXD2B	0.9909	0.006372	0.07321
ENSCAFG00000013390	KIAA1715	KIAA1715 [Source:HGNC Symbol;Acc:HGNC:21610]	KIAA1715	0.5164	0.006416	0.07365
ENSCAFG00000012367	RIPK3	receptor-interacting serine-threonine kinase 3 [Source:HGNC Symbol;Acc:HGNC:10021]	RIPK3	0.4463	0.00645	0.07381
ENSCAFG00000009284	F2R	coagulation factor II (thrombin) receptor [Source:HGNC Symbol;Acc:HGNC:3537]	F2R	0.7745	0.006453	0.07381
ENSCAFG00000002897	CBX3	chromobox homolog 3 [Source:HGNC Symbol;Acc:HGNC:1553]	CBX3	0.5702	0.006456	0.07381
ENSCAFG00000018289	NLE1	notchless homolog 1 (Drosophila) [Source:HGNC Symbol;Acc:HGNC:19889]	NLE1	0.6445	0.006483	0.074
ENSCAFG00000010004	PSMG1	proteasome (prosome, macropain) assembly chaperone 1 [Source:HGNC Symbol;Acc:HGNC:3043]	PSMG1	0.5041	0.006516	0.07426
ENSCAFG00000000120	IL23A	interleukin 23, alpha subunit p19 [Source:HGNC Symbol;Acc:HGNC:15488]	IL23A	1.13	0.006572	0.07453
ENSCAFG00000006164	CYP1B1	Canis lupus familiaris cytochrome P450, family 1, subfamily B, polypeptide 1 (CYP1B1), mRNA. [Source:RefSeq mRNA;Acc:NM_001159684]		0.9027	0.006576	0.07453
ENSCAFG00000002613	SYT5	synaptotagmin V [Source:HGNC Symbol;Acc:HGNC:11513]	SYT5	1.181	0.006642	0.07492
ENSCAFG00000018384	SLC25A5	solute carrier family 25 (mitochondrial carrier; adenine nucleotide translocator), member 5 [Source:HGNC Symbol;Acc:HGNC:10991]	SLC25A5	0.5876	0.006651	0.07496
ENSCAFG00000008152	TCEB1	transcription elongation factor B (SIII), polypeptide 1 (15kDa, elongin C) [Source:HGNC Symbol;Acc:HGNC:11617]	TCEB1	0.5174	0.006673	0.07513
ENSCAFG00000009203	CHRM4	cholinergic receptor, muscarinic 4 [Source:HGNC Symbol;Acc:HGNC:1953]	CHRM4	1.22	0.006702	0.07514
ENSCAFG00000009576	ERLIN1	ER lipid raft associated 1 [Source:HGNC Symbol;Acc:HGNC:16947]	ERLIN1	0.4919	0.006702	0.07514
ENSCAFG00000008031	RDH10	retinol dehydrogenase 10 (all-trans) [Source:HGNC Symbol;Acc:HGNC:19975]	RDH10	0.5958	0.006755	0.07553
ENSCAFG00000015254	VCL	vinculin [Source:HGNC Symbol;Acc:HGNC:12665]	VCL	1.071	0.0068	0.07595
ENSCAFG00000005473	ARHGAP15	Rho GTPase activating protein 15 [Source:HGNC Symbol;Acc:HGNC:21030]	ARHGAP15	1.082	0.006835	0.07613
ENSCAFG00000002067	SLC1A1	Canis lupus familiaris solute carrier family 1 (neuronal/epithelial high affinity glutamate transporter, system Xag), member 1 (SLC1A1), mRNA. [Source:RefSeq mRNA;Acc:NM_001003139]		0.9547	0.006878	0.07646
ENSCAFG00000011476	PITPNC1	phosphatidylinositol transfer protein, cytoplasmic 1 [Source:HGNC Symbol;Acc:HGNC:21045]	PITPNC1	1.068	0.007034	0.07781
ENSCAFG00000000821	UTP23	UTP23, small subunit (SSU) processome component, homolog (yeast) [Source:HGNC Symbol;Acc:HGNC:28224]	UTP23	0.5874	0.007046	0.07787
ENSCAFG00000026115	SNORD74			1.193	0.00708	0.07813
ENSCAFG00000024756	UBE2D3	ubiquitin-conjugating enzyme E2D 3 [Source:HGNC Symbol;Acc:HGNC:12476]	UBE2D3	0.4207	0.007161	0.07891
ENSCAFG00000009907	NTM	neurotrimin [Source:HGNC Symbol;Acc:HGNC:17941]	NTM	1.207	0.007198	0.07917
ENSCAFG00000000661	EZR	ezrin [Source:HGNC Symbol;Acc:HGNC:12691]	EZR	0.5861	0.007208	0.07917
ENSCAFG00000002297	LIPT1	lipoyltransferase 1 [Source:HGNC Symbol;Acc:HGNC:29569]	LIPT1	0.6882	0.007238	0.07933
ENSCAFG00000003918	RPF2	ribosome production factor 2 homolog (S. cerevisiae) [Source:HGNC Symbol;Acc:HGNC:20870]	RPF2	0.7167	0.007279	0.07965
ENSCAFG00000007263	IL37	interleukin 37 [Source:HGNC Symbol;Acc:HGNC:15563]	IL37	0.9762	0.007298	0.0797
ENSCAFG00000009391	PTPN5	protein tyrosine phosphatase, non-receptor type 5 (striatum-enriched) [Source:HGNC Symbol;Acc:HGNC:9657]	PTPN5	1.157	0.0073	0.0797
ENSCAFG00000008797	DUSP11	dual specificity phosphatase 11 (RNA/RNP complex 1-interacting) [Source:HGNC Symbol;Acc:HGNC:3066]	DUSP11	0.4098	0.0073	0.0797
ENSCAFG00000018858	TARS	threonyl-tRNA synthetase [Source:HGNC Symbol;Acc:HGNC:11572]	TARS	0.4276	0.007323	0.07988
ENSCAFG00000030025	FGL2	fibrinogen-like 2 [Source:HGNC Symbol;Acc:HGNC:3696]	FGL2	1.075	0.007418	0.08062
ENSCAFG00000005870	RASGRP3	RAS guanyl releasing protein 3 (calcium and DAG-regulated) [Source:HGNC Symbol;Acc:HGNC:14545]	RASGRP3	0.4869	0.007466	0.08108
ENSCAFG00000030703	UBE2N	Canis lupus familiaris ubiquitin-conjugating enzyme E2N (UBE2N), mRNA. [Source:RefSeq mRNA;Acc:NM_001252131]		0.7643	0.007481	0.08118
ENSCAFG00000028831	ELOF1	elongation factor 1 homolog (S. cerevisiae) [Source:HGNC Symbol;Acc:HGNC:28691]	ELOF1	0.7813	0.007547	0.08178
ENSCAFG00000008294	RNF34	ring finger protein 34, E3 ubiquitin protein ligase [Source:HGNC Symbol;Acc:HGNC:17297]	RNF34	0.3505	0.007548	0.08178
ENSCAFG00000006058	IRS2	insulin receptor substrate 2 [Source:HGNC Symbol;Acc:HGNC:6126]	IRS2	1.106	0.007559	0.08183
ENSCAFG00000000676	DPYS	dihydropyrimidinase [Source:HGNC Symbol;Acc:HGNC:3013]	DPYS	1.035	0.007589	0.08204
ENSCAFG00000004309	SPRYD7	SPRY domain containing 7 [Source:HGNC Symbol;Acc:HGNC:14297]	SPRYD7	0.4916	0.007609	0.08206
ENSCAFG00000026287	SNORD12			0.8782	0.007615	0.08207
ENSCAFG00000003103	RRAGD	Ras-related GTP binding D [Source:HGNC Symbol;Acc:HGNC:19903]	RRAGD	0.6546	0.007622	0.08208
ENSCAFG00000006978	LYPLA1	lysophospholipase I [Source:HGNC Symbol;Acc:HGNC:6737]	LYPLA1	0.5588	0.007645	0.08227
ENSCAFG00000007396	SLC25A46	solute carrier family 25, member 46 [Source:HGNC Symbol;Acc:HGNC:25198]	SLC25A46	0.3222	0.00767	0.08242
ENSCAFG00000018856	GSPT1	G1 to S phase transition 1 [Source:HGNC Symbol;Acc:HGNC:4621]	GSPT1	0.5088	0.007688	0.08249
ENSCAFG00000013872	TRAPPC6B	trafficking protein particle complex 6B [Source:HGNC Symbol;Acc:HGNC:23066]	TRAPPC6B	0.5729	0.007696	0.08249
ENSCAFG00000009652	TWF1	twinfilin actin-binding protein 1 [Source:HGNC Symbol;Acc:HGNC:9620]	TWF1	0.5245	0.007697	0.08249
ENSCAFG00000000902	EFCAB6	EF-hand calcium binding domain 6 [Source:HGNC Symbol;Acc:HGNC:24204]	EFCAB6	0.9862	0.007726	0.08265
ENSCAFG00000004235	DNAJC2	DnaJ (Hsp40) homolog, subfamily C, member 2 [Source:HGNC Symbol;Acc:HGNC:13192]	DNAJC2	0.6499	0.007749	0.08277
ENSCAFG00000006686	MFHAS1	malignant fibrous histiocytoma amplified sequence 1 [Source:HGNC Symbol;Acc:HGNC:16982]	MFHAS1	0.6933	0.007756	0.08277
ENSCAFG00000006892	TUB	tubby bipartite transcription factor [Source:HGNC Symbol;Acc:HGNC:12406]	TUB	1.059	0.007823	0.08318
ENSCAFG00000019891	ENSCAFG00000019891	Uncharacterized protein [Source:UniProtKB/TrEMBL;Acc:F6V1L3]		1.145	0.00784	0.0833
ENSCAFG00000008810	TMEM192	transmembrane protein 192 [Source:HGNC Symbol;Acc:HGNC:26775]	TMEM192	0.5205	0.007873	0.0835
ENSCAFG00000017071	ENSCAFG00000017071	Uncharacterized protein [Source:UniProtKB/TrEMBL;Acc:F1PTP3]		0.3258	0.007882	0.0835
ENSCAFG00000000464	CNOT6	CCR4-NOT transcription complex, subunit 6 [Source:HGNC Symbol;Acc:HGNC:14099]	CNOT6	0.8331	0.007944	0.08403
ENSCAFG00000009638	ABCG2	Canis lupus familiaris ATP-binding cassette, sub-family G (WHITE), member 2 (ABCG2), mRNA. [Source:RefSeq mRNA;Acc:NM_001048021]		0.5965	0.007973	0.08417
ENSCAFG00000010710	KCTD3	potassium channel tetramerization domain containing 3 [Source:HGNC Symbol;Acc:HGNC:21305]	KCTD3	0.4759	0.007974	0.08417
ENSCAFG00000011856	ENSCAFG00000011856	Prefoldin subunit 4 [Source:UniProtKB/TrEMBL;Acc:F1PHE6]		0.7619	0.008002	0.08433
ENSCAFG00000028124	SNORD12			0.7844	0.008033	0.08459
ENSCAFG00000011453	PSMD12	proteasome (prosome, macropain) 26S subunit, non-ATPase, 12 [Source:HGNC Symbol;Acc:HGNC:9557]	PSMD12	0.3975	0.008039	0.08459
ENSCAFG00000007306	MAPRE1	Canis lupus familiaris microtubule-associated protein, RP/EB family, member 1 (MAPRE1), mRNA. [Source:RefSeq mRNA;Acc:NM_001251946]		0.4885	0.008107	0.08512
ENSCAFG00000011598	ENSCAFG00000011598	Uncharacterized protein [Source:UniProtKB/TrEMBL;Acc:E2R6L9]		0.5874	0.008122	0.08516
ENSCAFG00000016813	ERGIC1	endoplasmic reticulum-golgi intermediate compartment (ERGIC) 1 [Source:HGNC Symbol;Acc:HGNC:29205]	ERGIC1	0.7164	0.008123	0.08516
ENSCAFG00000018797	BRIX1	BRX1, biogenesis of ribosomes [Source:HGNC Symbol;Acc:HGNC:24170]	BRIX1	0.5864	0.008153	0.08535
ENSCAFG00000007694	RNF7	ring finger protein 7 [Source:HGNC Symbol;Acc:HGNC:10070]	RNF7	0.5195	0.008176	0.08539
ENSCAFG00000003390	TAF1B	TATA box binding protein (TBP)-associated factor, RNA polymerase I, B, 63kDa [Source:HGNC Symbol;Acc:HGNC:11533]	TAF1B	0.5907	0.008178	0.08539
ENSCAFG00000016185	ENAH	enabled homolog (Drosophila) [Source:HGNC Symbol;Acc:HGNC:18271]	ENAH	0.8231	0.008187	0.08539
ENSCAFG00000026748	SNORD110			1.199	0.008207	0.08542
ENSCAFG00000000954	WDR46	WD repeat domain 46 [Source:HGNC Symbol;Acc:HGNC:13923]	WDR46	0.5796	0.00826	0.08585
ENSCAFG00000032642	TIGD1	tigger transposable element derived 1 [Source:HGNC Symbol;Acc:HGNC:14523]	TIGD1	0.3512	0.008279	0.08598
ENSCAFG00000032036	ENSCAFG00000032036	Uncharacterized protein [Source:UniProtKB/TrEMBL;Acc:J9NS37]		0.474	0.008338	0.08634
ENSCAFG00000023919	SLC8A3	solute carrier family 8 (sodium/calcium exchanger), member 3 [Source:HGNC Symbol;Acc:HGNC:11070]	SLC8A3	0.9289	0.008366	0.08657
ENSCAFG00000005522	ORC4	origin recognition complex, subunit 4 [Source:HGNC Symbol;Acc:HGNC:8490]	ORC4	0.5908	0.008409	0.08695
ENSCAFG00000006777	ADAMTS9	ADAM metallopeptidase with thrombospondin type 1 motif, 9 [Source:HGNC Symbol;Acc:HGNC:13202]	ADAMTS9	0.9227	0.008442	0.08705
ENSCAFG00000003386	YWHAQ	tyrosine 3-monooxygenase/tryptophan 5-monooxygenase activation protein, theta [Source:HGNC Symbol;Acc:HGNC:12854]	YWHAQ	0.3913	0.008445	0.08705
ENSCAFG00000006115	EXOSC8	exosome component 8 [Source:HGNC Symbol;Acc:HGNC:17035]	EXOSC8	0.6214	0.008448	0.08705
ENSCAFG00000016918	GNGT2	Canis lupus familiaris guanine nucleotide binding protein (G protein), gamma transducing activity polypeptide 2 (GNGT2), mRNA. [Source:RefSeq mRNA;Acc:NM_001003071]		0.8304	0.008454	0.08705
ENSCAFG00000025524	ENSCAFG00000025524	Uncharacterized protein [Source:UniProtKB/TrEMBL;Acc:F1PK00]		0.7855	0.00846	0.08705
ENSCAFG00000000432	CCT2	chaperonin containing TCP1, subunit 2 (beta) [Source:HGNC Symbol;Acc:HGNC:1615]	CCT2	0.4644	0.008507	0.08733
ENSCAFG00000019420	DOT1L	DOT1-like histone H3K79 methyltransferase [Source:HGNC Symbol;Acc:HGNC:24948]	DOT1L	0.998	0.008597	0.08788
ENSCAFG00000001869	NOL6	nucleolar protein 6 (RNA-associated) [Source:HGNC Symbol;Acc:HGNC:19910]	NOL6	0.6064	0.008702	0.08868
ENSCAFG00000005688	PHLDA1	pleckstrin homology-like domain, family A, member 1 [Source:HGNC Symbol;Acc:HGNC:8933]	PHLDA1	1.055	0.008707	0.08868
ENSCAFG00000012493	PFKFB4	6-phosphofructo-2-kinase/fructose-2,6-biphosphatase 4 [Source:HGNC Symbol;Acc:HGNC:8875]	PFKFB4	0.8342	0.008733	0.08886
ENSCAFG00000005630	P2Y2	Uncharacterized protein [Source:UniProtKB/TrEMBL;Acc:E2RDZ5]		1.169	0.008811	0.08943
ENSCAFG00000020596	cfa-let-7d			1.088	0.008855	0.08981
ENSCAFG00000014457	NDP	Norrie disease (pseudoglioma) [Source:HGNC Symbol;Acc:HGNC:7678]	NDP	0.8068	0.008868	0.08987
ENSCAFG00000009494	DENND2C	DENN/MADD domain containing 2C [Source:HGNC Symbol;Acc:HGNC:24748]	DENND2C	0.9279	0.008912	0.08991
ENSCAFG00000028607	GMFG	glia maturation factor, gamma [Source:HGNC Symbol;Acc:HGNC:4374]	GMFG	0.8723	0.008915	0.08991
ENSCAFG00000001944	TXNRD1	Canis lupus familiaris thioredoxin reductase 1 (TXNRD1), mRNA. [Source:RefSeq mRNA;Acc:NM_001122673]		0.4019	0.008942	0.09007
ENSCAFG00000018402	UBE2A	ubiquitin-conjugating enzyme E2A [Source:HGNC Symbol;Acc:HGNC:12472]	UBE2A	0.4218	0.008944	0.09007
ENSCAFG00000007745	RIOK2	RIO kinase 2 [Source:HGNC Symbol;Acc:HGNC:18999]	RIOK2	0.4779	0.008979	0.09036
ENSCAFG00000001141	NDRG1	N-Myc downstream regulated gene 1; Uncharacterized protein [Source:UniProtKB/TrEMBL;Acc:E2RMB9]		0.6519	0.009075	0.09106
ENSCAFG00000015596	MAEL	maelstrom spermatogenic transposon silencer [Source:HGNC Symbol;Acc:HGNC:25929]	MAEL	0.9189	0.009094	0.09117
ENSCAFG00000000086	CDH20	Uncharacterized protein [Source:UniProtKB/TrEMBL;Acc:F1PVD5]		1.173	0.009108	0.09117
ENSCAFG00000030087	KIAA0101	KIAA0101 [Source:HGNC Symbol;Acc:HGNC:28961]	KIAA0101	0.9589	0.009111	0.09117
ENSCAFG00000010279	CYP17A1	cytochrome P450, family 17, subfamily A, polypeptide 1 [Source:HGNC Symbol;Acc:HGNC:2593]	CYP17A1	1.01	0.009118	0.09117
ENSCAFG00000005283	CLIP4	CAP-GLY domain containing linker protein family, member 4 [Source:HGNC Symbol;Acc:HGNC:26108]	CLIP4	0.7708	0.009203	0.09163
ENSCAFG00000001196	AGO2	argonaute RISC catalytic component 2 [Source:HGNC Symbol;Acc:HGNC:3263]	AGO2	0.7424	0.009226	0.09167
ENSCAFG00000024239	MLLT11	myeloid/lymphoid or mixed-lineage leukemia (trithorax homolog, Drosophila); translocated to, 11 [Source:HGNC Symbol;Acc:HGNC:16997]	MLLT11	1.011	0.009231	0.09167
ENSCAFG00000031958	ENSCAFG00000031958	Uncharacterized protein [Source:UniProtKB/TrEMBL;Acc:J9P1Y6]		0.4908	0.0094	0.0929
ENSCAFG00000030079	DPM1	dolichyl-phosphate mannosyltransferase polypeptide 1, catalytic subunit [Source:HGNC Symbol;Acc:HGNC:3005]	DPM1	0.4273	0.009517	0.09384
ENSCAFG00000019460	TUBB4B	tubulin, beta 4B class IVb [Source:HGNC Symbol;Acc:HGNC:20771]	TUBB4B	0.5406	0.009545	0.09384
ENSCAFG00000000580	YWHAZ	tyrosine 3-monooxygenase/tryptophan 5-monooxygenase activation protein, zeta [Source:HGNC Symbol;Acc:HGNC:12855]	YWHAZ	0.5084	0.009552	0.09384
ENSCAFG00000019176	ZNF185	zinc finger protein 185 (LIM domain) [Source:HGNC Symbol;Acc:HGNC:12976]	ZNF185	0.6278	0.009553	0.09384
ENSCAFG00000004696	SUV39H2	suppressor of variegation 3-9 homolog 2 (Drosophila) [Source:HGNC Symbol;Acc:HGNC:17287]	SUV39H2	0.4966	0.009554	0.09384
ENSCAFG00000009042	IQCD	IQ motif containing D [Source:HGNC Symbol;Acc:HGNC:25168]	IQCD	1.125	0.009571	0.09384
ENSCAFG00000032487	GINM1	glycoprotein integral membrane 1 [Source:HGNC Symbol;Acc:HGNC:21074]	GINM1	0.369	0.009608	0.09411
ENSCAFG00000017535	KIF23	kinesin family member 23 [Source:HGNC Symbol;Acc:HGNC:6392]	KIF23	0.8384	0.009628	0.09424
ENSCAFG00000009916	WDR3	WD repeat domain 3 [Source:HGNC Symbol;Acc:HGNC:12755]	WDR3	0.4111	0.009665	0.0943
ENSCAFG00000022727	ENSCAFG00000022727			0.8423	0.009667	0.0943
ENSCAFG00000007673	SULF1	Canis lupus familiaris sulfatase 1 (SULF1), mRNA. [Source:RefSeq mRNA;Acc:NM_001048115]		0.9531	0.009681	0.0943
ENSCAFG00000001411	STK38	serine/threonine kinase 38 [Source:HGNC Symbol;Acc:HGNC:17847]	STK38	0.711	0.009685	0.0943
ENSCAFG00000007277	IL1RN	Canis lupus familiaris interleukin 1 receptor antagonist (IL1RN), mRNA. [Source:RefSeq mRNA;Acc:NM_001003096]		1.016	0.009688	0.0943
ENSCAFG00000019934	FAM92B	family with sequence similarity 92, member B [Source:HGNC Symbol;Acc:HGNC:24781]	FAM92B	1.111	0.009745	0.09466
ENSCAFG00000012690	ENSCAFG00000012690	Uncharacterized protein [Source:UniProtKB/TrEMBL;Acc:E2RBV3]		0.7519	0.009822	0.09515
ENSCAFG00000024504	MPHOSPH6	M-phase phosphoprotein 6 [Source:HGNC Symbol;Acc:HGNC:7214]	MPHOSPH6	0.5213	0.009857	0.09542
ENSCAFG00000020198	LRRC8C	leucine rich repeat containing 8 family, member C [Source:HGNC Symbol;Acc:HGNC:25075]	LRRC8C	0.6642	0.009926	0.09597
ENSCAFG00000003469	COQ3	Uncharacterized protein [Source:UniProtKB/TrEMBL;Acc:F1PEZ9]		0.5097	0.009976	0.09626

## Sheet: (2) DOWNREGULATED
Additional file 4: List of DOWNREGULATED DEG found in the contrast “luteolysis over antigestagen” (p<0.01, FDR<0.1)
Ensembl gene ID	Caf_Gene_name	Gene description	Human_Gene_name	log2 Ratio	pValue	fdr
ENSCAFG00000028875	CD248	CD248 molecule, endosialin [Source:HGNC Symbol;Acc:HGNC:18219]	CD248	-1.887	1.008e-15	1.439e-11
ENSCAFG00000000492	DLA88	Uncharacterized protein [Source:UniProtKB/TrEMBL;Acc:F1PE31]		-2.425	7.612e-12	2.174e-08
ENSCAFG00000014413	SPOCK2	sparc/osteonectin, cwcv and kazal-like domains proteoglycan (testican) 2 [Source:HGNC Symbol;Acc:HGNC:13564]	SPOCK2	-1.595	7.949e-11	1.419e-07
ENSCAFG00000018806	KANK4	KN motif and ankyrin repeat domains 4 [Source:HGNC Symbol;Acc:HGNC:27263]	KANK4	-1.005	1.913e-08	9.271e-06
ENSCAFG00000019400	DPH7	diphthamide biosynthesis 7 [Source:HGNC Symbol;Acc:HGNC:25199]	DPH7	-1.065	1.938e-08	9.271e-06
ENSCAFG00000019740	CLSTN1	calsyntenin 1 [Source:HGNC Symbol;Acc:HGNC:17447]	CLSTN1	-0.8625	2.061e-08	9.271e-06
ENSCAFG00000010871	LRP5	Uncharacterized protein [Source:UniProtKB/TrEMBL;Acc:F1PXA0]		-1.345	2.078e-08	9.271e-06
ENSCAFG00000029522	EPHX3	epoxide hydrolase 3 [Source:HGNC Symbol;Acc:HGNC:23760]	EPHX3	-1.351	2.218e-08	9.474e-06
ENSCAFG00000005537	LGALS3BP	lectin, galactoside-binding, soluble, 3 binding protein [Source:HGNC Symbol;Acc:HGNC:6564]	LGALS3BP	-1.44	3.29e-08	1.342e-05
ENSCAFG00000010883	FMO5	flavin containing monooxygenase 5 [Source:HGNC Symbol;Acc:HGNC:3773]	FMO5	-0.9114	6.685e-08	2.086e-05
ENSCAFG00000018506	ANGPTL4	angiopoietin-like 4 [Source:HGNC Symbol;Acc:HGNC:16039]	ANGPTL4	-1.841	6.849e-08	2.086e-05
ENSCAFG00000032526	INSL3	Canis lupus familiaris insulin-like 3 (Leydig cell) (INSL3), mRNA. [Source:RefSeq mRNA;Acc:NM_001002962]		-2.213	8.358e-08	2.455e-05
ENSCAFG00000014079	CCDC141	coiled-coil domain containing 141 [Source:HGNC Symbol;Acc:HGNC:26821]	CCDC141	-1.379	8.594e-08	2.455e-05
ENSCAFG00000002917	AEBP1	AE binding protein 1 [Source:HGNC Symbol;Acc:HGNC:303]	AEBP1	-1.093	1.147e-07	2.979e-05
ENSCAFG00000000957	SNTB1	syntrophin, beta 1 (dystrophin-associated protein A1, 59kDa, basic component 1) [Source:HGNC Symbol;Acc:HGNC:11168]	SNTB1	-1.093	1.335e-07	3.231e-05
ENSCAFG00000025273	TMEM65	transmembrane protein 65 [Source:HGNC Symbol;Acc:HGNC:25203]	TMEM65	-1.451	1.958e-07	4.438e-05
ENSCAFG00000004256	PRKD2	protein kinase D2 [Source:HGNC Symbol;Acc:HGNC:17293]	PRKD2	-0.9251	1.995e-07	4.452e-05
ENSCAFG00000000673	PLXNB2	plexin B2 [Source:HGNC Symbol;Acc:HGNC:9104]	PLXNB2	-0.9541	2.458e-07	5.239e-05
ENSCAFG00000002227	C1GALT1	core 1 synthase, glycoprotein-N-acetylgalactosamine 3-beta-galactosyltransferase 1 [Source:HGNC Symbol;Acc:HGNC:24337]	C1GALT1	-1.745	3.178e-07	6.392e-05
ENSCAFG00000005542	C1QTNF1	C1q and tumor necrosis factor related protein 1 [Source:HGNC Symbol;Acc:HGNC:14324]	C1QTNF1	-0.9068	4.318e-07	7.89e-05
ENSCAFG00000014978	ENSCAFG00000014978	Uncharacterized protein [Source:UniProtKB/TrEMBL;Acc:E2RH85]		-0.7808	5.126e-07	9.037e-05
ENSCAFG00000027890	5_8S_rRNA			-2.02	8.035e-07	0.000133
ENSCAFG00000000907	SCUBE1	signal peptide, CUB domain, EGF-like 1 [Source:HGNC Symbol;Acc:HGNC:13441]	SCUBE1	-1.661	9.771e-07	0.000155
ENSCAFG00000000148	RDH16	retinol dehydrogenase 16 (all-trans) [Source:HGNC Symbol;Acc:HGNC:29674]	RDH16	-1.842	1.237e-06	0.0001899
ENSCAFG00000016860	HOXB8	homeobox B8 [Source:HGNC Symbol;Acc:HGNC:5119]	HOXB8	-2.033	1.312e-06	0.0001952
ENSCAFG00000012702	SLC30A2	solute carrier family 30 (zinc transporter), member 2 [Source:HGNC Symbol;Acc:HGNC:11013]	SLC30A2	-1.894	1.735e-06	0.0002433
ENSCAFG00000008600	DNAJC22	DnaJ (Hsp40) homolog, subfamily C, member 22 [Source:HGNC Symbol;Acc:HGNC:25802]	DNAJC22	-1.922	1.806e-06	0.0002472
ENSCAFG00000019237	ADCY9	adenylate cyclase 9 [Source:HGNC Symbol;Acc:HGNC:240]	ADCY9	-0.6808	1.818e-06	0.0002472
ENSCAFG00000023594	CSRP2	cysteine and glycine-rich protein 2 [Source:HGNC Symbol;Acc:HGNC:2470]	CSRP2	-1.939	1.873e-06	0.0002524
ENSCAFG00000018366	KIAA1210	KIAA1210 [Source:HGNC Symbol;Acc:HGNC:29218]	KIAA1210	-1.799	2e-06	0.0002621
ENSCAFG00000012473	SEMA6C	sema domain, transmembrane domain (TM), and cytoplasmic domain, (semaphorin) 6C [Source:HGNC Symbol;Acc:HGNC:10740]	SEMA6C	-0.9088	2.14e-06	0.0002758
ENSCAFG00000009145	CHST14	carbohydrate (N-acetylgalactosamine 4-0) sulfotransferase 14 [Source:HGNC Symbol;Acc:HGNC:24464]	CHST14	-1.031	2.455e-06	0.000313
ENSCAFG00000018897	JUN	jun proto-oncogene [Source:HGNC Symbol;Acc:HGNC:6204]	JUN	-1.766	2.723e-06	0.0003441
ENSCAFG00000005977	MGAT4C	MGAT4 family, member C [Source:HGNC Symbol;Acc:HGNC:30871]	MGAT4C	-1.707	2.906e-06	0.000364
ENSCAFG00000006865	PAMR1	peptidase domain containing associated with muscle regeneration 1 [Source:HGNC Symbol;Acc:HGNC:24554]	PAMR1	-1.32	3.654e-06	0.0004422
ENSCAFG00000000285	CITED2	Cbp/p300-interacting transactivator, with Glu/Asp-rich carboxy-terminal domain, 2 [Source:HGNC Symbol;Acc:HGNC:1987]	CITED2	-1.492	3.783e-06	0.000454
ENSCAFG00000000487	DLA88	Canis lupus familiaris MHC class I DLA-88 (DLA88), mRNA. [Source:RefSeq mRNA;Acc:NM_001014767]		-1.768	3.904e-06	0.0004635
ENSCAFG00000013256	MRC2	mannose receptor, C type 2 [Source:HGNC Symbol;Acc:HGNC:16875]	MRC2	-1.133	3.928e-06	0.0004635
ENSCAFG00000001501	CDC42EP1	CDC42 effector protein (Rho GTPase binding) 1 [Source:HGNC Symbol;Acc:HGNC:17014]	CDC42EP1	-1.207	3.987e-06	0.0004667
ENSCAFG00000003619	CLCN1	Canis lupus familiaris chloride channel, voltage-sensitive 1 (CLCN1), mRNA. [Source:RefSeq mRNA;Acc:NM_001003124]		-2.035	4.133e-06	0.000479
ENSCAFG00000002169	NFIL3	nuclear factor, interleukin 3 regulated [Source:HGNC Symbol;Acc:HGNC:7787]	NFIL3	-1.705	4.236e-06	0.0004801
ENSCAFG00000032489	SHISA7	shisa family member 7 [Source:HGNC Symbol;Acc:HGNC:35409]	SHISA7	-1.89	4.575e-06	0.0005144
ENSCAFG00000012106	EMID1	EMI domain containing 1 [Source:HGNC Symbol;Acc:HGNC:18036]	EMID1	-1.079	4.808e-06	0.0005282
ENSCAFG00000031595	VGLL4	vestigial-like family member 4 [Source:HGNC Symbol;Acc:HGNC:28966]	VGLL4	-0.6244	5.207e-06	0.0005549
ENSCAFG00000019027	LDOC1	leucine zipper, down-regulated in cancer 1 [Source:HGNC Symbol;Acc:HGNC:6548]	LDOC1	-0.9224	5.496e-06	0.0005771
ENSCAFG00000006822	SNPH	syntaphilin [Source:HGNC Symbol;Acc:HGNC:15931]	SNPH	-1.345	6.931e-06	0.0007069
ENSCAFG00000004527	MARK4	MAP/microtubule affinity-regulating kinase 4 [Source:HGNC Symbol;Acc:HGNC:13538]	MARK4	-0.721	7.386e-06	0.0007296
ENSCAFG00000023757	ADAMTSL2	Uncharacterized protein [Source:UniProtKB/TrEMBL;Acc:F1PBN7]		-1.369	8.41e-06	0.0008098
ENSCAFG00000001932	CNTFR	Canis lupus familiaris ciliary neurotrophic factor receptor (CNTFR), mRNA. [Source:RefSeq mRNA;Acc:NM_001003353]		-1.2	8.45e-06	0.0008098
ENSCAFG00000002393	SEMA4C	sema domain, immunoglobulin domain (Ig), transmembrane domain (TM) and short cytoplasmic domain, (semaphorin) 4C [Source:HGNC Symbol;Acc:HGNC:10731]	SEMA4C	-0.8047	9.412e-06	0.0008784
ENSCAFG00000015227	CYB5D2	cytochrome b5 domain containing 2 [Source:HGNC Symbol;Acc:HGNC:28471]	CYB5D2	-0.9911	9.427e-06	0.0008784
ENSCAFG00000011401	KIRREL	kin of IRRE like (Drosophila) [Source:HGNC Symbol;Acc:HGNC:15734]	KIRREL	-0.7214	9.825e-06	0.0008994
ENSCAFG00000007361	EPB41L4A	erythrocyte membrane protein band 4.1 like 4A [Source:HGNC Symbol;Acc:HGNC:13278]	EPB41L4A	-1.141	1.021e-05	0.0009139
ENSCAFG00000003597	SCAF1	SR-related CTD-associated factor 1 [Source:HGNC Symbol;Acc:HGNC:30403]	SCAF1	-0.7133	1.024e-05	0.0009139
ENSCAFG00000001754	POT1	protection of telomeres 1 [Source:HGNC Symbol;Acc:HGNC:17284]	POT1	-0.688	1.041e-05	0.0009236
ENSCAFG00000014808	ADD1	adducin 1 (alpha) [Source:HGNC Symbol;Acc:HGNC:243]	ADD1	-0.6218	1.317e-05	0.001094
ENSCAFG00000016532	ENSCAFG00000016532			-1.218	1.344e-05	0.001103
ENSCAFG00000004406	FBLN2	fibulin 2 [Source:HGNC Symbol;Acc:HGNC:3601]	FBLN2	-1.077	1.478e-05	0.001196
ENSCAFG00000028809	ENSCAFG00000028809	Uncharacterized protein [Source:UniProtKB/TrEMBL;Acc:J9NUK6]		-1.329	1.482e-05	0.001196
ENSCAFG00000032609	RASD2	RASD family, member 2 [Source:HGNC Symbol;Acc:HGNC:18229]	RASD2	-1.213	1.506e-05	0.001208
ENSCAFG00000000498	ENSCAFG00000000498	Uncharacterized protein [Source:UniProtKB/TrEMBL;Acc:E2QTU3]		-1.453	1.533e-05	0.001223
ENSCAFG00000006576	WDFY4	WDFY family member 4 [Source:HGNC Symbol;Acc:HGNC:29323]	WDFY4	-1.503	1.779e-05	0.001381
ENSCAFG00000017013	SGCA	sarcoglycan, alpha (50kDa dystrophin-associated glycoprotein) [Source:HGNC Symbol;Acc:HGNC:10805]	SGCA	-1.428	1.807e-05	0.001389
ENSCAFG00000009926	LRRK2	leucine-rich repeat kinase 2 [Source:HGNC Symbol;Acc:HGNC:18618]	LRRK2	-0.7081	1.809e-05	0.001389
ENSCAFG00000031174	PPBP	pro-platelet basic protein (chemokine (C-X-C motif) ligand 7) [Source:HGNC Symbol;Acc:HGNC:9240]	PPBP	-1.847	1.822e-05	0.001391
ENSCAFG00000006019	FREM2	FRAS1 related extracellular matrix protein 2 [Source:HGNC Symbol;Acc:HGNC:25396]	FREM2	-1.327	1.922e-05	0.00146
ENSCAFG00000000311	LRIG3	leucine-rich repeats and immunoglobulin-like domains 3 [Source:HGNC Symbol;Acc:HGNC:30991]	LRIG3	-0.789	1.988e-05	0.001486
ENSCAFG00000005610	KIF5C	kinesin family member 5C [Source:HGNC Symbol;Acc:HGNC:6325]	KIF5C	-1.807	2.014e-05	0.001489
ENSCAFG00000014932	MED15	mediator complex subunit 15 [Source:HGNC Symbol;Acc:HGNC:14248]	MED15	-1.184	2.027e-05	0.001489
ENSCAFG00000014388	PSAP	prosaposin [Source:HGNC Symbol;Acc:HGNC:9498]	PSAP	-0.8644	2.033e-05	0.001489
ENSCAFG00000019154	PIAS4	protein inhibitor of activated STAT, 4 [Source:HGNC Symbol;Acc:HGNC:17002]	PIAS4	-0.5724	2.082e-05	0.001517
ENSCAFG00000002531	EPN1	epsin 1 [Source:HGNC Symbol;Acc:HGNC:21604]	EPN1	-0.6205	2.322e-05	0.00165
ENSCAFG00000009850	DNAH5	dynein, axonemal, heavy chain 5 [Source:HGNC Symbol;Acc:HGNC:2950]	DNAH5	-1.619	2.349e-05	0.00166
ENSCAFG00000020210	ZNF821	zinc finger protein 821 [Source:HGNC Symbol;Acc:HGNC:28043]	ZNF821	-1.465	2.662e-05	0.001819
ENSCAFG00000003161	BBS9	Bardet-Biedl syndrome 9 [Source:HGNC Symbol;Acc:HGNC:30000]	BBS9	-0.7184	2.68e-05	0.001822
ENSCAFG00000011368	TLR5	toll-like receptor 5 [Source:HGNC Symbol;Acc:HGNC:11851]	TLR5	-1.382	2.692e-05	0.001822
ENSCAFG00000009317	TMEM45A	transmembrane protein 45A [Source:HGNC Symbol;Acc:HGNC:25480]	TMEM45A	-1.374	2.754e-05	0.001855
ENSCAFG00000012301	TNS3	tensin 3 [Source:HGNC Symbol;Acc:HGNC:21616]	TNS3	-0.9349	2.804e-05	0.00188
ENSCAFG00000017991	C15orf39	chromosome 15 open reading frame 39 [Source:HGNC Symbol;Acc:HGNC:24497]	C15orf39	-1.072	2.86e-05	0.001908
ENSCAFG00000010626	DDIT4L	DNA-damage-inducible transcript 4-like [Source:HGNC Symbol;Acc:HGNC:30555]	DDIT4L	-1.339	3.098e-05	0.002038
ENSCAFG00000017492	ARHGAP17	Rho GTPase activating protein 17 [Source:HGNC Symbol;Acc:HGNC:18239]	ARHGAP17	-0.7848	3.195e-05	0.00208
ENSCAFG00000020175	PBX3	pre-B-cell leukemia homeobox 3 [Source:HGNC Symbol;Acc:HGNC:8634]	PBX3	-0.8756	3.269e-05	0.002112
ENSCAFG00000011021	B3GNT7	UDP-GlcNAc:betaGal beta-1,3-N-acetylglucosaminyltransferase 7 [Source:HGNC Symbol;Acc:HGNC:18811]	B3GNT7	-1.183	3.404e-05	0.00217
ENSCAFG00000001338	MAPK15	mitogen-activated protein kinase 15 [Source:HGNC Symbol;Acc:HGNC:24667]	MAPK15	-1.532	3.49e-05	0.002205
ENSCAFG00000015115	ARAF	A-Raf proto-oncogene, serine/threonine kinase [Source:HGNC Symbol;Acc:HGNC:646]	ARAF	-0.9579	3.574e-05	0.002248
ENSCAFG00000016376	DHRS3	dehydrogenase/reductase (SDR family) member 3 [Source:HGNC Symbol;Acc:HGNC:17693]	DHRS3	-1.291	3.701e-05	0.002301
ENSCAFG00000019268	SLX4	SLX4 structure-specific endonuclease subunit [Source:HGNC Symbol;Acc:HGNC:23845]	SLX4	-1.226	3.897e-05	0.002388
ENSCAFG00000020100	ENSCAFG00000020100	Uncharacterized protein [Source:UniProtKB/TrEMBL;Acc:E2RSK2]		-1.086	3.934e-05	0.002401
ENSCAFG00000016560	HTGL	Uncharacterized protein [Source:UniProtKB/TrEMBL;Acc:F1PCC4]		-1.067	4.084e-05	0.002461
ENSCAFG00000020247	WWP2	WW domain containing E3 ubiquitin protein ligase 2 [Source:HGNC Symbol;Acc:HGNC:16804]	WWP2	-0.557	4.14e-05	0.002473
ENSCAFG00000002689	MBOAT7	membrane bound O-acyltransferase domain containing 7 [Source:HGNC Symbol;Acc:HGNC:15505]	MBOAT7	-0.9305	4.238e-05	0.002522
ENSCAFG00000023414	CNNM3	cyclin and CBS domain divalent metal cation transport mediator 3 [Source:HGNC Symbol;Acc:HGNC:104]	CNNM3	-0.7827	4.436e-05	0.002585
ENSCAFG00000014920	ECE1	endothelin converting enzyme 1 [Source:HGNC Symbol;Acc:HGNC:3146]	ECE1	-1.111	4.603e-05	0.002672
ENSCAFG00000015182	GLB1L	galactosidase, beta 1-like [Source:HGNC Symbol;Acc:HGNC:28129]	GLB1L	-0.7868	4.671e-05	0.0027
ENSCAFG00000000711	ALG12	ALG12, alpha-1,6-mannosyltransferase [Source:HGNC Symbol;Acc:HGNC:19358]	ALG12	-1.102	4.782e-05	0.002732
ENSCAFG00000004616	RAB30	RAB30, member RAS oncogene family [Source:HGNC Symbol;Acc:HGNC:9770]	RAB30	-1.235	4.783e-05	0.002732
ENSCAFG00000009411	HNF4A	hepatocyte nuclear factor 4, alpha [Source:HGNC Symbol;Acc:HGNC:5024]	HNF4A	-1.758	4.834e-05	0.00275
ENSCAFG00000004751	ZNF575	zinc finger protein 575 [Source:HGNC Symbol;Acc:HGNC:27606]	ZNF575	-1.188	4.993e-05	0.002801
ENSCAFG00000001145	TRIM11	tripartite motif containing 11 [Source:HGNC Symbol;Acc:HGNC:16281]	TRIM11	-0.8829	5.058e-05	0.002801
ENSCAFG00000014030	LARS2	leucyl-tRNA synthetase 2, mitochondrial [Source:HGNC Symbol;Acc:HGNC:17095]	LARS2	-0.6204	5.059e-05	0.002801
ENSCAFG00000013971	ATP2A3	ATPase, Ca++ transporting, ubiquitous [Source:HGNC Symbol;Acc:HGNC:813]	ATP2A3	-1.629	5.707e-05	0.003039
ENSCAFG00000013614	DTX2	deltex 2, E3 ubiquitin ligase [Source:HGNC Symbol;Acc:HGNC:15973]	DTX2	-0.6181	5.832e-05	0.003068
ENSCAFG00000004592	TESK2	testis-specific kinase 2 [Source:HGNC Symbol;Acc:HGNC:11732]	TESK2	-1.214	6.117e-05	0.0032
ENSCAFG00000016351	ERBB2	Canis lupus familiaris v-erb-b2 erythroblastic leukemia viral oncogene homolog 2, neuro/glioblastoma derived oncogene homolog (avian) (ERBB2), mRNA. [Source:RefSeq mRNA;Acc:NM_001003217]		-0.6628	6.361e-05	0.003315
ENSCAFG00000030317	ENSCAFG00000030317	Uncharacterized protein [Source:UniProtKB/TrEMBL;Acc:J9P447]		-0.5011	7.121e-05	0.003621
ENSCAFG00000010132	APLP2	amyloid beta (A4) precursor-like protein 2 [Source:HGNC Symbol;Acc:HGNC:598]	APLP2	-0.7393	7.146e-05	0.003621
ENSCAFG00000016496	SAMD1	sterile alpha motif domain containing 1 [Source:HGNC Symbol;Acc:HGNC:17958]	SAMD1	-0.6186	7.203e-05	0.003634
ENSCAFG00000005676	SALL2	spalt-like transcription factor 2 [Source:HGNC Symbol;Acc:HGNC:10526]	SALL2	-0.9428	7.317e-05	0.00365
ENSCAFG00000013507	CASC4	cancer susceptibility candidate 4 [Source:HGNC Symbol;Acc:HGNC:24892]	CASC4	-0.8039	7.32e-05	0.00365
ENSCAFG00000000497	IFGGD3	Uncharacterized protein [Source:UniProtKB/TrEMBL;Acc:F6UR45]		-1.013	7.335e-05	0.00365
ENSCAFG00000006764	PARG	poly (ADP-ribose) glycohydrolase [Source:HGNC Symbol;Acc:HGNC:8605]	PARG	-1.236	8.409e-05	0.004071
ENSCAFG00000018202	MAPK7	mitogen-activated protein kinase 7 [Source:HGNC Symbol;Acc:HGNC:6880]	MAPK7	-0.6431	8.65e-05	0.004154
ENSCAFG00000016052	SLC29A4	solute carrier family 29 (equilibrative nucleoside transporter), member 4 [Source:HGNC Symbol;Acc:HGNC:23097]	SLC29A4	-1.228	8.668e-05	0.004154
ENSCAFG00000020039	ZER1	zyg-11 related, cell cycle regulator [Source:HGNC Symbol;Acc:HGNC:30960]	ZER1	-0.7755	8.699e-05	0.004154
ENSCAFG00000007753	GK5	glycerol kinase 5 (putative) [Source:HGNC Symbol;Acc:HGNC:28635]	GK5	-0.8091	8.937e-05	0.004254
ENSCAFG00000007663	GLYAT	glycine-N-acyltransferase [Source:HGNC Symbol;Acc:HGNC:13734]	GLYAT	-1.571	9.112e-05	0.004308
ENSCAFG00000008298	GFM2	G elongation factor, mitochondrial 2 [Source:HGNC Symbol;Acc:HGNC:29682]	GFM2	-0.8639	9.238e-05	0.004346
ENSCAFG00000012557	NCSTN	Uncharacterized protein [Source:UniProtKB/TrEMBL;Acc:F1PU73]		-0.5492	9.258e-05	0.004346
ENSCAFG00000002526	P3H1	prolyl 3-hydroxylase 1 [Source:HGNC Symbol;Acc:HGNC:19316]	P3H1	-0.6589	9.32e-05	0.004346
ENSCAFG00000019217	MFSD12	major facilitator superfamily domain containing 12 [Source:HGNC Symbol;Acc:HGNC:28299]	MFSD12	-0.9407	9.795e-05	0.004489
ENSCAFG00000014165	GRN	granulin [Source:HGNC Symbol;Acc:HGNC:4601]	GRN	-0.8699	9.807e-05	0.004489
ENSCAFG00000017140	TOB1	transducer of ERBB2, 1 [Source:HGNC Symbol;Acc:HGNC:11979]	TOB1	-1.023	0.0001009	0.004558
ENSCAFG00000003483	KCNF1	potassium channel, voltage gated modifier subfamily F, member 1 [Source:HGNC Symbol;Acc:HGNC:6246]	KCNF1	-1.341	0.0001015	0.004558
ENSCAFG00000031052	ENSCAFG00000031052	Uncharacterized protein [Source:UniProtKB/TrEMBL;Acc:J9P668]		-1.29	0.0001015	0.004558
ENSCAFG00000016793	ZNF646	zinc finger protein 646 [Source:HGNC Symbol;Acc:HGNC:29004]	ZNF646	-0.7172	0.0001015	0.004558
ENSCAFG00000011080	CD99	CD99 molecule [Source:HGNC Symbol;Acc:HGNC:7082]	CD99	-1.163	0.0001069	0.004727
ENSCAFG00000015683	PIM2	Pim-2 proto-oncogene, serine/threonine kinase [Source:HGNC Symbol;Acc:HGNC:8987]	PIM2	-1.552	0.0001141	0.004982
ENSCAFG00000013830	CAPN1	calpain 1, (mu/I) large subunit [Source:HGNC Symbol;Acc:HGNC:1476]	CAPN1	-0.6688	0.0001157	0.005007
ENSCAFG00000004282	WDFY2	WD repeat and FYVE domain containing 2 [Source:HGNC Symbol;Acc:HGNC:20482]	WDFY2	-0.7679	0.0001199	0.005171
ENSCAFG00000014443	TSC22D4	TSC22 domain family, member 4 [Source:HGNC Symbol;Acc:HGNC:21696]	TSC22D4	-0.6789	0.0001216	0.005229
ENSCAFG00000024385	ADGRG1	adhesion G protein-coupled receptor G1 [Source:HGNC Symbol;Acc:HGNC:4512]	ADGRG1	-0.8495	0.0001224	0.005234
ENSCAFG00000002698	FSHR	follicle stimulating hormone receptor [Source:HGNC Symbol;Acc:HGNC:3969]	FSHR	-0.9942	0.0001338	0.005653
ENSCAFG00000015840	ATP13A2	ATPase type 13A2 [Source:HGNC Symbol;Acc:HGNC:30213]	ATP13A2	-0.9329	0.0001387	0.005808
ENSCAFG00000032133	ZSCAN31	zinc finger and SCAN domain containing 31 [Source:HGNC Symbol;Acc:HGNC:14097]	ZSCAN31	-0.7497	0.0001414	0.005871
ENSCAFG00000003177	AGBL3	ATP/GTP binding protein-like 3 [Source:HGNC Symbol;Acc:HGNC:27981]	AGBL3	-1.066	0.0001514	0.006157
ENSCAFG00000017169	ADAR	adenosine deaminase, RNA-specific [Source:HGNC Symbol;Acc:HGNC:225]	ADAR	-0.6184	0.0001518	0.006157
ENSCAFG00000019247	ABCD1	ATP-binding cassette, sub-family D (ALD), member 1 [Source:HGNC Symbol;Acc:HGNC:61]	ABCD1	-0.9701	0.0001542	0.00624
ENSCAFG00000032391	FAM83H	Uncharacterized protein [Source:UniProtKB/TrEMBL;Acc:J9P7P6]		-0.8736	0.0001676	0.006728
ENSCAFG00000003611	PRR12	proline rich 12 [Source:HGNC Symbol;Acc:HGNC:29217]	PRR12	-0.9125	0.0001683	0.006731
ENSCAFG00000020061	CERCAM	cerebral endothelial cell adhesion molecule [Source:HGNC Symbol;Acc:HGNC:23723]	CERCAM	-1.01	0.0001742	0.006906
ENSCAFG00000010830	ENSCAFG00000010830	Uncharacterized protein [Source:UniProtKB/TrEMBL;Acc:F1PKH4]		-1.087	0.0001746	0.006906
ENSCAFG00000004662	EMILIN1	elastin microfibril interfacer 1 [Source:HGNC Symbol;Acc:HGNC:19880]	EMILIN1	-0.9775	0.0001751	0.006906
ENSCAFG00000009421	MMP2	matrix metallopeptidase 2 [Source:HGNC Symbol;Acc:HGNC:7166]	MMP2	-0.9664	0.0001782	0.006972
ENSCAFG00000016887	COX6A2	cytochrome c oxidase subunit VIa polypeptide 2 [Source:HGNC Symbol;Acc:HGNC:2279]	COX6A2	-1.427	0.0001805	0.007011
ENSCAFG00000005142	GZF1	GDNF-inducible zinc finger protein 1 [Source:HGNC Symbol;Acc:HGNC:15808]	GZF1	-0.5064	0.0001858	0.007105
ENSCAFG00000028577	XK	X-linked Kx blood group [Source:HGNC Symbol;Acc:HGNC:12811]	XK	-1.088	0.0001863	0.007105
ENSCAFG00000014683	CFAP70	cilia and flagella associated protein 70 [Source:HGNC Symbol;Acc:HGNC:30726]	CFAP70	-1.086	0.0001902	0.007198
ENSCAFG00000009228	PCED1B	PC-esterase domain containing 1B [Source:HGNC Symbol;Acc:HGNC:28255]	PCED1B	-1.232	0.0001911	0.007199
ENSCAFG00000011566	ENSCAFG00000011566	Uncharacterized protein [Source:UniProtKB/TrEMBL;Acc:E2R7P5]		-0.9047	0.0002003	0.007469
ENSCAFG00000011139	ARSD	arylsulfatase D [Source:HGNC Symbol;Acc:HGNC:717]	ARSD	-1.078	0.0002109	0.007763
ENSCAFG00000016892	ARMC5	armadillo repeat containing 5 [Source:HGNC Symbol;Acc:HGNC:25781]	ARMC5	-0.7778	0.0002126	0.007803
ENSCAFG00000007552	CCDC110	coiled-coil domain containing 110 [Source:HGNC Symbol;Acc:HGNC:28504]	CCDC110	-1.662	0.0002171	0.00793
ENSCAFG00000015671	CHERP	calcium homeostasis endoplasmic reticulum protein [Source:HGNC Symbol;Acc:HGNC:16930]	CHERP	-0.5406	0.0002191	0.007983
ENSCAFG00000020391	CES2	carboxylesterase 2 [Source:HGNC Symbol;Acc:HGNC:1864]	CES2	-0.7059	0.0002322	0.008415
ENSCAFG00000017224	WFIKKN2	WAP, follistatin/kazal, immunoglobulin, kunitz and netrin domain containing 2 [Source:HGNC Symbol;Acc:HGNC:30916]	WFIKKN2	-1.184	0.0002383	0.008608
ENSCAFG00000017201	ABCC3	Uncharacterized protein [Source:UniProtKB/TrEMBL;Acc:F1PRY2]		-1.567	0.0002402	0.008608
ENSCAFG00000000865	ENPP2	ectonucleotide pyrophosphatase/phosphodiesterase 2 [Source:HGNC Symbol;Acc:HGNC:3357]	ENPP2	-0.9788	0.000241	0.008608
ENSCAFG00000015689	OTUD5	OTU deubiquitinase 5 [Source:HGNC Symbol;Acc:HGNC:25402]	OTUD5	-0.632	0.0002411	0.008608
ENSCAFG00000023338	JUND	jun D proto-oncogene [Source:HGNC Symbol;Acc:HGNC:6206]	JUND	-1.31	0.0002461	0.008719
ENSCAFG00000005589	GAA	glucosidase, alpha; acid [Source:HGNC Symbol;Acc:HGNC:4065]	GAA	-0.6893	0.0002473	0.00872
ENSCAFG00000010672	HYAL3	hyaluronoglucosaminidase 3 [Source:HGNC Symbol;Acc:HGNC:5322]	HYAL3	-0.8916	0.0002613	0.009123
ENSCAFG00000029336	ODF3B	outer dense fiber of sperm tails 3B [Source:HGNC Symbol;Acc:HGNC:34388]	ODF3B	-0.9933	0.0002746	0.009494
ENSCAFG00000014148	ADAMTS7	ADAM metallopeptidase with thrombospondin type 1 motif, 7 [Source:HGNC Symbol;Acc:HGNC:223]	ADAMTS7	-1.382	0.0002769	0.009529
ENSCAFG00000015765	TFE3	transcription factor binding to IGHM enhancer 3 [Source:HGNC Symbol;Acc:HGNC:11752]	TFE3	-0.4871	0.0002814	0.009606
ENSCAFG00000018042	SNX33	sorting nexin 33 [Source:HGNC Symbol;Acc:HGNC:28468]	SNX33	-0.7753	0.0002818	0.009606
ENSCAFG00000010874	SULF2	Canis lupus familiaris sulfatase 2 (SULF2), mRNA. [Source:RefSeq mRNA;Acc:NM_001048090]		-0.7335	0.0002967	0.01006
ENSCAFG00000016710	TMEM175	transmembrane protein 175 [Source:HGNC Symbol;Acc:HGNC:28709]	TMEM175	-0.5179	0.000305	0.01032
ENSCAFG00000016034	TNRC18	trinucleotide repeat containing 18 [Source:HGNC Symbol;Acc:HGNC:11962]	TNRC18	-0.7339	0.0003081	0.0104
ENSCAFG00000008421	ASB5	ankyrin repeat and SOCS box containing 5 [Source:HGNC Symbol;Acc:HGNC:17180]	ASB5	-1.583	0.0003122	0.01049
ENSCAFG00000012663	GPC1	glypican 1 [Source:HGNC Symbol;Acc:HGNC:4449]	GPC1	-0.7078	0.0003148	0.01055
ENSCAFG00000005362	PLD3	phospholipase D family, member 3 [Source:HGNC Symbol;Acc:HGNC:17158]	PLD3	-1.023	0.0003171	0.0106
ENSCAFG00000024667	ENSCAFG00000024667	Uncharacterized protein [Source:UniProtKB/TrEMBL;Acc:F1PI80]		-1.614	0.000322	0.01065
ENSCAFG00000004776	TRANK1	tetratricopeptide repeat and ankyrin repeat containing 1 [Source:HGNC Symbol;Acc:HGNC:29011]	TRANK1	-0.9101	0.0003248	0.01069
ENSCAFG00000007695	SLMAP	sarcolemma associated protein [Source:HGNC Symbol;Acc:HGNC:16643]	SLMAP	-0.5324	0.0003388	0.0111
ENSCAFG00000001037	FER1L6	fer-1-like family member 6 [Source:HGNC Symbol;Acc:HGNC:28065]	FER1L6	-1.369	0.0003399	0.01111
ENSCAFG00000014473	BCHE	butyrylcholinesterase [Source:HGNC Symbol;Acc:HGNC:983]	BCHE	-0.7934	0.00035	0.01141
ENSCAFG00000017866	ISLR	immunoglobulin superfamily containing leucine-rich repeat [Source:HGNC Symbol;Acc:HGNC:6133]	ISLR	-1.03	0.0003515	0.01143
ENSCAFG00000000640	ENSCAFG00000000640	Uncharacterized protein [Source:UniProtKB/TrEMBL;Acc:G1K267]		-0.8924	0.0003543	0.01149
ENSCAFG00000028587	ENSCAFG00000028587	Uncharacterized protein [Source:UniProtKB/TrEMBL;Acc:J9NTX0]		-1.138	0.0003594	0.01158
ENSCAFG00000012559	SF3A1	splicing factor 3a, subunit 1, 120kDa [Source:HGNC Symbol;Acc:HGNC:10765]	SF3A1	-0.5171	0.0003698	0.01184
ENSCAFG00000019696	NPRL3	nitrogen permease regulator-like 3 (S. cerevisiae) [Source:HGNC Symbol;Acc:HGNC:14124]	NPRL3	-0.6323	0.0003765	0.01199
ENSCAFG00000019189	BGN	Canis lupus familiaris biglycan (BGN), mRNA. [Source:RefSeq mRNA;Acc:NM_001003229]		-1.028	0.0003777	0.01199
ENSCAFG00000001181	TRAPPC9	trafficking protein particle complex 9 [Source:HGNC Symbol;Acc:HGNC:30832]	TRAPPC9	-0.661	0.0003797	0.01202
ENSCAFG00000011865	PIGM	phosphatidylinositol glycan anchor biosynthesis, class M [Source:HGNC Symbol;Acc:HGNC:18858]	PIGM	-0.9889	0.0003826	0.01205
ENSCAFG00000016197	DAK	dihydroxyacetone kinase 2 homolog (S. cerevisiae) [Source:HGNC Symbol;Acc:HGNC:24552]	DAK	-1.073	0.0003838	0.01205
ENSCAFG00000016812	SP2	Sp2 transcription factor [Source:HGNC Symbol;Acc:HGNC:11207]	SP2	-0.7315	0.000395	0.01234
ENSCAFG00000011916	CLIP2	CAP-GLY domain containing linker protein 2 [Source:HGNC Symbol;Acc:HGNC:2586]	CLIP2	-0.6019	0.0003981	0.01241
ENSCAFG00000004109	FAM120B	family with sequence similarity 120B [Source:HGNC Symbol;Acc:HGNC:21109]	FAM120B	-0.5278	0.000404	0.01257
ENSCAFG00000016546	PCGF2	polycomb group ring finger 2 [Source:HGNC Symbol;Acc:HGNC:12929]	PCGF2	-0.6851	0.0004137	0.01278
ENSCAFG00000018115	NCAD	Uncharacterized protein [Source:UniProtKB/TrEMBL;Acc:F1PEC4]		-0.7524	0.0004152	0.01278
ENSCAFG00000015315	SLC27A1	solute carrier family 27 (fatty acid transporter), member 1 [Source:HGNC Symbol;Acc:HGNC:10995]	SLC27A1	-0.7118	0.0004207	0.01289
ENSCAFG00000010742	PGAP1	post-GPI attachment to proteins 1 [Source:HGNC Symbol;Acc:HGNC:25712]	PGAP1	-1.047	0.0004271	0.013
ENSCAFG00000016252	ENSCAFG00000016252	Uncharacterized protein [Source:UniProtKB/TrEMBL;Acc:F1PZM9]		-1.293	0.000431	0.0131
ENSCAFG00000023770	TSPYL4	TSPY-like 4 [Source:HGNC Symbol;Acc:HGNC:21559]	TSPYL4	-0.8463	0.0004325	0.01311
ENSCAFG00000007790	POU6F1	POU class 6 homeobox 1 [Source:HGNC Symbol;Acc:HGNC:9224]	POU6F1	-0.7834	0.0004345	0.01312
ENSCAFG00000019525	NPDC1	neural proliferation, differentiation and control, 1 [Source:HGNC Symbol;Acc:HGNC:7899]	NPDC1	-0.7733	0.000437	0.01316
ENSCAFG00000016626	CCDC130	coiled-coil domain containing 130 [Source:HGNC Symbol;Acc:HGNC:28118]	CCDC130	-0.6409	0.0004422	0.01329
ENSCAFG00000001781	WFS1	Wolfram syndrome 1 (wolframin) [Source:HGNC Symbol;Acc:HGNC:12762]	WFS1	-0.6173	0.0004476	0.0134
ENSCAFG00000016501	PALM3	paralemmin 3 [Source:HGNC Symbol;Acc:HGNC:33274]	PALM3	-1.033	0.000463	0.01369
ENSCAFG00000032100	CSRNP3	cysteine-serine-rich nuclear protein 3 [Source:HGNC Symbol;Acc:HGNC:30729]	CSRNP3	-1.072	0.0004637	0.01369
ENSCAFG00000009829	CD2	CD2 molecule [Source:HGNC Symbol;Acc:HGNC:1639]	CD2	-1.142	0.000464	0.01369
ENSCAFG00000011964	GCNT7	glucosaminyl (N-acetyl) transferase family member 7 [Source:HGNC Symbol;Acc:HGNC:16099]	GCNT7	-0.9627	0.0004683	0.01373
ENSCAFG00000018229	ZNF358	zinc finger protein 358 [Source:HGNC Symbol;Acc:HGNC:16838]	ZNF358	-1.004	0.0004894	0.0142
ENSCAFG00000004380	PYGB	phosphorylase, glycogen; brain [Source:HGNC Symbol;Acc:HGNC:9723]	PYGB	-0.5531	0.0004941	0.01425
ENSCAFG00000005725	SLC38A10	solute carrier family 38, member 10 [Source:HGNC Symbol;Acc:HGNC:28237]	SLC38A10	-1.024	0.000503	0.01442
ENSCAFG00000015706	CYTL1	cytokine-like 1 [Source:HGNC Symbol;Acc:HGNC:24435]	CYTL1	-1.57	0.0005087	0.01453
ENSCAFG00000014966	SMPD4	sphingomyelin phosphodiesterase 4, neutral membrane (neutral sphingomyelinase-3) [Source:HGNC Symbol;Acc:HGNC:32949]	SMPD4	-0.4451	0.0005109	0.01453
ENSCAFG00000017257	ENSCAFG00000017257	Uncharacterized protein [Source:UniProtKB/TrEMBL;Acc:F1PKB2]		-0.5891	0.0005165	0.01466
ENSCAFG00000019662	PIGQ	phosphatidylinositol glycan anchor biosynthesis, class Q [Source:HGNC Symbol;Acc:HGNC:14135]	PIGQ	-0.5405	0.0005234	0.01474
ENSCAFG00000004029	TMEM143	transmembrane protein 143 [Source:HGNC Symbol;Acc:HGNC:25603]	TMEM143	-1.116	0.0005281	0.01484
ENSCAFG00000014458	MEPCE	methylphosphate capping enzyme [Source:HGNC Symbol;Acc:HGNC:20247]	MEPCE	-0.6623	0.0005524	0.0155
ENSCAFG00000031411	ENSCAFG00000031411			-1.42	0.0005549	0.01551
ENSCAFG00000011567	USP19	ubiquitin specific peptidase 19 [Source:HGNC Symbol;Acc:HGNC:12617]	USP19	-0.4234	0.0005806	0.01613
ENSCAFG00000019295	MNT	MAX network transcriptional repressor [Source:HGNC Symbol;Acc:HGNC:7188]	MNT	-0.6601	0.0005948	0.01643
ENSCAFG00000018622	DAB2	Dab, mitogen-responsive phosphoprotein, homolog 2 (Drosophila) [Source:HGNC Symbol;Acc:HGNC:2662]	DAB2	-0.6675	0.0006123	0.01672
ENSCAFG00000019500	GAMT	guanidinoacetate N-methyltransferase [Source:HGNC Symbol;Acc:HGNC:4136]	GAMT	-1.191	0.0006373	0.01724
ENSCAFG00000002316	MLIP	muscular LMNA-interacting protein [Source:HGNC Symbol;Acc:HGNC:21355]	MLIP	-1.461	0.0006523	0.01754
ENSCAFG00000022725	ENSCAFG00000022725			-1.289	0.0006539	0.01755
ENSCAFG00000013547	FZD5	frizzled class receptor 5 [Source:HGNC Symbol;Acc:HGNC:4043]	FZD5	-1.336	0.0006751	0.01805
ENSCAFG00000010602	ELF3	E74-like factor 3 (ets domain transcription factor, epithelial-specific ) [Source:HGNC Symbol;Acc:HGNC:3318]	ELF3	-1.194	0.0006767	0.01806
ENSCAFG00000002008	RUNX2	Uncharacterized protein [Source:UniProtKB/TrEMBL;Acc:F1PA56]		-1.003	0.0006917	0.01826
ENSCAFG00000004297	CCDC8	coiled-coil domain containing 8 [Source:HGNC Symbol;Acc:HGNC:25367]	CCDC8	-0.6271	0.0006962	0.01829
ENSCAFG00000000679	SKIV2L	superkiller viralicidic activity 2-like (S. cerevisiae) [Source:HGNC Symbol;Acc:HGNC:10898]	SKIV2L	-0.5878	0.0007154	0.01871
ENSCAFG00000031525	ZNF630	zinc finger protein 630 [Source:HGNC Symbol;Acc:HGNC:28855]	ZNF630	-0.8635	0.0007176	0.01873
ENSCAFG00000014334	HDAC5	histone deacetylase 5 [Source:HGNC Symbol;Acc:HGNC:14068]	HDAC5	-0.6837	0.0007247	0.01885
ENSCAFG00000014679	PLEKHH3	pleckstrin homology domain containing, family H (with MyTH4 domain) member 3 [Source:HGNC Symbol;Acc:HGNC:26105]	PLEKHH3	-0.6877	0.0007288	0.01892
ENSCAFG00000009903	MYLIP	myosin regulatory light chain interacting protein [Source:HGNC Symbol;Acc:HGNC:21155]	MYLIP	-0.6691	0.0007349	0.01898
ENSCAFG00000000448	DDR1	discoidin domain receptor tyrosine kinase 1 [Source:HGNC Symbol;Acc:HGNC:2730]	DDR1	-0.7489	0.0007386	0.019
ENSCAFG00000019947	KLHL36	kelch-like family member 36 [Source:HGNC Symbol;Acc:HGNC:17844]	KLHL36	-0.6238	0.0007517	0.01924
ENSCAFG00000019477	MEGF6	multiple EGF-like-domains 6 [Source:HGNC Symbol;Acc:HGNC:3232]	MEGF6	-1.011	0.0007691	0.01954
ENSCAFG00000019911	PPAPDC3	phosphatidic acid phosphatase type 2 domain containing 3 [Source:HGNC Symbol;Acc:HGNC:28174]	PPAPDC3	-1.192	0.0008027	0.02029
ENSCAFG00000004208	FKRP	fukutin related protein [Source:HGNC Symbol;Acc:HGNC:17997]	FKRP	-0.6743	0.0008093	0.02035
ENSCAFG00000006690	LRFN3	leucine rich repeat and fibronectin type III domain containing 3 [Source:HGNC Symbol;Acc:HGNC:28370]	LRFN3	-0.9976	0.0008229	0.02061
ENSCAFG00000002853	URGCP	upregulator of cell proliferation [Source:HGNC Symbol;Acc:HGNC:30890]	URGCP	-0.501	0.0008242	0.02061
ENSCAFG00000015291	ASMTL	acetylserotonin O-methyltransferase-like [Source:HGNC Symbol;Acc:HGNC:751]	ASMTL	-0.8404	0.0008256	0.02061
ENSCAFG00000014051	ENSCAFG00000014051	Uncharacterized protein [Source:UniProtKB/TrEMBL;Acc:F1PV55]		-0.6274	0.0008266	0.02061
ENSCAFG00000013500	LTBP3	Uncharacterized protein [Source:UniProtKB/TrEMBL;Acc:F1P6Z2]		-0.6027	0.0008391	0.0208
ENSCAFG00000014863	RBM10	RNA binding motif protein 10 [Source:HGNC Symbol;Acc:HGNC:9896]	RBM10	-0.3834	0.0008419	0.0208
ENSCAFG00000016596	PTCHD2	patched domain containing 2 [Source:HGNC Symbol;Acc:HGNC:29251]	PTCHD2	-1.087	0.0008477	0.02091
ENSCAFG00000011992	WDR6	WD repeat domain 6 [Source:HGNC Symbol;Acc:HGNC:12758]	WDR6	-0.4045	0.0008587	0.02114
ENSCAFG00000011022	ROBO4	roundabout, axon guidance receptor, homolog 4 (Drosophila) [Source:HGNC Symbol;Acc:HGNC:17985]	ROBO4	-1.191	0.0008614	0.02117
ENSCAFG00000009519	WISP2	Uncharacterized protein [Source:UniProtKB/TrEMBL;Acc:E2RJ75]		-1.283	0.000869	0.02129
ENSCAFG00000028810	GPIHBP1	glycosylphosphatidylinositol anchored high density lipoprotein binding protein 1 [Source:HGNC Symbol;Acc:HGNC:24945]	GPIHBP1	-1.456	0.0008817	0.02152
ENSCAFG00000015612	GHDC	GH3 domain containing [Source:HGNC Symbol;Acc:HGNC:24438]	GHDC	-0.8011	0.0008936	0.02172
ENSCAFG00000013755	SSTR1	Canis lupus familiaris somatostatin receptor 1 (SSTR1), mRNA. [Source:RefSeq mRNA;Acc:NM_001031816]		-1.378	0.0008972	0.02175
ENSCAFG00000016342	PCDH7	protocadherin 7 [Source:HGNC Symbol;Acc:HGNC:8659]	PCDH7	-0.5443	0.0009074	0.02192
ENSCAFG00000018961	PRKAA2	protein kinase, AMP-activated, alpha 2 catalytic subunit [Source:HGNC Symbol;Acc:HGNC:9377]	PRKAA2	-1.073	0.0009101	0.02195
ENSCAFG00000019387	SKI	SKI proto-oncogene [Source:HGNC Symbol;Acc:HGNC:10896]	SKI	-0.5876	0.000916	0.02202
ENSCAFG00000001563	HSF1	heat shock transcription factor 1 [Source:HGNC Symbol;Acc:HGNC:5224]	HSF1	-0.6062	0.0009523	0.02278
ENSCAFG00000018358	CCL25	Canis lupus familiaris chemokine (C-C motif) ligand 25 (CCL25), mRNA. [Source:RefSeq mRNA;Acc:NM_001005259]		-1.118	0.0009638	0.02298
ENSCAFG00000001040	TRMT12	tRNA methyltransferase 12 homolog (S. cerevisiae) [Source:HGNC Symbol;Acc:HGNC:26091]	TRMT12	-1.15	0.0009701	0.02309
ENSCAFG00000018782	PRLR	prolactin receptor [Source:HGNC Symbol;Acc:HGNC:9446]	PRLR	-0.8023	0.001008	0.02383
ENSCAFG00000029214	NPB	neuropeptide B [Source:HGNC Symbol;Acc:HGNC:30099]	NPB	-1.445	0.001011	0.02386
ENSCAFG00000017498	CORO2B	coronin, actin binding protein, 2B [Source:HGNC Symbol;Acc:HGNC:2256]	CORO2B	-0.8733	0.001015	0.02389
ENSCAFG00000018992	TMEM61	transmembrane protein 61 [Source:HGNC Symbol;Acc:HGNC:27296]	TMEM61	-1.353	0.00103	0.02407
ENSCAFG00000004474	CACNB2	calcium channel, voltage-dependent, beta 2 subunit [Source:HGNC Symbol;Acc:HGNC:1402]	CACNB2	-0.7738	0.001032	0.02407
ENSCAFG00000003672	FZD8	frizzled class receptor 8 [Source:HGNC Symbol;Acc:HGNC:4046]	FZD8	-0.9227	0.001036	0.02413
ENSCAFG00000002876	TPBG	trophoblast glycoprotein [Source:HGNC Symbol;Acc:HGNC:12004]	TPBG	-1.409	0.001052	0.02443
ENSCAFG00000016940	TBC1D10B	TBC1 domain family, member 10B [Source:HGNC Symbol;Acc:HGNC:24510]	TBC1D10B	-0.4337	0.001056	0.02447
ENSCAFG00000005393	MAP3K10	mitogen-activated protein kinase kinase kinase 10 [Source:HGNC Symbol;Acc:HGNC:6849]	MAP3K10	-0.7121	0.001063	0.02449
ENSCAFG00000014944	UBA1	ubiquitin-like modifier activating enzyme 1 [Source:HGNC Symbol;Acc:HGNC:12469]	UBA1	-0.4569	0.001072	0.0246
ENSCAFG00000030990	C15orf59	chromosome 15 open reading frame 59 [Source:HGNC Symbol;Acc:HGNC:33753]	C15orf59	-1.118	0.001078	0.0246
ENSCAFG00000010640	SLC2A10	solute carrier family 2 (facilitated glucose transporter), member 10 [Source:HGNC Symbol;Acc:HGNC:13444]	SLC2A10	-0.8417	0.001078	0.0246
ENSCAFG00000008359	DCHS2	dachsous cadherin-related 2 [Source:HGNC Symbol;Acc:HGNC:23111]	DCHS2	-1.475	0.001083	0.0246
ENSCAFG00000009510	EXD1	exonuclease 3'-5' domain containing 1 [Source:HGNC Symbol;Acc:HGNC:28507]	EXD1	-1.028	0.001085	0.0246
ENSCAFG00000012773	USP21	ubiquitin specific peptidase 21 [Source:HGNC Symbol;Acc:HGNC:12620]	USP21	-0.473	0.001098	0.02469
ENSCAFG00000029341	ENSCAFG00000029341	Uncharacterized protein [Source:UniProtKB/TrEMBL;Acc:J9NWH7]		-0.7171	0.001111	0.02482
ENSCAFG00000006827	RAD21L1	RAD21-like 1 (S. pombe) [Source:HGNC Symbol;Acc:HGNC:16271]	RAD21L1	-1.15	0.001113	0.02482
ENSCAFG00000001534	TLE4	transducin-like enhancer of split 4 [Source:HGNC Symbol;Acc:HGNC:11840]	TLE4	-0.5832	0.001115	0.02484
ENSCAFG00000020172	MVB12B	multivesicular body subunit 12B [Source:HGNC Symbol;Acc:HGNC:23368]	MVB12B	-0.4658	0.00112	0.0249
ENSCAFG00000005572	CBX4	chromobox homolog 4 [Source:HGNC Symbol;Acc:HGNC:1554]	CBX4	-0.8696	0.001131	0.02504
ENSCAFG00000020343	IFI44L	interferon-induced protein 44-like [Source:HGNC Symbol;Acc:HGNC:17817]	IFI44L	-0.9393	0.001133	0.02504
ENSCAFG00000005545	ENGASE	endo-beta-N-acetylglucosaminidase [Source:HGNC Symbol;Acc:HGNC:24622]	ENGASE	-1.059	0.001138	0.02508
ENSCAFG00000005054	ZRANB3	zinc finger, RAN-binding domain containing 3 [Source:HGNC Symbol;Acc:HGNC:25249]	ZRANB3	-0.5162	0.001142	0.02513
ENSCAFG00000010107	BMPR1B	bone morphogenetic protein receptor, type IB [Source:HGNC Symbol;Acc:HGNC:1077]	BMPR1B	-1.059	0.001144	0.02513
ENSCAFG00000031602	XAF1	XIAP associated factor 1 [Source:HGNC Symbol;Acc:HGNC:30932]	XAF1	-1.291	0.001152	0.02522
ENSCAFG00000008875	TIPARP	TCDD-inducible poly(ADP-ribose) polymerase [Source:HGNC Symbol;Acc:HGNC:23696]	TIPARP	-0.7513	0.001153	0.02522
ENSCAFG00000016488	PRKACA	Canis lupus familiaris protein kinase, cAMP-dependent, catalytic, alpha (PRKACA), mRNA. [Source:RefSeq mRNA;Acc:NM_001003032]		-0.6034	0.001159	0.02531
ENSCAFG00000013951	TM7SF2	transmembrane 7 superfamily member 2 [Source:HGNC Symbol;Acc:HGNC:11863]	TM7SF2	-1.207	0.001189	0.02578
ENSCAFG00000003156	MYH14	myosin, heavy chain 14, non-muscle [Source:HGNC Symbol;Acc:HGNC:23212]	MYH14	-0.7294	0.00119	0.02578
ENSCAFG00000010937	CHKA	choline kinase alpha [Source:HGNC Symbol;Acc:HGNC:1937]	CHKA	-0.9121	0.0012	0.02592
ENSCAFG00000015657	PCSK1N	proprotein convertase subtilisin/kexin type 1 inhibitor [Source:HGNC Symbol;Acc:HGNC:17301]	PCSK1N	-1.294	0.001201	0.02592
ENSCAFG00000005640	SGSH	Canis lupus familiaris N-sulfoglucosamine sulfohydrolase (SGSH), mRNA. [Source:RefSeq mRNA;Acc:NM_001003114]		-0.9664	0.00121	0.02603
ENSCAFG00000015071	ATG9A	autophagy related 9A [Source:HGNC Symbol;Acc:HGNC:22408]	ATG9A	-0.5271	0.001212	0.02603
ENSCAFG00000000641	HSPA1	Canis lupus familiaris heat shock protein 70 (HSP70), mRNA. [Source:RefSeq mRNA;Acc:NM_001003067]		-0.8524	0.001212	0.02603
ENSCAFG00000006496	MITF	Canis lupus familiaris microphthalmia-associated transcription factor (MITF), mRNA. [Source:RefSeq mRNA;Acc:NM_001003337]		-0.8354	0.00123	0.02637
ENSCAFG00000017017	THBS3	thrombospondin 3 [Source:HGNC Symbol;Acc:HGNC:11787]	THBS3	-0.9618	0.001237	0.02649
ENSCAFG00000011728	RAB42	RAB42, member RAS oncogene family [Source:HGNC Symbol;Acc:HGNC:28702]	RAB42	-1.342	0.00124	0.02651
ENSCAFG00000016154	TMEM63A	transmembrane protein 63A [Source:HGNC Symbol;Acc:HGNC:29118]	TMEM63A	-0.8202	0.001242	0.02652
ENSCAFG00000009076	PLBD2	phospholipase B domain containing 2 [Source:HGNC Symbol;Acc:HGNC:27283]	PLBD2	-0.8791	0.001259	0.02676
ENSCAFG00000008711	MME	Uncharacterized protein [Source:UniProtKB/TrEMBL;Acc:E2RQ25]		-0.8822	0.001265	0.02683
ENSCAFG00000019717	BSG	basigin (Ok blood group) [Source:HGNC Symbol;Acc:HGNC:1116]	BSG	-0.752	0.001277	0.02702
ENSCAFG00000015724	INTS5	integrator complex subunit 5 [Source:HGNC Symbol;Acc:HGNC:29352]	INTS5	-0.6084	0.00129	0.02708
ENSCAFG00000001021	JADE2	jade family PHD finger 2 [Source:HGNC Symbol;Acc:HGNC:22984]	JADE2	-0.6018	0.001305	0.02728
ENSCAFG00000019605	IKBKG	inhibitor of kappa light polypeptide gene enhancer in B-cells, kinase gamma [Source:HGNC Symbol;Acc:HGNC:5961]	IKBKG	-0.4204	0.001317	0.02747
ENSCAFG00000004361	IRF2BP1	interferon regulatory factor 2 binding protein 1 [Source:HGNC Symbol;Acc:HGNC:21728]	IRF2BP1	-0.7361	0.001331	0.02766
ENSCAFG00000014220	C1R	complement component 1, r subcomponent [Source:HGNC Symbol;Acc:HGNC:1246]	C1R	-0.8088	0.001331	0.02766
ENSCAFG00000009905	MMP-9	Canis lupus familiaris matrix metallopeptidase 9 (gelatinase B, 92kDa gelatinase, 92kDa type IV collagenase) (MMP9), mRNA. [Source:RefSeq mRNA;Acc:NM_001003219]		-1.171	0.001339	0.02778
ENSCAFG00000009462	PRELP	proline/arginine-rich end leucine-rich repeat protein [Source:HGNC Symbol;Acc:HGNC:9357]	PRELP	-1.053	0.001351	0.02792
ENSCAFG00000002741	MYO6	myosin VI [Source:HGNC Symbol;Acc:HGNC:7605]	MYO6	-0.826	0.001353	0.02792
ENSCAFG00000019841	CELSR2	cadherin, EGF LAG seven-pass G-type receptor 2 [Source:HGNC Symbol;Acc:HGNC:3231]	CELSR2	-0.7485	0.001377	0.02828
ENSCAFG00000016967	PDK2	pyruvate dehydrogenase kinase, isozyme 2 [Source:HGNC Symbol;Acc:HGNC:8810]	PDK2	-0.4969	0.001382	0.02836
ENSCAFG00000009193	AMBRA1	autophagy/beclin-1 regulator 1 [Source:HGNC Symbol;Acc:HGNC:25990]	AMBRA1	-0.424	0.001431	0.02903
ENSCAFG00000006323	LAMP1	lysosomal-associated membrane protein 1 [Source:HGNC Symbol;Acc:HGNC:6499]	LAMP1	-0.5303	0.001435	0.02904
ENSCAFG00000011091	XG	Xg blood group [Source:HGNC Symbol;Acc:HGNC:12806]	XG	-0.7254	0.001438	0.02905
ENSCAFG00000002561	FIZ1	FLT3-interacting zinc finger 1 [Source:HGNC Symbol;Acc:HGNC:25917]	FIZ1	-0.4628	0.001442	0.02909
ENSCAFG00000017621	CARM1	coactivator-associated arginine methyltransferase 1 [Source:HGNC Symbol;Acc:HGNC:23393]	CARM1	-0.5434	0.001484	0.02972
ENSCAFG00000030258	ENSCAFG00000030258	Uncharacterized protein [Source:UniProtKB/TrEMBL;Acc:E2RCC8]		-1.198	0.0015	0.03001
ENSCAFG00000010846	PFKL	phosphofructokinase, liver [Source:HGNC Symbol;Acc:HGNC:8876]	PFKL	-1.036	0.001535	0.03062
ENSCAFG00000004644	ENOX1	ecto-NOX disulfide-thiol exchanger 1 [Source:HGNC Symbol;Acc:HGNC:25474]	ENOX1	-1.003	0.001538	0.03064
ENSCAFG00000010719	SEMA3B	sema domain, immunoglobulin domain (Ig), short basic domain, secreted, (semaphorin) 3B [Source:HGNC Symbol;Acc:HGNC:10724]	SEMA3B	-0.8868	0.001541	0.03065
ENSCAFG00000012683	TSTD1	thiosulfate sulfurtransferase (rhodanese)-like domain containing 1 [Source:HGNC Symbol;Acc:HGNC:35410]	TSTD1	-0.8183	0.001561	0.03084
ENSCAFG00000002572	SBK2	SH3 domain binding kinase family, member 2 [Source:HGNC Symbol;Acc:HGNC:34416]	SBK2	-1.425	0.001579	0.03101
ENSCAFG00000015914	PELP1	proline, glutamate and leucine rich protein 1 [Source:HGNC Symbol;Acc:HGNC:30134]	PELP1	-0.479	0.001598	0.03121
ENSCAFG00000013467	OR	Canis lupus familiaris P450 (cytochrome) oxidoreductase (POR), mRNA. [Source:RefSeq mRNA;Acc:NM_001177805]		-0.5194	0.00161	0.03136
ENSCAFG00000015868	ASRGL1	asparaginase like 1 [Source:HGNC Symbol;Acc:HGNC:16448]	ASRGL1	-0.8285	0.001623	0.03154
ENSCAFG00000005737	SFRP1	secreted frizzled-related protein 1 [Source:HGNC Symbol;Acc:HGNC:10776]	SFRP1	-0.7376	0.001635	0.03169
ENSCAFG00000018670	PGM1	phosphoglucomutase 1 [Source:HGNC Symbol;Acc:HGNC:8905]	PGM1	-0.9132	0.001635	0.03169
ENSCAFG00000005133	LTBP4	latent transforming growth factor beta binding protein 4 [Source:HGNC Symbol;Acc:HGNC:6717]	LTBP4	-1.209	0.001643	0.0318
ENSCAFG00000013010	TBL2	transducin (beta)-like 2 [Source:HGNC Symbol;Acc:HGNC:11586]	TBL2	-0.9295	0.001665	0.03213
ENSCAFG00000005973	SIPA1L3	signal-induced proliferation-associated 1 like 3 [Source:HGNC Symbol;Acc:HGNC:23801]	SIPA1L3	-0.6341	0.001733	0.03314
ENSCAFG00000004924	UBE2E2	ubiquitin-conjugating enzyme E2E 2 [Source:HGNC Symbol;Acc:HGNC:12478]	UBE2E2	-0.9854	0.001737	0.03314
ENSCAFG00000000040	CCDC102B	coiled-coil domain containing 102B [Source:HGNC Symbol;Acc:HGNC:26295]	CCDC102B	-1.273	0.001753	0.03337
ENSCAFG00000020049	SPTAN1	spectrin, alpha, non-erythrocytic 1 [Source:HGNC Symbol;Acc:HGNC:11273]	SPTAN1	-0.6207	0.001773	0.03368
ENSCAFG00000019974	CDH13	cadherin 13 [Source:HGNC Symbol;Acc:HGNC:1753]	CDH13	-1.277	0.001783	0.03372
ENSCAFG00000000406	PPP1R10	protein phosphatase 1, regulatory subunit 10 [Source:HGNC Symbol;Acc:HGNC:9284]	PPP1R10	-0.6728	0.001791	0.03383
ENSCAFG00000002145	ENSCAFG00000002145	Uncharacterized protein [Source:UniProtKB/TrEMBL;Acc:F1PSF2]		-1.378	0.001807	0.03399
ENSCAFG00000013200	SCAP	SREBF chaperone [Source:HGNC Symbol;Acc:HGNC:30634]	SCAP	-0.9158	0.001809	0.03399
ENSCAFG00000019267	DNASE1	Canis lupus familiaris deoxyribonuclease I (DNASE1), mRNA. [Source:RefSeq mRNA;Acc:NM_001002946]		-1.253	0.001818	0.03409
ENSCAFG00000001581	ADAMTSL1	ADAMTS-like 1 [Source:HGNC Symbol;Acc:HGNC:14632]	ADAMTSL1	-0.8797	0.001819	0.03409
ENSCAFG00000000482	FLT4	fms-related tyrosine kinase 4 [Source:HGNC Symbol;Acc:HGNC:3767]	FLT4	-0.6942	0.001822	0.0341
ENSCAFG00000011365	CRB1	crumbs family member 1, photoreceptor morphogenesis associated [Source:HGNC Symbol;Acc:HGNC:2343]	CRB1	-1.318	0.001841	0.03427
ENSCAFG00000016286	DNAJB1	DnaJ (Hsp40) homolog, subfamily B, member 1 [Source:HGNC Symbol;Acc:HGNC:5270]	DNAJB1	-0.5733	0.001862	0.03441
ENSCAFG00000017567	SMAD2	SMAD family member 2 [Source:HGNC Symbol;Acc:HGNC:6768]	SMAD2	-0.816	0.001873	0.03451
ENSCAFG00000003081	PABPC4	poly(A) binding protein, cytoplasmic 4 (inducible form) [Source:HGNC Symbol;Acc:HGNC:8557]	PABPC4	-0.7209	0.001918	0.03505
ENSCAFG00000017366	KANK2	KN motif and ankyrin repeat domains 2 [Source:HGNC Symbol;Acc:HGNC:29300]	KANK2	-0.5886	0.001929	0.03513
ENSCAFG00000004143	GATA2	GATA binding protein 2 [Source:HGNC Symbol;Acc:HGNC:4171]	GATA2	-0.7135	0.00194	0.03522
ENSCAFG00000009329	PDLIM2	PDZ and LIM domain 2 (mystique) [Source:HGNC Symbol;Acc:HGNC:13992]	PDLIM2	-0.9361	0.001942	0.03522
ENSCAFG00000005015	CCDC97	coiled-coil domain containing 97 [Source:HGNC Symbol;Acc:HGNC:28289]	CCDC97	-0.581	0.001958	0.0354
ENSCAFG00000000669	EHMT2	euchromatic histone-lysine N-methyltransferase 2 [Source:HGNC Symbol;Acc:HGNC:14129]	EHMT2	-0.5239	0.001963	0.03544
ENSCAFG00000008871	ANTXR2	anthrax toxin receptor 2 [Source:HGNC Symbol;Acc:HGNC:21732]	ANTXR2	-1.024	0.001966	0.03545
ENSCAFG00000015089	FAM134A	family with sequence similarity 134, member A [Source:HGNC Symbol;Acc:HGNC:28450]	FAM134A	-0.4302	0.001975	0.03556
ENSCAFG00000005157	THBD	Canis lupus familiaris thrombomodulin (THBD), mRNA. [Source:RefSeq mRNA;Acc:NM_001006953]		-0.9672	0.001987	0.03564
ENSCAFG00000005677	ARAP1	ArfGAP with RhoGAP domain, ankyrin repeat and PH domain 1 [Source:HGNC Symbol;Acc:HGNC:16925]	ARAP1	-0.5692	0.001991	0.03567
ENSCAFG00000000871	BRD2	Canis lupus familiaris bromodomain containing 2 (BRD2), mRNA. [Source:RefSeq mRNA;Acc:NM_001048087]		-0.3748	0.002015	0.03601
ENSCAFG00000004135	EEFSEC	eukaryotic elongation factor, selenocysteine-tRNA-specific [Source:HGNC Symbol;Acc:HGNC:24614]	EEFSEC	-0.5606	0.00203	0.03623
ENSCAFG00000023086	SF1	Uncharacterized protein [Source:UniProtKB/TrEMBL;Acc:F1PHU7]		-0.6016	0.002045	0.03633
ENSCAFG00000011403	ASPM	Canis lupus familiaris asp (abnormal spindle) homolog, microcephaly associated (Drosophila) (ASPM), mRNA. [Source:RefSeq mRNA;Acc:NM_001197076]		-1.063	0.002054	0.03639
ENSCAFG00000030304	ZSCAN26	zinc finger and SCAN domain containing 26 [Source:HGNC Symbol;Acc:HGNC:12978]	ZSCAN26	-0.7265	0.002072	0.03656
ENSCAFG00000019592	FAM3A	family with sequence similarity 3, member A [Source:HGNC Symbol;Acc:HGNC:13749]	FAM3A	-0.7207	0.002121	0.0373
ENSCAFG00000019385	GNG7	guanine nucleotide binding protein (G protein), gamma 7 [Source:HGNC Symbol;Acc:HGNC:4410]	GNG7	-0.908	0.002159	0.03778
ENSCAFG00000001356	PDGFB	Canis lupus familiaris platelet-derived growth factor beta polypeptide (PDGFB), mRNA. [Source:RefSeq mRNA;Acc:NM_001003383]		-0.8258	0.002162	0.03779
ENSCAFG00000011825	BCAS1	breast carcinoma amplified sequence 1 [Source:HGNC Symbol;Acc:HGNC:974]	BCAS1	-1.203	0.002168	0.03779
ENSCAFG00000005225	PLB1	phospholipase B1 [Source:HGNC Symbol;Acc:HGNC:30041]	PLB1	-0.9989	0.002168	0.03779
ENSCAFG00000011879	MOSPD2	motile sperm domain containing 2 [Source:HGNC Symbol;Acc:HGNC:28381]	MOSPD2	-0.8025	0.002172	0.03779
ENSCAFG00000017599	PIAS2	protein inhibitor of activated STAT, 2 [Source:HGNC Symbol;Acc:HGNC:17311]	PIAS2	-0.6586	0.002173	0.03779
ENSCAFG00000009003	DDX60	DEAD (Asp-Glu-Ala-Asp) box polypeptide 60 [Source:HGNC Symbol;Acc:HGNC:25942]	DDX60	-1.18	0.002178	0.03783
ENSCAFG00000018436	SREBF1	sterol regulatory element binding transcription factor 1 [Source:HGNC Symbol;Acc:HGNC:11289]	SREBF1	-1.108	0.002187	0.03792
ENSCAFG00000010203	GCN1L1	GCN1 general control of amino-acid synthesis 1-like 1 (yeast) [Source:HGNC Symbol;Acc:HGNC:4199]	GCN1L1	-0.5315	0.002188	0.03792
ENSCAFG00000017616	LARP6	La ribonucleoprotein domain family, member 6 [Source:HGNC Symbol;Acc:HGNC:24012]	LARP6	-0.8752	0.002234	0.03848
ENSCAFG00000000936	PACSIN2	protein kinase C and casein kinase substrate in neurons 2 [Source:HGNC Symbol;Acc:HGNC:8571]	PACSIN2	-0.7311	0.002247	0.03861
ENSCAFG00000004608	CLPTM1	cleft lip and palate associated transmembrane protein 1 [Source:HGNC Symbol;Acc:HGNC:2087]	CLPTM1	-0.7286	0.002258	0.03863
ENSCAFG00000028621	OLFML2A	olfactomedin-like 2A [Source:HGNC Symbol;Acc:HGNC:27270]	OLFML2A	-0.9213	0.002259	0.03863
ENSCAFG00000010729	MGRC	Uncharacterized protein [Source:UniProtKB/TrEMBL;Acc:E2QWI0]		-1.023	0.002271	0.03875
ENSCAFG00000019565	CLCN7	chloride channel, voltage-sensitive 7 [Source:HGNC Symbol;Acc:HGNC:2025]	CLCN7	-0.4516	0.002292	0.03898
ENSCAFG00000004878	WDR86	WD repeat domain 86 [Source:HGNC Symbol;Acc:HGNC:28020]	WDR86	-1.063	0.002343	0.03949
ENSCAFG00000007126	HPN	hepsin [Source:HGNC Symbol;Acc:HGNC:5155]	HPN	-1.14	0.002371	0.0398
ENSCAFG00000006086	PCDHGC5	protocadherin gamma subfamily C, 5 [Source:HGNC Symbol;Acc:HGNC:8718]	PCDHGC5	-0.6631	0.002372	0.0398
ENSCAFG00000001434	ENSCAFG00000001434	Uncharacterized protein [Source:UniProtKB/TrEMBL;Acc:F1PHR7]		-0.4479	0.002389	0.03988
ENSCAFG00000006044	TRPC4	transient receptor potential cation channel, subfamily C, member 4 [Source:HGNC Symbol;Acc:HGNC:12336]	TRPC4	-1.071	0.002391	0.03988
ENSCAFG00000008652	SHROOM3	shroom family member 3 [Source:HGNC Symbol;Acc:HGNC:30422]	SHROOM3	-0.7874	0.002436	0.04045
ENSCAFG00000031753	ENSCAFG00000031753	Uncharacterized protein [Source:UniProtKB/TrEMBL;Acc:F1PNY2]		-1.255	0.002437	0.04045
ENSCAFG00000019561	LCN8	lipocalin 8 [Source:HGNC Symbol;Acc:HGNC:27038]	LCN8	-1.276	0.002442	0.04045
ENSCAFG00000004606	BIN1	bridging integrator 1 [Source:HGNC Symbol;Acc:HGNC:1052]	BIN1	-0.4826	0.002442	0.04045
ENSCAFG00000016734	EFNB1	ephrin-B1 [Source:HGNC Symbol;Acc:HGNC:3226]	EFNB1	-0.4716	0.002447	0.04049
ENSCAFG00000016566	CC2D1A	coiled-coil and C2 domain containing 1A [Source:HGNC Symbol;Acc:HGNC:30237]	CC2D1A	-0.7916	0.00245	0.04049
ENSCAFG00000006757	PPFIBP2	PTPRF interacting protein, binding protein 2 (liprin beta 2) [Source:HGNC Symbol;Acc:HGNC:9250]	PPFIBP2	-0.6947	0.002488	0.04088
ENSCAFG00000016023	ADCK3	aarF domain containing kinase 3 [Source:HGNC Symbol;Acc:HGNC:16812]	ADCK3	-0.6873	0.002528	0.0414
ENSCAFG00000031828	IGFBPL1	insulin-like growth factor binding protein-like 1 [Source:HGNC Symbol;Acc:HGNC:20081]	IGFBPL1	-1.216	0.002528	0.0414
ENSCAFG00000014866	ZFYVE28	zinc finger, FYVE domain containing 28 [Source:HGNC Symbol;Acc:HGNC:29334]	ZFYVE28	-0.8947	0.002532	0.04142
ENSCAFG00000000533	PRRC2A	proline-rich coiled-coil 2A [Source:HGNC Symbol;Acc:HGNC:13918]	PRRC2A	-0.529	0.002551	0.04165
ENSCAFG00000007902	SLC11A2	solute carrier family 11 (proton-coupled divalent metal ion transporter), member 2 [Source:HGNC Symbol;Acc:HGNC:10908]	SLC11A2	-0.9581	0.002553	0.04165
ENSCAFG00000023062	FYB	FYN binding protein [Source:HGNC Symbol;Acc:HGNC:4036]	FYB	-1.207	0.002556	0.04165
ENSCAFG00000025384	PML	promyelocytic leukemia [Source:HGNC Symbol;Acc:HGNC:9113]	PML	-0.6802	0.002558	0.04165
ENSCAFG00000003874	NUCB1	nucleobindin 1 [Source:HGNC Symbol;Acc:HGNC:8043]	NUCB1	-0.5437	0.002567	0.0417
ENSCAFG00000019687	ENSCAFG00000019687	Uncharacterized protein [Source:UniProtKB/TrEMBL;Acc:F1PCK9]		-0.6024	0.002568	0.0417
ENSCAFG00000001567	SH3GL2	SH3-domain GRB2-like 2 [Source:HGNC Symbol;Acc:HGNC:10831]	SH3GL2	-0.9956	0.002572	0.0417
ENSCAFG00000014315	ITGAD	Canis lupus familiaris integrin, alpha D (ITGAD), mRNA. [Source:RefSeq mRNA;Acc:NM_001110802]		-1.159	0.00258	0.04178
ENSCAFG00000014927	NELFA	negative elongation factor complex member A [Source:HGNC Symbol;Acc:HGNC:12768]	NELFA	-0.4663	0.002599	0.04194
ENSCAFG00000009840	FAM13A	family with sequence similarity 13, member A [Source:HGNC Symbol;Acc:HGNC:19367]	FAM13A	-1.243	0.002624	0.04215
ENSCAFG00000020034	VAT1L	vesicle amine transport 1-like [Source:HGNC Symbol;Acc:HGNC:29315]	VAT1L	-1.342	0.002647	0.04238
ENSCAFG00000002041	SULT1C2	sulfotransferase family, cytosolic, 1C, member 2 [Source:HGNC Symbol;Acc:HGNC:11456]	SULT1C2	-1.357	0.002667	0.04265
ENSCAFG00000015427	ZNF503	zinc finger protein 503 [Source:HGNC Symbol;Acc:HGNC:23589]	ZNF503	-0.976	0.002699	0.04306
ENSCAFG00000017018	COL1A1	Canis lupus familiaris collagen, type I, alpha 1 (COL1A1), mRNA. [Source:RefSeq mRNA;Acc:NM_001003090]		-1.183	0.002717	0.0432
ENSCAFG00000000430	ESR1	estrogen receptor 1 [Source:HGNC Symbol;Acc:HGNC:3467]	ESR1	-0.9526	0.002754	0.04365
ENSCAFG00000014906	KLHL22	kelch-like family member 22 [Source:HGNC Symbol;Acc:HGNC:25888]	KLHL22	-0.7661	0.002784	0.04397
ENSCAFG00000007900	ELL2	elongation factor, RNA polymerase II, 2 [Source:HGNC Symbol;Acc:HGNC:17064]	ELL2	-1.031	0.002793	0.04403
ENSCAFG00000014098	C1RL	complement component 1, r subcomponent-like [Source:HGNC Symbol;Acc:HGNC:21265]	C1RL	-0.6933	0.002794	0.04403
ENSCAFG00000030215	ENSCAFG00000030215	Uncharacterized protein [Source:UniProtKB/TrEMBL;Acc:J9NXX6]		-0.9314	0.002836	0.04457
ENSCAFG00000016610	RNF111	ring finger protein 111 [Source:HGNC Symbol;Acc:HGNC:17384]	RNF111	-0.3406	0.002837	0.04457
ENSCAFG00000019483	TMEM210	transmembrane protein 210 [Source:HGNC Symbol;Acc:HGNC:34059]	TMEM210	-0.5086	0.00287	0.04489
ENSCAFG00000020290	DAB2IP	DAB2 interacting protein [Source:HGNC Symbol;Acc:HGNC:17294]	DAB2IP	-0.3778	0.002918	0.04544
ENSCAFG00000012999	PPIP5K1	diphosphoinositol pentakisphosphate kinase 1 [Source:HGNC Symbol;Acc:HGNC:29023]	PPIP5K1	-0.7484	0.002925	0.0455
ENSCAFG00000004648	CRTAP	cartilage associated protein [Source:HGNC Symbol;Acc:HGNC:2379]	CRTAP	-0.5136	0.002929	0.04551
ENSCAFG00000008384	SLC38A7	solute carrier family 38, member 7 [Source:HGNC Symbol;Acc:HGNC:25582]	SLC38A7	-0.5081	0.002944	0.04565
ENSCAFG00000013739	TET1	tet methylcytosine dioxygenase 1 [Source:HGNC Symbol;Acc:HGNC:29484]	TET1	-1.285	0.002958	0.04581
ENSCAFG00000015888	INCENP	inner centromere protein antigens 135/155kDa [Source:HGNC Symbol;Acc:HGNC:6058]	INCENP	-0.459	0.002987	0.04607
ENSCAFG00000017644	GALNT10	polypeptide N-acetylgalactosaminyltransferase 10 [Source:HGNC Symbol;Acc:HGNC:19873]	GALNT10	-0.9638	0.00301	0.04621
ENSCAFG00000029158	ZNF385A	zinc finger protein 385A [Source:HGNC Symbol;Acc:HGNC:17521]	ZNF385A	-0.8687	0.003043	0.04648
ENSCAFG00000029494	CEND1	cell cycle exit and neuronal differentiation 1 [Source:HGNC Symbol;Acc:HGNC:24153]	CEND1	-0.9811	0.003068	0.04675
ENSCAFG00000001453	RASEF	RAS and EF-hand domain containing [Source:HGNC Symbol;Acc:HGNC:26464]	RASEF	-1.153	0.003093	0.047
ENSCAFG00000000259	OS9	osteosarcoma amplified 9, endoplasmic reticulum lectin [Source:HGNC Symbol;Acc:HGNC:16994]	OS9	-0.5789	0.003094	0.047
ENSCAFG00000005373	SLC24A3	solute carrier family 24 (sodium/potassium/calcium exchanger), member 3 [Source:HGNC Symbol;Acc:HGNC:10977]	SLC24A3	-0.7635	0.003132	0.04743
ENSCAFG00000017149	IGDCC3	immunoglobulin superfamily, DCC subclass, member 3 [Source:HGNC Symbol;Acc:HGNC:9700]	IGDCC3	-0.677	0.00315	0.0476
ENSCAFG00000004813	HSL	Uncharacterized protein [Source:UniProtKB/TrEMBL;Acc:F1P785]		-0.6769	0.003184	0.04776
ENSCAFG00000009127	BBS2	Bardet-Biedl syndrome 2 [Source:HGNC Symbol;Acc:HGNC:967]	BBS2	-0.4929	0.003215	0.04818
ENSCAFG00000010667	SIDT1	SID1 transmembrane family, member 1 [Source:HGNC Symbol;Acc:HGNC:25967]	SIDT1	-1.087	0.003239	0.04844
ENSCAFG00000001104	RANGAP1	Ran GTPase activating protein 1 [Source:HGNC Symbol;Acc:HGNC:9854]	RANGAP1	-0.417	0.003244	0.04844
ENSCAFG00000010457	FAM65B	family with sequence similarity 65, member B [Source:HGNC Symbol;Acc:HGNC:13872]	FAM65B	-0.9103	0.00326	0.04859
ENSCAFG00000010382	APBA2	amyloid beta (A4) precursor protein-binding, family A, member 2 [Source:HGNC Symbol;Acc:HGNC:579]	APBA2	-1.162	0.003311	0.04925
ENSCAFG00000001571	LRFN2	leucine rich repeat and fibronectin type III domain containing 2 [Source:HGNC Symbol;Acc:HGNC:21226]	LRFN2	-0.9918	0.003319	0.04926
ENSCAFG00000007084	FAM110B	family with sequence similarity 110, member B [Source:HGNC Symbol;Acc:HGNC:28587]	FAM110B	-0.6842	0.003335	0.04945
ENSCAFG00000007145	TM9SF4	transmembrane 9 superfamily protein member 4 [Source:HGNC Symbol;Acc:HGNC:30797]	TM9SF4	-0.4933	0.003397	0.05012
ENSCAFG00000006735	GZMA	granzyme A (granzyme 1, cytotoxic T-lymphocyte-associated serine esterase 3) [Source:HGNC Symbol;Acc:HGNC:4708]	GZMA	-1.099	0.003469	0.05102
ENSCAFG00000023413	TTC32	tetratricopeptide repeat domain 32 [Source:HGNC Symbol;Acc:HGNC:32954]	TTC32	-0.6174	0.00349	0.05121
ENSCAFG00000029822	VPS26B	vacuolar protein sorting 26 homolog B (S. pombe) [Source:HGNC Symbol;Acc:HGNC:28119]	VPS26B	-0.4076	0.003501	0.05133
ENSCAFG00000030682	ENSCAFG00000030682	Uncharacterized protein [Source:UniProtKB/TrEMBL;Acc:J9P536]		-1.185	0.003509	0.05139
ENSCAFG00000025299	AOH3	Canis lupus familiaris aldehyde oxidase 3 (AOH3), mRNA. [Source:RefSeq mRNA;Acc:NM_001048132]		-1.115	0.003529	0.05149
ENSCAFG00000017434	TMEM205	transmembrane protein 205 [Source:HGNC Symbol;Acc:HGNC:29631]	TMEM205	-1.065	0.003564	0.05182
ENSCAFG00000032060	RAB11B	RAB11B, member RAS oncogene family [Source:HGNC Symbol;Acc:HGNC:9761]	RAB11B	-0.531	0.003573	0.05186
ENSCAFG00000017040	FOS	FBJ murine osteosarcoma viral oncogene homolog [Source:HGNC Symbol;Acc:HGNC:3796]	FOS	-1.317	0.003583	0.05194
ENSCAFG00000024609	CNTN2	contactin 2 (axonal) [Source:HGNC Symbol;Acc:HGNC:2172]	CNTN2	-1.065	0.003625	0.05245
ENSCAFG00000004773	AGAP3	ArfGAP with GTPase domain, ankyrin repeat and PH domain 3 [Source:HGNC Symbol;Acc:HGNC:16923]	AGAP3	-0.4717	0.00363	0.05247
ENSCAFG00000008341	SPON1	spondin 1, extracellular matrix protein [Source:HGNC Symbol;Acc:HGNC:11252]	SPON1	-1.104	0.003637	0.05251
ENSCAFG00000009181	RAPGEF3	Canis lupus familiaris Rap guanine nucleotide exchange factor (GEF) 3 (RAPGEF3), mRNA. [Source:RefSeq mRNA;Acc:NM_001099944]		-0.4671	0.003643	0.05255
ENSCAFG00000000784	TTC38	tetratricopeptide repeat domain 38 [Source:HGNC Symbol;Acc:HGNC:26082]	TTC38	-0.8623	0.003654	0.05265
ENSCAFG00000019515	DPP7	dipeptidyl-peptidase 7 [Source:HGNC Symbol;Acc:HGNC:14892]	DPP7	-0.6983	0.003663	0.05273
ENSCAFG00000002266	WNK2	WNK lysine deficient protein kinase 2 [Source:HGNC Symbol;Acc:HGNC:14542]	WNK2	-0.9472	0.00367	0.05276
ENSCAFG00000002072	SPATA6L	spermatogenesis associated 6-like [Source:HGNC Symbol;Acc:HGNC:25472]	SPATA6L	-0.9452	0.003678	0.05276
ENSCAFG00000002270	NINJ1	ninjurin 1 [Source:HGNC Symbol;Acc:HGNC:7824]	NINJ1	-0.7294	0.003697	0.05284
ENSCAFG00000024647	SERPINB5	serpin peptidase inhibitor, clade B (ovalbumin), member 5 [Source:HGNC Symbol;Acc:HGNC:8949]	SERPINB5	-0.998	0.003714	0.05295
ENSCAFG00000008263	INTS9	integrator complex subunit 9 [Source:HGNC Symbol;Acc:HGNC:25592]	INTS9	-0.5365	0.003741	0.05326
ENSCAFG00000019272	NCLN	nicalin [Source:HGNC Symbol;Acc:HGNC:26923]	NCLN	-0.5777	0.003815	0.0542
ENSCAFG00000028879	PTRF	polymerase I and transcript release factor [Source:HGNC Symbol;Acc:HGNC:9688]	PTRF	-0.5921	0.003843	0.05444
ENSCAFG00000007086	LSR	lipolysis stimulated lipoprotein receptor [Source:HGNC Symbol;Acc:HGNC:29572]	LSR	-0.8487	0.003877	0.05482
ENSCAFG00000013600	PTH1R	Canis lupus familiaris parathyroid hormone 1 receptor (PTH1R), mRNA. [Source:RefSeq mRNA;Acc:NM_001003155]		-0.8387	0.003904	0.055
ENSCAFG00000014212	TANGO2	transport and golgi organization 2 homolog (Drosophila) [Source:HGNC Symbol;Acc:HGNC:25439]	TANGO2	-1.015	0.003957	0.05551
ENSCAFG00000009397	ENSCAFG00000009397	Uncharacterized protein [Source:UniProtKB/TrEMBL;Acc:F1PMN6]		-0.6285	0.003971	0.05565
ENSCAFG00000007018	C10orf10	chromosome 10 open reading frame 10 [Source:HGNC Symbol;Acc:HGNC:23355]	C10orf10	-1.004	0.004014	0.05604
ENSCAFG00000005426	RNASE4	Ribonuclease A B1; Uncharacterized protein [Source:UniProtKB/TrEMBL;Acc:F1PPZ2]		-0.8974	0.004042	0.05637
ENSCAFG00000007317	KCTD6	potassium channel tetramerization domain containing 6 [Source:HGNC Symbol;Acc:HGNC:22235]	KCTD6	-0.6511	0.004058	0.05642
ENSCAFG00000006768	LRRC4C	leucine rich repeat containing 4C [Source:HGNC Symbol;Acc:HGNC:29317]	LRRC4C	-1.3	0.004066	0.05648
ENSCAFG00000011788	ZFP64	ZFP64 zinc finger protein [Source:HGNC Symbol;Acc:HGNC:15940]	ZFP64	-0.5529	0.004078	0.05659
ENSCAFG00000031425	PRPSAP1	phosphoribosyl pyrophosphate synthetase-associated protein 1 [Source:HGNC Symbol;Acc:HGNC:9466]	PRPSAP1	-0.6475	0.004123	0.05709
ENSCAFG00000015184	LTBR	lymphotoxin beta receptor (TNFR superfamily, member 3) [Source:HGNC Symbol;Acc:HGNC:6718]	LTBR	-0.5095	0.004127	0.05709
ENSCAFG00000003265	COLEC11	collectin sub-family member 11 [Source:HGNC Symbol;Acc:HGNC:17213]	COLEC11	-0.7406	0.00413	0.05709
ENSCAFG00000018949	C8A	complement component 8, alpha polypeptide [Source:HGNC Symbol;Acc:HGNC:1352]	C8A	-1.264	0.00414	0.05713
ENSCAFG00000030731	HIST2H2BF	histone cluster 2, H2bf [Source:HGNC Symbol;Acc:HGNC:24700]	HIST2H2BF	-1.094	0.004185	0.05764
ENSCAFG00000012081	PC	pyruvate carboxylase [Source:HGNC Symbol;Acc:HGNC:8636]	PC	-0.7906	0.004214	0.05797
ENSCAFG00000007050	RARG	retinoic acid receptor, gamma [Source:HGNC Symbol;Acc:HGNC:9866]	RARG	-0.766	0.004223	0.05804
ENSCAFG00000019852	CBFA2T3	core-binding factor, runt domain, alpha subunit 2; translocated to, 3 [Source:HGNC Symbol;Acc:HGNC:1537]	CBFA2T3	-0.8825	0.004234	0.05814
ENSCAFG00000015229	MAP1S	microtubule-associated protein 1S [Source:HGNC Symbol;Acc:HGNC:15715]	MAP1S	-0.4501	0.004302	0.05884
ENSCAFG00000025133	FADS6	fatty acid desaturase 6 [Source:HGNC Symbol;Acc:HGNC:30459]	FADS6	-1.244	0.004343	0.05928
ENSCAFG00000031538	INPP1	inositol polyphosphate-1-phosphatase [Source:HGNC Symbol;Acc:HGNC:6071]	INPP1	-0.4157	0.004361	0.05949
ENSCAFG00000011203	CYP2U1	cytochrome P450, family 2, subfamily U, polypeptide 1 [Source:HGNC Symbol;Acc:HGNC:20582]	CYP2U1	-0.5765	0.004383	0.05966
ENSCAFG00000012712	EXTL1	exostosin-like glycosyltransferase 1 [Source:HGNC Symbol;Acc:HGNC:3515]	EXTL1	-1.22	0.004437	0.06021
ENSCAFG00000009418	TP53INP1	tumor protein p53 inducible nuclear protein 1 [Source:HGNC Symbol;Acc:HGNC:18022]	TP53INP1	-0.9808	0.004443	0.06021
ENSCAFG00000032358	ENSCAFG00000032358	Uncharacterized protein [Source:UniProtKB/TrEMBL;Acc:J9P9J6]		-1.219	0.004498	0.06065
ENSCAFG00000016612	ZNF668	zinc finger protein 668 [Source:HGNC Symbol;Acc:HGNC:25821]	ZNF668	-0.7159	0.004521	0.0608
ENSCAFG00000032344	C1QB	complement component 1, q subcomponent, B chain [Source:HGNC Symbol;Acc:HGNC:1242]	C1QB	-0.9914	0.004553	0.06109
ENSCAFG00000000381	TBC1D9B	TBC1 domain family, member 9B (with GRAM domain) [Source:HGNC Symbol;Acc:HGNC:29097]	TBC1D9B	-0.4132	0.004623	0.06175
ENSCAFG00000014066	ENSCAFG00000014066	Uncharacterized protein [Source:UniProtKB/TrEMBL;Acc:F1PV34]		-0.7825	0.004634	0.06175
ENSCAFG00000010511	OASL1	Canis lupus familiaris 2'-5'-oligoadenylate synthetase-like (OASL), mRNA. [Source:RefSeq mRNA;Acc:NM_001253787]		-1.15	0.004635	0.06175
ENSCAFG00000030689	ADPRHL2	ADP-ribosylhydrolase like 2 [Source:HGNC Symbol;Acc:HGNC:21304]	ADPRHL2	-0.6715	0.004636	0.06175
ENSCAFG00000016981	YLPM1	YLP motif containing 1 [Source:HGNC Symbol;Acc:HGNC:17798]	YLPM1	-0.5775	0.004643	0.06176
ENSCAFG00000025596	ENSCAFG00000025596	Uncharacterized protein [Source:UniProtKB/TrEMBL;Acc:E2R4T0]		-1.261	0.004654	0.06176
ENSCAFG00000023820	ENSCAFG00000023820	Uncharacterized protein [Source:UniProtKB/TrEMBL;Acc:E2RJ51]		-0.6374	0.004668	0.06188
ENSCAFG00000013538	ZBTB16	zinc finger and BTB domain containing 16 [Source:HGNC Symbol;Acc:HGNC:12930]	ZBTB16	-0.9652	0.004701	0.06216
ENSCAFG00000017404	SCPEP1	serine carboxypeptidase 1 [Source:HGNC Symbol;Acc:HGNC:29507]	SCPEP1	-1.103	0.004714	0.06227
ENSCAFG00000000561	MIOX	myo-inositol oxygenase [Source:HGNC Symbol;Acc:HGNC:14522]	MIOX	-1.236	0.004739	0.06248
ENSCAFG00000016820	TMEM88	transmembrane protein 88 [Source:HGNC Symbol;Acc:HGNC:32371]	TMEM88	-0.9473	0.004788	0.06301
ENSCAFG00000007141	CA8	Uncharacterized protein [Source:UniProtKB/TrEMBL;Acc:F1PWG5]		-0.9038	0.004801	0.06312
ENSCAFG00000015011	TMEM129	transmembrane protein 129, E3 ubiquitin protein ligase [Source:HGNC Symbol;Acc:HGNC:25137]	TMEM129	-0.4463	0.004825	0.06324
ENSCAFG00000003858	GYS1	glycogen synthase 1 (muscle) [Source:HGNC Symbol;Acc:HGNC:4706]	GYS1	-0.5539	0.004841	0.06337
ENSCAFG00000001237	PTP4A3	protein tyrosine phosphatase type IVA, member 3 [Source:HGNC Symbol;Acc:HGNC:9636]	PTP4A3	-0.881	0.004859	0.06344
ENSCAFG00000017232	HACD3	3-hydroxyacyl-CoA dehydratase 3 [Source:HGNC Symbol;Acc:HGNC:24175]	HACD3	-0.7685	0.00487	0.06347
ENSCAFG00000006557	IRF7	interferon regulatory factor 7 [Source:HGNC Symbol;Acc:HGNC:6122]	IRF7	-1.223	0.004874	0.06347
ENSCAFG00000004095	EHD2	EH-domain containing 2 [Source:HGNC Symbol;Acc:HGNC:3243]	EHD2	-0.6907	0.004886	0.06347
ENSCAFG00000007603	FLNB	filamin B, beta [Source:HGNC Symbol;Acc:HGNC:3755]	FLNB	-0.5172	0.004895	0.06347
ENSCAFG00000020397	CDH16	cadherin 16, KSP-cadherin [Source:HGNC Symbol;Acc:HGNC:1755]	CDH16	-1.177	0.004896	0.06347
ENSCAFG00000005178	HNMT	histamine N-methyltransferase [Source:HGNC Symbol;Acc:HGNC:5028]	HNMT	-0.6065	0.004901	0.06347
ENSCAFG00000017831	CCNK	cyclin K [Source:HGNC Symbol;Acc:HGNC:1596]	CCNK	-0.7006	0.00494	0.06385
ENSCAFG00000000372	UST	uronyl-2-sulfotransferase [Source:HGNC Symbol;Acc:HGNC:17223]	UST	-0.5005	0.005002	0.06437
ENSCAFG00000024900	SLC22A5	solute carrier family 22 (organic cation/carnitine transporter), member 5 [Source:HGNC Symbol;Acc:HGNC:10969]	SLC22A5	-0.7326	0.005028	0.06457
ENSCAFG00000009120	MINA	MYC induced nuclear antigen [Source:HGNC Symbol;Acc:HGNC:19441]	MINA	-0.4246	0.005036	0.06461
ENSCAFG00000013194	MAGEF1	melanoma antigen family F1 [Source:HGNC Symbol;Acc:HGNC:29639]	MAGEF1	-0.6019	0.005043	0.06465
ENSCAFG00000005479	RRBP1	ribosome binding protein 1 [Source:HGNC Symbol;Acc:HGNC:10448]	RRBP1	-0.473	0.005062	0.06476
ENSCAFG00000001086	MYC	Canis lupus familiaris v-myc myelocytomatosis viral oncogene homolog (avian) (MYC), mRNA. [Source:RefSeq mRNA;Acc:NM_001003246]		-1.089	0.005069	0.06476
ENSCAFG00000007186	POFUT1	protein O-fucosyltransferase 1 [Source:HGNC Symbol;Acc:HGNC:14988]	POFUT1	-0.4334	0.00507	0.06476
ENSCAFG00000015884	SCCPDH	saccharopine dehydrogenase (putative) [Source:HGNC Symbol;Acc:HGNC:24275]	SCCPDH	-0.8984	0.005095	0.06488
ENSCAFG00000014639	C1QC	complement component 1, q subcomponent, C chain [Source:HGNC Symbol;Acc:HGNC:1245]	C1QC	-0.9724	0.005098	0.06488
ENSCAFG00000006588	PCED1A	PC-esterase domain containing 1A [Source:HGNC Symbol;Acc:HGNC:16212]	PCED1A	-0.5351	0.005108	0.06489
ENSCAFG00000014095	DERL3	derlin 3 [Source:HGNC Symbol;Acc:HGNC:14236]	DERL3	-1.224	0.005115	0.06489
ENSCAFG00000020362	HSD11B2	hydroxysteroid (11-beta) dehydrogenase 2 [Source:HGNC Symbol;Acc:HGNC:5209]	HSD11B2	-0.9004	0.005131	0.06495
ENSCAFG00000031922	GPX3	Canis lupus familiaris glutathione peroxidase 3 (plasma) (GPX3), mRNA. [Source:RefSeq mRNA;Acc:NM_001164454]		-0.9945	0.005139	0.06495
ENSCAFG00000017478	TTC8	Uncharacterized protein [Source:UniProtKB/TrEMBL;Acc:E2REN6]		-0.5986	0.00515	0.06503
ENSCAFG00000013261	PCMTD2	protein-L-isoaspartate (D-aspartate) O-methyltransferase domain containing 2 [Source:HGNC Symbol;Acc:HGNC:15882]	PCMTD2	-0.3458	0.00516	0.06509
ENSCAFG00000018379	GZMK	granzyme K (granzyme 3; tryptase II) [Source:HGNC Symbol;Acc:HGNC:4711]	GZMK	-1.004	0.005174	0.06515
ENSCAFG00000010241	PXN	paxillin [Source:HGNC Symbol;Acc:HGNC:9718]	PXN	-0.5231	0.005181	0.06518
ENSCAFG00000003398	MED25	mediator complex subunit 25 [Source:HGNC Symbol;Acc:HGNC:28845]	MED25	-0.3857	0.00522	0.06546
ENSCAFG00000013258	SIK3	SIK family kinase 3 [Source:HGNC Symbol;Acc:HGNC:29165]	SIK3	-0.5043	0.005223	0.06546
ENSCAFG00000006963	AAAS	achalasia, adrenocortical insufficiency, alacrimia [Source:HGNC Symbol;Acc:HGNC:13666]	AAAS	-0.4897	0.005226	0.06546
ENSCAFG00000014678	FASLG	Fas ligand (TNF superfamily, member 6) [Source:HGNC Symbol;Acc:HGNC:11936]	FASLG	-1.113	0.00528	0.06574
ENSCAFG00000005469	SUPT5H	suppressor of Ty 5 homolog (S. cerevisiae) [Source:HGNC Symbol;Acc:HGNC:11469]	SUPT5H	-0.3868	0.005285	0.06574
ENSCAFG00000005381	MAP6	microtubule-associated protein 6 [Source:HGNC Symbol;Acc:HGNC:6868]	MAP6	-1.127	0.005305	0.06583
ENSCAFG00000019224	VASN	vasorin [Source:HGNC Symbol;Acc:HGNC:18517]	VASN	-0.9026	0.005311	0.06583
ENSCAFG00000009282	CREB3L1	cAMP responsive element binding protein 3-like 1 [Source:HGNC Symbol;Acc:HGNC:18856]	CREB3L1	-0.8257	0.005317	0.06583
ENSCAFG00000004856	PROSER2	proline and serine rich 2 [Source:HGNC Symbol;Acc:HGNC:23728]	PROSER2	-1.007	0.00532	0.06583
ENSCAFG00000015482	TOP3B	topoisomerase (DNA) III beta [Source:HGNC Symbol;Acc:HGNC:11993]	TOP3B	-0.522	0.005323	0.06583
ENSCAFG00000017392	PRKCSH	protein kinase C substrate 80K-H [Source:HGNC Symbol;Acc:HGNC:9411]	PRKCSH	-0.4997	0.005329	0.06583
ENSCAFG00000006160	RMDN2	regulator of microtubule dynamics 2 [Source:HGNC Symbol;Acc:HGNC:26567]	RMDN2	-0.5946	0.005348	0.0659
ENSCAFG00000005723	PSD2	pleckstrin and Sec7 domain containing 2 [Source:HGNC Symbol;Acc:HGNC:19092]	PSD2	-0.706	0.005364	0.06603
ENSCAFG00000018413	BTBD6	BTB (POZ) domain containing 6 [Source:HGNC Symbol;Acc:HGNC:19897]	BTBD6	-0.7424	0.005399	0.06621
ENSCAFG00000004018	CNTN5	contactin 5 [Source:HGNC Symbol;Acc:HGNC:2175]	CNTN5	-1.019	0.005408	0.06621
ENSCAFG00000003785	ENSCAFG00000003785			-1.21	0.005409	0.06621
ENSCAFG00000029988	C11orf91	chromosome 11 open reading frame 91 [Source:HGNC Symbol;Acc:HGNC:34444]	C11orf91	-1.098	0.005411	0.06621
ENSCAFG00000015984	AKAP4	A kinase (PRKA) anchor protein 4 [Source:HGNC Symbol;Acc:HGNC:374]	AKAP4	-1.256	0.005449	0.06645
ENSCAFG00000001648	GPT	glutamic-pyruvate transaminase (alanine aminotransferase) [Source:HGNC Symbol;Acc:HGNC:4552]	GPT	-0.7225	0.005451	0.06645
ENSCAFG00000015014	SLC7A4	solute carrier family 7, member 4 [Source:HGNC Symbol;Acc:HGNC:11062]	SLC7A4	-1.081	0.005456	0.06645
ENSCAFG00000001810	TMEM215	transmembrane protein 215 [Source:HGNC Symbol;Acc:HGNC:33816]	TMEM215	-1.052	0.00547	0.06645
ENSCAFG00000003246	ALAD	aminolevulinate dehydratase [Source:HGNC Symbol;Acc:HGNC:395]	ALAD	-1.05	0.005477	0.06645
ENSCAFG00000006680	LRIG1	leucine-rich repeats and immunoglobulin-like domains 1 [Source:HGNC Symbol;Acc:HGNC:17360]	LRIG1	-0.6814	0.005494	0.06657
ENSCAFG00000031476	ENSCAFG00000031476	Uncharacterized protein [Source:UniProtKB/TrEMBL;Acc:J9PBE5]		-0.6165	0.005508	0.06659
ENSCAFG00000016976	ENSCAFG00000016976	Uncharacterized protein [Source:UniProtKB/TrEMBL;Acc:E2RRW3]		-0.6385	0.005573	0.06709
ENSCAFG00000017158	IRF2BPL	interferon regulatory factor 2 binding protein-like [Source:HGNC Symbol;Acc:HGNC:14282]	IRF2BPL	-0.7881	0.005575	0.06709
ENSCAFG00000005411	OSBPL10	oxysterol binding protein-like 10 [Source:HGNC Symbol;Acc:HGNC:16395]	OSBPL10	-0.5576	0.005577	0.06709
ENSCAFG00000023155	IER2	immediate early response 2 [Source:HGNC Symbol;Acc:HGNC:28871]	IER2	-1.126	0.005595	0.06725
ENSCAFG00000007232	NOL4L	nucleolar protein 4-like [Source:HGNC Symbol;Acc:HGNC:16106]	NOL4L	-0.6346	0.005633	0.0675
ENSCAFG00000010453	TARSL2	threonyl-tRNA synthetase-like 2 [Source:HGNC Symbol;Acc:HGNC:24728]	TARSL2	-0.8498	0.005641	0.0675
ENSCAFG00000014739	GUCY1A2	guanylate cyclase 1, soluble, alpha 2 [Source:HGNC Symbol;Acc:HGNC:4684]	GUCY1A2	-0.7183	0.005648	0.0675
ENSCAFG00000014472	GPR137	G protein-coupled receptor 137 [Source:HGNC Symbol;Acc:HGNC:24300]	GPR137	-0.7813	0.00565	0.0675
ENSCAFG00000011792	KDM2A	lysine (K)-specific demethylase 2A [Source:HGNC Symbol;Acc:HGNC:13606]	KDM2A	-0.4427	0.005725	0.06817
ENSCAFG00000004853	CHPF2	chondroitin polymerizing factor 2 [Source:HGNC Symbol;Acc:HGNC:29270]	CHPF2	-0.5528	0.005729	0.06817
ENSCAFG00000009035	PFKM	Canis lupus familiaris phosphofructokinase, muscle (PFKM), mRNA. [Source:RefSeq mRNA;Acc:NM_001003199]		-0.6951	0.005759	0.06834
ENSCAFG00000007676	ABCB9	ATP-binding cassette, sub-family B (MDR/TAP), member 9 [Source:HGNC Symbol;Acc:HGNC:50]	ABCB9	-0.6367	0.005842	0.06911
ENSCAFG00000030000	ENSCAFG00000030000	Uncharacterized protein [Source:UniProtKB/TrEMBL;Acc:J9P8A3]		-0.8597	0.005921	0.06999
ENSCAFG00000004036	CCDC114	coiled-coil domain containing 114 [Source:HGNC Symbol;Acc:HGNC:26560]	CCDC114	-0.8329	0.005953	0.07013
ENSCAFG00000012477	ITGB5	integrin, beta 5 [Source:HGNC Symbol;Acc:HGNC:6160]	ITGB5	-0.5669	0.005957	0.07013
ENSCAFG00000017047	TRIM46	tripartite motif containing 46 [Source:HGNC Symbol;Acc:HGNC:19019]	TRIM46	-1.078	0.005974	0.07022
ENSCAFG00000001012	KLHL38	kelch-like family member 38 [Source:HGNC Symbol;Acc:HGNC:34435]	KLHL38	-1.211	0.005982	0.07025
ENSCAFG00000015368	SLC13A5	solute carrier family 13 (sodium-dependent citrate transporter), member 5 [Source:HGNC Symbol;Acc:HGNC:23089]	SLC13A5	-1.167	0.006035	0.0707
ENSCAFG00000030822	ENSCAFG00000030822	Uncharacterized protein [Source:UniProtKB/TrEMBL;Acc:J9NY71]		-0.704	0.00608	0.07113
ENSCAFG00000016019	FADS2	fatty acid desaturase 2 [Source:HGNC Symbol;Acc:HGNC:3575]	FADS2	-1.052	0.006085	0.07113
ENSCAFG00000002058	TESK1	testis-specific kinase 1 [Source:HGNC Symbol;Acc:HGNC:11731]	TESK1	-0.4607	0.006092	0.07113
ENSCAFG00000017745	TBX2	T-box 2 [Source:HGNC Symbol;Acc:HGNC:11597]	TBX2	-0.7053	0.006092	0.07113
ENSCAFG00000030650	ENSCAFG00000030650			-0.9245	0.006098	0.07115
ENSCAFG00000017178	POMT2	protein-O-mannosyltransferase 2 [Source:HGNC Symbol;Acc:HGNC:19743]	POMT2	-0.6382	0.006135	0.07151
ENSCAFG00000008995	USH1C	Usher syndrome 1C (autosomal recessive, severe) [Source:HGNC Symbol;Acc:HGNC:12597]	USH1C	-0.9895	0.006195	0.07189
ENSCAFG00000001588	ENSCAFG00000001588	Uncharacterized protein [Source:UniProtKB/TrEMBL;Acc:E2RP36]		-0.7241	0.006224	0.07202
ENSCAFG00000015593	ENSCAFG00000015593	Uncharacterized protein [Source:UniProtKB/TrEMBL;Acc:E2RGX1]		-0.9305	0.006229	0.07202
ENSCAFG00000004892	DEDD2	death effector domain containing 2 [Source:HGNC Symbol;Acc:HGNC:24450]	DEDD2	-0.6283	0.00624	0.07209
ENSCAFG00000010918	ENSCAFG00000010918	Uncharacterized protein [Source:UniProtKB/TrEMBL;Acc:F1PX56]		-0.3637	0.006259	0.07219
ENSCAFG00000006974	C20orf96	chromosome 20 open reading frame 96 [Source:HGNC Symbol;Acc:HGNC:16227]	C20orf96	-0.6009	0.006269	0.07225
ENSCAFG00000031879	ENSCAFG00000031879	Histone H2B [Source:UniProtKB/TrEMBL;Acc:J9NS47]		-1.013	0.006336	0.0729
ENSCAFG00000010003	MOB2	MOB kinase activator 2 [Source:HGNC Symbol;Acc:HGNC:24904]	MOB2	-0.8522	0.00636	0.07312
ENSCAFG00000006720	AMOTL2	angiomotin like 2 [Source:HGNC Symbol;Acc:HGNC:17812]	AMOTL2	-0.7466	0.006426	0.0737
ENSCAFG00000025195	ATN1	atrophin 1 [Source:HGNC Symbol;Acc:HGNC:3033]	ATN1	-0.5555	0.006435	0.07375
ENSCAFG00000029346	ENSCAFG00000029346	Uncharacterized protein [Source:UniProtKB/TrEMBL;Acc:J9NXR3]		-0.7029	0.006469	0.07391
ENSCAFG00000001616	KCP	kielin/chordin-like protein [Source:HGNC Symbol;Acc:HGNC:17585]	KCP	-0.9409	0.0065	0.07414
ENSCAFG00000008608	DCTN1	dynactin 1 [Source:HGNC Symbol;Acc:HGNC:2711]	DCTN1	-0.4167	0.00653	0.07426
ENSCAFG00000020102	ALG14	ALG14, UDP-N-acetylglucosaminyltransferase subunit [Source:HGNC Symbol;Acc:HGNC:28287]	ALG14	-0.7917	0.006531	0.07426
ENSCAFG00000008118	ARRDC3	arrestin domain containing 3 [Source:HGNC Symbol;Acc:HGNC:29263]	ARRDC3	-0.7991	0.006532	0.07426
ENSCAFG00000018726	BCORL1	BCL6 corepressor-like 1 [Source:HGNC Symbol;Acc:HGNC:25657]	BCORL1	-0.5214	0.006537	0.07426
ENSCAFG00000015268	TBX19	Canis lupus familiaris T-box 19 (TBX19), mRNA. [Source:RefSeq mRNA;Acc:NM_001005758]		-0.9407	0.006544	0.07429
ENSCAFG00000012739	SLC29A2	solute carrier family 29 (equilibrative nucleoside transporter), member 2 [Source:HGNC Symbol;Acc:HGNC:11004]	SLC29A2	-0.7099	0.006612	0.07483
ENSCAFG00000006699	CALCOCO1	calcium binding and coiled-coil domain 1 [Source:HGNC Symbol;Acc:HGNC:29306]	CALCOCO1	-0.4813	0.006613	0.07483
ENSCAFG00000003961	SPHK2	sphingosine kinase 2 [Source:HGNC Symbol;Acc:HGNC:18859]	SPHK2	-0.7771	0.00662	0.07485
ENSCAFG00000010757	CPT1A	carnitine palmitoyltransferase 1A (liver) [Source:HGNC Symbol;Acc:HGNC:2328]	CPT1A	-0.7545	0.006626	0.07485
ENSCAFG00000030769	SLC35F6	solute carrier family 35, member F6 [Source:HGNC Symbol;Acc:HGNC:26055]	SLC35F6	-0.5289	0.006641	0.07492
ENSCAFG00000001531	SMO	smoothened, frizzled class receptor [Source:HGNC Symbol;Acc:HGNC:11119]	SMO	-0.4127	0.006677	0.07513
ENSCAFG00000017390	TRIM25	tripartite motif containing 25 [Source:HGNC Symbol;Acc:HGNC:12932]	TRIM25	-0.6782	0.006689	0.07514
ENSCAFG00000011523	C1orf116	chromosome 1 open reading frame 116 [Source:HGNC Symbol;Acc:HGNC:28667]	C1orf116	-1.076	0.006701	0.07514
ENSCAFG00000004926	ZNF574	zinc finger protein 574 [Source:HGNC Symbol;Acc:HGNC:26166]	ZNF574	-0.4499	0.006704	0.07514
ENSCAFG00000010487	PDE9A	phosphodiesterase 9A [Source:HGNC Symbol;Acc:HGNC:8795]	PDE9A	-0.5934	0.006739	0.07548
ENSCAFG00000012692	RNF215	ring finger protein 215 [Source:HGNC Symbol;Acc:HGNC:33434]	RNF215	-0.5128	0.006754	0.07553
ENSCAFG00000019098	FSD1	fibronectin type III and SPRY domain containing 1 [Source:HGNC Symbol;Acc:HGNC:13745]	FSD1	-1.178	0.006802	0.07595
ENSCAFG00000024926	DGAT1	diacylglycerol O-acyltransferase 1 [Source:HGNC Symbol;Acc:HGNC:2843]	DGAT1	-0.4552	0.006822	0.07611
ENSCAFG00000015161	CAMK2G	calcium/calmodulin-dependent protein kinase II gamma [Source:HGNC Symbol;Acc:HGNC:1463]	CAMK2G	-0.49	0.006828	0.07612
ENSCAFG00000016389	PHF8	PHD finger protein 8 [Source:HGNC Symbol;Acc:HGNC:20672]	PHF8	-0.5378	0.00684	0.07613
ENSCAFG00000000701	ENSCAFG00000000701	Uncharacterized protein [Source:UniProtKB/TrEMBL;Acc:F1PWR2]		-0.7927	0.006881	0.07646
ENSCAFG00000011842	SESN2	sestrin 2 [Source:HGNC Symbol;Acc:HGNC:20746]	SESN2	-0.5104	0.00693	0.07695
ENSCAFG00000019627	MPP1	55 kDa erythrocyte membrane protein [Source:RefSeq peptide;Acc:NP_001258711]		-0.6118	0.006937	0.07697
ENSCAFG00000013833	IL16	interleukin 16 [Source:HGNC Symbol;Acc:HGNC:5980]	IL16	-0.672	0.00695	0.07705
ENSCAFG00000004127	SESN3	sestrin 3 [Source:HGNC Symbol;Acc:HGNC:23060]	SESN3	-0.8589	0.006955	0.07705
ENSCAFG00000007165	ENSCAFG00000007165	Uncharacterized protein [Source:UniProtKB/TrEMBL;Acc:F1PWE4]		-0.7314	0.006967	0.07713
ENSCAFG00000000502	IFGGC1	Interferon-gamma-inducible GTPase IFGGC1 protein; Uncharacterized protein [Source:UniProtKB/TrEMBL;Acc:E2QT51]		-1.204	0.007057	0.07793
ENSCAFG00000017160	IGDCC4	immunoglobulin superfamily, DCC subclass, member 4 [Source:HGNC Symbol;Acc:HGNC:13770]	IGDCC4	-0.6181	0.007114	0.07844
ENSCAFG00000007838	SERPING1	serpin peptidase inhibitor, clade G (C1 inhibitor), member 1 [Source:HGNC Symbol;Acc:HGNC:1228]	SERPING1	-0.5976	0.007199	0.07917
ENSCAFG00000016980	FAM189B	family with sequence similarity 189, member B [Source:HGNC Symbol;Acc:HGNC:1233]	FAM189B	-0.5767	0.007201	0.07917
ENSCAFG00000016089	PARP1	poly (ADP-ribose) polymerase 1 [Source:HGNC Symbol;Acc:HGNC:270]	PARP1	-0.2938	0.007223	0.07928
ENSCAFG00000024171	SPINK2	serine peptidase inhibitor, Kazal type 2 (acrosin-trypsin inhibitor) [Source:HGNC Symbol;Acc:HGNC:11245]	SPINK2	-0.9342	0.007231	0.07931
ENSCAFG00000004636	BCAM	basal cell adhesion molecule (Lutheran blood group) [Source:HGNC Symbol;Acc:HGNC:6722]	BCAM	-0.5023	0.00727	0.07962
ENSCAFG00000016723	CTF1	cardiotrophin 1 [Source:HGNC Symbol;Acc:HGNC:2499]	CTF1	-0.8099	0.007351	0.08013
ENSCAFG00000003548	NCDN	neurochondrin [Source:HGNC Symbol;Acc:HGNC:17597]	NCDN	-0.6217	0.007388	0.08047
ENSCAFG00000011960	C1orf198	chromosome 1 open reading frame 198 [Source:HGNC Symbol;Acc:HGNC:25900]	C1orf198	-0.5664	0.007403	0.08054
ENSCAFG00000013995	CABIN1	calcineurin binding protein 1 [Source:HGNC Symbol;Acc:HGNC:24187]	CABIN1	-0.5085	0.007406	0.08054
ENSCAFG00000019301	CLUH	clustered mitochondria (cluA/CLU1) homolog [Source:HGNC Symbol;Acc:HGNC:29094]	CLUH	-0.6633	0.007573	0.08193
ENSCAFG00000017610	C19orf52	chromosome 19 open reading frame 52 [Source:HGNC Symbol;Acc:HGNC:25152]	C19orf52	-0.6036	0.007605	0.08206
ENSCAFG00000019808	TCF25	transcription factor 25 (basic helix-loop-helix) [Source:HGNC Symbol;Acc:HGNC:29181]	TCF25	-0.5461	0.007608	0.08206
ENSCAFG00000017894	YY1	YY1 transcription factor [Source:HGNC Symbol;Acc:HGNC:12856]	YY1	-0.4623	0.007671	0.08242
ENSCAFG00000017402	CRTC2	CREB regulated transcription coactivator 2 [Source:HGNC Symbol;Acc:HGNC:27301]	CRTC2	-0.5923	0.0077	0.08249
ENSCAFG00000022297	U3			-1.197	0.007712	0.08255
ENSCAFG00000017004	PPP1R9B	protein phosphatase 1, regulatory subunit 9B [Source:HGNC Symbol;Acc:HGNC:9298]	PPP1R9B	-0.6506	0.007738	0.08271
ENSCAFG00000018903	ENSCAFG00000018903	Uncharacterized protein [Source:UniProtKB/TrEMBL;Acc:J9NRM0]		-1.1	0.007798	0.08314
ENSCAFG00000010827	TTC23	tetratricopeptide repeat domain 23 [Source:HGNC Symbol;Acc:HGNC:25730]	TTC23	-0.5354	0.007801	0.08314
ENSCAFG00000007383	EIF2AK3	eukaryotic translation initiation factor 2-alpha kinase 3 [Source:HGNC Symbol;Acc:HGNC:3255]	EIF2AK3	-0.3648	0.007817	0.08318
ENSCAFG00000019323	SDF4	stromal cell derived factor 4 [Source:HGNC Symbol;Acc:HGNC:24188]	SDF4	-0.589	0.00782	0.08318
ENSCAFG00000010172	MX1	Canis lupus familiaris myxovirus (influenza virus) resistance 1, interferon-inducible protein p78 (mouse) (MX1), mRNA. [Source:RefSeq mRNA;Acc:NM_001003134]		-1.023	0.007874	0.0835
ENSCAFG00000017914	CXorf57	chromosome X open reading frame 57 [Source:HGNC Symbol;Acc:HGNC:25486]	CXorf57	-0.6675	0.007877	0.0835
ENSCAFG00000017454	MAP2K5	mitogen-activated protein kinase kinase 5 [Source:HGNC Symbol;Acc:HGNC:6845]	MAP2K5	-0.6221	0.007892	0.08355
ENSCAFG00000004774	KIAA0195	KIAA0195 [Source:HGNC Symbol;Acc:HGNC:28983]	KIAA0195	-0.4408	0.007975	0.08417
ENSCAFG00000014773	HSPG2	heparan sulfate proteoglycan 2 [Source:HGNC Symbol;Acc:HGNC:5273]	HSPG2	-0.8421	0.00799	0.08427
ENSCAFG00000003700	MAML3	mastermind-like 3 (Drosophila) [Source:HGNC Symbol;Acc:HGNC:16272]	MAML3	-0.7502	0.008054	0.08469
ENSCAFG00000031320	ENSCAFG00000031320	Uncharacterized protein [Source:UniProtKB/TrEMBL;Acc:J9NV53]		-0.641	0.00807	0.08479
ENSCAFG00000030744	LRRC46	leucine rich repeat containing 46 [Source:HGNC Symbol;Acc:HGNC:25047]	LRRC46	-0.8682	0.008143	0.08531
ENSCAFG00000013291	ENSCAFG00000013291	Uncharacterized protein [Source:UniProtKB/TrEMBL;Acc:E2RIY6]		-0.7758	0.008159	0.08535
ENSCAFG00000010388	NADSYN1	NAD synthetase 1 [Source:HGNC Symbol;Acc:HGNC:29832]	NADSYN1	-0.5213	0.008189	0.08539
ENSCAFG00000020106	ENG	endoglin [Source:HGNC Symbol;Acc:HGNC:3349]	ENG	-0.7531	0.008195	0.08539
ENSCAFG00000005363	RIN2	Ras and Rab interactor 2 [Source:HGNC Symbol;Acc:HGNC:18750]	RIN2	-0.4229	0.008198	0.08539
ENSCAFG00000008860	PAQR3	progestin and adipoQ receptor family member III [Source:HGNC Symbol;Acc:HGNC:30130]	PAQR3	-0.8824	0.008258	0.08585
ENSCAFG00000005223	GDI2	Canis lupus familiaris GDP dissociation inhibitor 2 (GDI2), mRNA. [Source:RefSeq mRNA;Acc:NM_001003184]		-0.6567	0.008293	0.08602
ENSCAFG00000020167	HYDIN	HYDIN, axonemal central pair apparatus protein [Source:HGNC Symbol;Acc:HGNC:19368]	HYDIN	-1.002	0.008295	0.08602
ENSCAFG00000010112	TSPAN32	tetraspanin 32 [Source:HGNC Symbol;Acc:HGNC:13410]	TSPAN32	-1.044	0.008335	0.08634
ENSCAFG00000016703	ATP1B2	ATPase, Na+/K+ transporting, beta 2 polypeptide [Source:HGNC Symbol;Acc:HGNC:805]	ATP1B2	-0.8376	0.008429	0.08705
ENSCAFG00000019694	GPSM1	G-protein signaling modulator 1 [Source:HGNC Symbol;Acc:HGNC:17858]	GPSM1	-0.6096	0.008461	0.08705
ENSCAFG00000014845	FAM193A	family with sequence similarity 193, member A [Source:HGNC Symbol;Acc:HGNC:16822]	FAM193A	-0.5226	0.008473	0.08711
ENSCAFG00000013103	SART1	squamous cell carcinoma antigen recognized by T cells [Source:HGNC Symbol;Acc:HGNC:10538]	SART1	-0.4791	0.008493	0.08725
ENSCAFG00000005528	TIMP2	TIMP metallopeptidase inhibitor 2 [Source:HGNC Symbol;Acc:HGNC:11821]	TIMP2	-0.6606	0.008521	0.08741
ENSCAFG00000014783	PAOX	polyamine oxidase (exo-N4-amino) [Source:HGNC Symbol;Acc:HGNC:20837]	PAOX	-0.7365	0.008533	0.08748
ENSCAFG00000015418	SLC22A6	solute carrier family 22 (organic anion transporter), member 6 [Source:HGNC Symbol;Acc:HGNC:10970]	SLC22A6	-1.178	0.008554	0.08763
ENSCAFG00000017120	CACNA1G	calcium channel, voltage-dependent, T type, alpha 1G subunit [Source:HGNC Symbol;Acc:HGNC:1394]	CACNA1G	-1.09	0.008586	0.08784
ENSCAFG00000023269	GAS1	growth arrest-specific 1 [Source:HGNC Symbol;Acc:HGNC:4165]	GAS1	-0.7923	0.008588	0.08784
ENSCAFG00000030283	ENSCAFG00000030283	Uncharacterized protein [Source:UniProtKB/TrEMBL;Acc:E2QYI6]		-0.9154	0.00865	0.08835
ENSCAFG00000029278	SOX18	SRY (sex determining region Y)-box 18 [Source:HGNC Symbol;Acc:HGNC:11194]	SOX18	-0.8919	0.008662	0.08841
ENSCAFG00000006239	PCDH12	protocadherin 12 [Source:HGNC Symbol;Acc:HGNC:8657]	PCDH12	-0.8451	0.008671	0.08844
ENSCAFG00000023756	GNAS	GNAS complex locus [Source:HGNC Symbol;Acc:HGNC:4392]	GNAS	-0.8014	0.008737	0.08886
ENSCAFG00000030793	ENSCAFG00000030793	Uncharacterized protein [Source:UniProtKB/TrEMBL;Acc:F1PY17]		-1.157	0.00877	0.08913
ENSCAFG00000001225	FAM53C	family with sequence similarity 53, member C [Source:HGNC Symbol;Acc:HGNC:1336]	FAM53C	-0.4087	0.008788	0.08926
ENSCAFG00000028933	IGSF8	immunoglobulin superfamily, member 8 [Source:HGNC Symbol;Acc:HGNC:17813]	IGSF8	-0.5425	0.008883	0.08987
ENSCAFG00000001424	PLA2G6	phospholipase A2, group VI (cytosolic, calcium-independent) [Source:HGNC Symbol;Acc:HGNC:9039]	PLA2G6	-0.5262	0.008892	0.08987
ENSCAFG00000031326	CEBPB	CCAAT/enhancer binding protein (C/EBP), beta [Source:HGNC Symbol;Acc:HGNC:1834]	CEBPB	-0.9027	0.008893	0.08987
ENSCAFG00000014350	ENSCAFG00000014350			-0.768	0.008893	0.08987
ENSCAFG00000010038	NUAK2	NUAK family, SNF1-like kinase, 2 [Source:HGNC Symbol;Acc:HGNC:29558]	NUAK2	-1.086	0.008899	0.08987
ENSCAFG00000015760	C7orf26	chromosome 7 open reading frame 26 [Source:HGNC Symbol;Acc:HGNC:21702]	C7orf26	-0.3678	0.009005	0.09055
ENSCAFG00000012022	ECM1	extracellular matrix protein 1 [Source:HGNC Symbol;Acc:HGNC:3153]	ECM1	-0.8075	0.009025	0.0907
ENSCAFG00000020330	ADGRL2	adhesion G protein-coupled receptor L2 [Source:HGNC Symbol;Acc:HGNC:18582]	ADGRL2	-0.6725	0.009055	0.09093
ENSCAFG00000019680	TMEM8A	transmembrane protein 8A [Source:HGNC Symbol;Acc:HGNC:17205]	TMEM8A	-0.6614	0.009107	0.09117
ENSCAFG00000010769	MANBA	mannosidase, beta A, lysosomal [Source:HGNC Symbol;Acc:HGNC:6831]	MANBA	-0.609	0.009123	0.09117
ENSCAFG00000023837	PTGFRN	prostaglandin F2 receptor inhibitor [Source:HGNC Symbol;Acc:HGNC:9601]	PTGFRN	-0.4537	0.009145	0.09133
ENSCAFG00000019348	ISG15	ISG15 ubiquitin-like modifier [Source:HGNC Symbol;Acc:HGNC:4053]	ISG15	-1.137	0.009168	0.09146
ENSCAFG00000032012	OGFR	opioid growth factor receptor [Source:HGNC Symbol;Acc:HGNC:15768]	OGFR	-0.6737	0.009175	0.09146
ENSCAFG00000032454	COL8A2	collagen, type VIII, alpha 2 [Source:HGNC Symbol;Acc:HGNC:2216]	COL8A2	-0.9619	0.009178	0.09146
ENSCAFG00000029904	HBA	Hemoglobin subunit alpha [Source:UniProtKB/Swiss-Prot;Acc:P60529]		-1.102	0.009208	0.09163
ENSCAFG00000028619	C1orf122	chromosome 1 open reading frame 122 [Source:HGNC Symbol;Acc:HGNC:24789]	C1orf122	-0.8318	0.009217	0.09166
ENSCAFG00000007793	ENPP6	ectonucleotide pyrophosphatase/phosphodiesterase 6 [Source:HGNC Symbol;Acc:HGNC:23409]	ENPP6	-0.6328	0.009256	0.09186
ENSCAFG00000013889	RTP4	receptor (chemosensory) transporter protein 4 [Source:HGNC Symbol;Acc:HGNC:23992]	RTP4	-0.9406	0.009285	0.09204
ENSCAFG00000018746	CAPS	calcyphosine [Source:HGNC Symbol;Acc:HGNC:1487]	CAPS	-1.098	0.009288	0.09204
ENSCAFG00000004408	CAB39L	calcium binding protein 39-like [Source:HGNC Symbol;Acc:HGNC:20290]	CAB39L	-0.7578	0.009321	0.09231
ENSCAFG00000016494	CCDC149	coiled-coil domain containing 149 [Source:HGNC Symbol;Acc:HGNC:25405]	CCDC149	-0.571	0.009355	0.09258
ENSCAFG00000011522	IRF2BP2	interferon regulatory factor 2 binding protein 2 [Source:HGNC Symbol;Acc:HGNC:21729]	IRF2BP2	-0.554	0.009365	0.09262
ENSCAFG00000008362	SCAND1	SCAN domain containing 1 [Source:HGNC Symbol;Acc:HGNC:10566]	SCAND1	-0.7544	0.009437	0.09319
ENSCAFG00000018211	ENSCAFG00000018211	Uncharacterized protein [Source:UniProtKB/TrEMBL;Acc:E2RKN0]		-0.4952	0.009455	0.09331
ENSCAFG00000004785	IFT122	intraflagellar transport 122 [Source:HGNC Symbol;Acc:HGNC:13556]	IFT122	-0.6264	0.009528	0.09384
ENSCAFG00000018923	DEXI	Dexi homolog (mouse) [Source:HGNC Symbol;Acc:HGNC:13267]	DEXI	-0.8921	0.009557	0.09384
ENSCAFG00000025390	SLC22A17	solute carrier family 22, member 17 [Source:HGNC Symbol;Acc:HGNC:23095]	SLC22A17	-0.6969	0.009563	0.09384
ENSCAFG00000012628	TMEM25	transmembrane protein 25 [Source:HGNC Symbol;Acc:HGNC:25890]	TMEM25	-0.5572	0.009575	0.09384
ENSCAFG00000004261	ATP7B	ATPase, Cu++ transporting, beta polypeptide [Source:HGNC Symbol;Acc:HGNC:870]	ATP7B	-1.012	0.00964	0.09429
ENSCAFG00000000439	MYRFL	myelin regulatory factor-like [Source:HGNC Symbol;Acc:HGNC:26316]	MYRFL	-1.026	0.009675	0.0943
ENSCAFG00000032615	ENSCAFG00000032615	Canis lupus familiaris hemoglobin subunit alpha-like (LOC100855540), mRNA. [Source:RefSeq mRNA;Acc:NM_001270886]		-1.09	0.009685	0.0943
ENSCAFG00000024148	HEXIM1	hexamethylene bis-acetamide inducible 1 [Source:HGNC Symbol;Acc:HGNC:24953]	HEXIM1	-0.6005	0.009704	0.09439
ENSCAFG00000028482	ENSCAFG00000028482	Uncharacterized protein [Source:UniProtKB/TrEMBL;Acc:J9P6V5]		-1.161	0.00971	0.09439
ENSCAFG00000010958	RIN3	Ras and Rab interactor 3 [Source:HGNC Symbol;Acc:HGNC:18751]	RIN3	-0.597	0.009757	0.09472
ENSCAFG00000012644	NBEAL1	neurobeachin-like 1 [Source:HGNC Symbol;Acc:HGNC:20681]	NBEAL1	-0.7319	0.009789	0.09497
ENSCAFG00000010529	PCSK6	proprotein convertase subtilisin/kexin type 6 [Source:HGNC Symbol;Acc:HGNC:8569]	PCSK6	-0.8731	0.009806	0.09507
ENSCAFG00000031609	C1orf115	chromosome 1 open reading frame 115 [Source:HGNC Symbol;Acc:HGNC:25873]	C1orf115	-0.9201	0.009918	0.09595
ENSCAFG00000018643	SLC25A23	solute carrier family 25 (mitochondrial carrier; phosphate carrier), member 23 [Source:HGNC Symbol;Acc:HGNC:19375]	SLC25A23	-0.6669	0.009936	0.096
ENSCAFG00000003462	TBC1D17	TBC1 domain family, member 17 [Source:HGNC Symbol;Acc:HGNC:25699]	TBC1D17	-0.2919	0.009946	0.09603
