# Supplementary material for: Transcriptome analysis reveals differences in mechanisms regulating cessation of luteal function in pregnant and non-pregnant dogs
Source: BMC Genomics. 2017 Sep 27;18:757. doi: 10.1186/s12864-017-4084-9 (PMC5618722; doi:10.1186/s12864-017-4084-9)
Supplement: Supplementary file 5 — Shown are the following lists: (1) representative genes involved in particular GO terms; (2) representative genes involved in particular networks; (3) representative pathways, genes and top upstream regulators. (XLSX 21 kb) [file 12864_2017_4084_MOESM5_ESM.xlsx]

## Sheet: (1) GO (representative genes)
List of representative genes involved in particular GO terms:
Contras:	GO term	p-value	representative genes
"luteal regression over luteolysis"
higher represented in luteal regression	extracellular matrix	5.52e-05	CRISPLD2, SPOCK2, EGFLAM, COL27A1, RXFP1, PDGFRA, ECM2, EMILIN1, SMOC2
	matrix organization	0.001
	steroid hormone mediated signaling	0.000229	AR, RARG, ESR1, NR1D2, NR3C2, THRA, NR3C1, SF1
	steroid hormone receptor activity	0.000163
	regulation of gene expression	0.00074	APBA2, SCARA5, RARG, AR, PRKAA2, KLF15, EZH2, IRS1, GATA6, GATA4
	negative regulation of transcription from RNA	5.02e-05	ZBTB16, GLIS1, ARX, OSR2, GLI2, CBFA2T3, VLDLR, PER3, TRIM29, FOXH1
	polymerase II promoter
	regulation of transcription,	0.000245	ZBTB16, RFX8, ZNF630, ARX, PER3, GATA5, EHF, AR, PKNOX2, TEF
	DNA-templated
	positive regulation of epithelial cell proliferation	0.0034	OSR2, OSR1, ERBB2, TCFL2, SFRP1, SMO
higher represented during luteolysis	immune response	1.35e-14	CCR7, CCL5, CCL14, CCL3, CCL13 DLA-DQA, DLA-DRB1, DLA-DRA1, CXCL8
	inflammatory response	2.87e-07
	regulation of response to wounding	1.41e-05	WNT1, CCL2, TNC, ABHD2, GRIN2C, PDGFA, PIK3CB, VASH1
	response to reactive oxygen species	0.002	PTPRN, SOD2, HYAL2, PLK2
	acute-phase response	4.1e-06	SAA, SAA1, IL1RN, SIGIRR, ITIH4
	positive regulation of angiogenesis	0.003	PAI-1, NOS3, TF, VEGFC, CXCL8, VASH2, LRG1, ILB1, FLT1, C5AR1
	apoptotic mitochondrial changes	0.02	HK2, SOD2, BIK, MCL1
"mid-gestation over luteolysis"
higher represented in mid-gestation	extracellular matrix organization	0.002	SPOCK2, MMP-9, CRISPLD2, FBLN1, SMOC2, SERPINB5, EMILIN1, B4GALT1, CSGALNACT1, APLP2
	anatomical structure regression	0.01	CD248, LRP5
	angiogenesis	0.03	JUN, EPHB3, C1GALT1, PLCD1, ANGPTL4, ESM1, ADGRG1, PLXND1, ROBO4, ENG
	TGFb signaling pathway	4.47e-06	JUN, LTBP4, COL3A1, CITED2, COL1A2, SMAD2, PDGFB, ENG, PML, ITGB5
higher represented during luteolysis	immune response	5.34e-08	CCR7, CCL20, TNFSF9, CCL3, DLA-DQA, CCL13, CD70, CD1A6, CCL5, CCL2
	inflammatory response	0.000123
	acute-phase response	0.003	SAA1, SAA, IL1RN
	extrinsic apoptotic signaling pathway	0.02	TNFRSF12A, FADD, TGFBETA2, ACVR1B, RIPK1
"mid-gestation over antigestagen"
higher represented in mid-gestation	centrosome organization	0.002	PLK1, KIAA0101
	regualtion of metaphase/anaphase transition	7.33769e-05	UBE2C, PLK1
	oxidation-reduction process	0.002	GPX7, AOC1, GPD1L, CYP17A1, HGD, ND2
	steroid metabolic processes	0.0013817	SULT1E1, CYP17A1
	protein ubiquitinization	0.006	UBE2C, PLK1, CCNF
higher represented in antigestagen-treated group	inflammatory response	0.005	C5AR2, RELA, ACKR1
	resposne to IL1	7.29e-05	RIPK2, RELA, CITED1
	RNA polymerase regulatory region sequence-specific DNA binding	0.004	NFIL3; FOSL2; RELA
"antigestagen over luteolysis"
higher represented during luteolysis	cellular response to TGFb stimulus	0.0003	WNT2, ANKRD1, SMAD7, WNT7A, TGFBR1, LIMS1
	immune response	0.000702	CCR7, CCL13, CCL3, CXCL8, CCL20, DLA-DQA, TNFSF9, CD70, PROCR, IL23A
	chemokine activity	4.68e-05
	acute-phase response	0.009	SAA, SAA1, IL1RN
	progesterone metabolic process	0.01	AFP, CYP17A1
higher represented in antigestagen-treated group	negative regulation of cell proliferation	0.000204	JUN, HNF4A, PIM2, FZD5, CDH13, TSPAN32, TOB1, TP53INP1, ZNF503, WNK2
	negative regulation of gene expression	0.002	ZNF503, ESR1, SMAD2, PC, TIPARP, SFRP1, HDAC5, WWP2, BBS2, YY1

## Sheet: (2) Cytoscape (repres. genes)
Additional file 5: List of representative genes involved in particular networks:
Contras:	network	representative genes
"luteal regression over luteolysis"
higher represented in luteal regression	matrix remodeling	AR, CXCL12, DDR1, EPHB3, ESR1, FOXH1, GATA4, GATA6, GLI2, LGR4
	connective tissue development	AR, CXCL12, DDR1, ESR1, FOXH1, GATA4, GLI2, LGR4, LRP5, NR3C1
	steroid hormone signaling pathways	AR, ESR1, NR1D2, NR3C1, NR3C2, RARG, THRA
	cellular responses to steroidogenic stimulus	AACS, AGTR2, AKAP13, AKR1B1, AKR1C3, ANXA1, AQP1, AR, AREG, ARG1
	cAMP-mediated signaling	ADCY2, ADCY5, ADCY9, GLP1R, PDE4A, RASD2
higher represented during luteolysis	regulation of the immune response	ACTG1, ADAM8, C5AR1, CCL5, CCR7, CD74, CD80, CD86, CSF2RA, CSF2RB
	response to cytokines	ACKR1, ACKR2, AIF1, ANKRD1, CCL13, CCL14, CCL2, CCL20, CCL3, CCL4
	leukocyte activation	ABHD2, ADAM8, ADRA2A, AIF1, C5AR1, C5AR2, CCL13, CCL14, CCL2, CCL20
	lymphocyte activation	ADAM8, AIF1, BAK1, BLOC1S6, CCL2, CCL5, CCR7, CD47, CD74, CD80
	inflammatory response	ACKR1, ACKR2, ADAM8, ADRA2A, AIF1, C5AR1, C5AR2, CCL13, CCL14, CCL2
	regulation of apoptotic signaling pathways	BAK1, BIK, CD74, DAPK3, HYAL2, ICAM1, IER3, IL1B, MCL1, NOS3
"antigestagen over luteolysis"
higher represented in antigestagen-treated group	negative regulation of transcription:
	negative regulation of transcription	AEBP1, ATN1, CBFA2T3, CBX4, CC2D1A, CITED2, DAB2IP, EHMT2, ENG, FASLG
	from RNA polymerase II promoter
	negative regulation of cell proliferation	ADAMTS7, ADAMTSL2, ADAR, ADD1, ADGRG1, AEBP1, AMBRA1, ANGPTL4, APLP2, ARAF
	TGFbeta signaling	ADAMTSL2, CITED2, COL1A1, DAB2, ENG, FOS, ITGB5, JUN, LTBP3, LTBP4
higher represented during luteolysis	response to wounding	ADORA2A, ADRA2A, ANXA2, ANXA5, APBB1IP, ATP2B1, BIRC3, BLOC1S6, CAPZA1, CCL20
	defense response	ABCF1, ACKR2, ACTR2, ACTR3, ADAMTS5, ADORA2A, ADRA2A, AGO2, ANXA5, AP1B1
	positive regulation of cellular processes	ABCF1, ACER3, ACSL3, ACSL4, ACTR2, ACTR3, ADAMTS9, ADORA2A, ADRA2A, AGO2
	cytoskeleton organization	ACTA1, ACTC1, ACTR2, ACTR3, ADRA2A, ANKRD1, ARPC1B, ARPC2, ARPC5, BAIAP2L1
	and actin cytoskeleton organization
	apoptotic signaling and regulation of cell death	ACSL5, ACTC1, ADORA2A, ANKRD1, ANKRD13C, ANXA5, AREG, BAK1, BCL2A1, BDKRB2

## Sheet: (3) IPA (repres. genes)
List of representative pathways, genes and top upstream regulators
Contras:	pathways	p-value	representative genes
	and top upstream regulators
"luteal regression over luteolysis"
higher represented during luteolysis	pathways:
	granulocyte adhesion and diapedesis	2.4e-11	SDC4, CCL20, HRH2, SELP, CCL14, MMP1, CCL3, IL1RN, CCL13, SDC1, CCL5
	agranulocyte adhesion and diapedesis	9.13e-09	ACTA1, SDC4, SELP, CCL14, CCL13,ACTG1, CCL5, MMP1, CCL3, CCL20
	integrin signaling	1.12e-08	ACTA1, ARPC1B, ARPC5, RHOD, ACTG1, ARPC5L, SRC, RALB, ARPC2
	top upstream regulators:
	lipopolysaccharide	5.45e-34
	TNF	3.12e-29
	TGFB1	9.68e-29
	IFNG	2.86e-26
	b-estradiol	2.66e-23
"mid-gestation over luteolysis"
higher represented during luteolysis	pathways:
	NFκB signaling	2.09e-09	IL1R2, UBE2N, TRAF3, RELA, TBFBR1, GHR, RRAS2, IGF1R, TLR6
	top upstream regulators:
	TGFB1	6.86e-39
	TNF	5.62e-31
	b-estradiol	2.97e-28
	lipopolysaccharide	4.2e-26
	IFNG	2.44e-23
"mid-gestation over antigestagen"
higher represented in mid-gestation	top upstream regulators:
	NUPR1	6.8e-06
	FBXL5	9.95e-05
	CDC27	0.00016
	SOD1	0.000196
	CDK4	0.0003
"antigestagen over luteolysis"
higher represented during luteolysis	pathways:
	signaling by Rho family GTPases	1.17e-16	ACTA1, ACTC, ITGA2, MYLK, ITGA5, RHO5
	integrin signaling	4.06e-06	ACTA1, ITGAE, ACTC, ITGA2, ARPC5, SRC
	top upstream regulators:
	TGFB1	4.33e-32
	TNF	1.64e-18
