# Supplementary material for: Transcriptome analysis reveals differences in mechanisms regulating cessation of luteal function in pregnant and non-pregnant dogs
Source: BMC Genomics. 2017 Sep 27;18:757. doi: 10.1186/s12864-017-4084-9 (PMC5618722; doi:10.1186/s12864-017-4084-9)
Supplement: Supplementary file 6 — Venn-diagrams, combined results for Figs. 3 and 4. An overview of overlapping genes commonly expressed between the selected contrasts: (contrast 1) “luteal regression over luteolysis” and (contrast 2) “mid-gestation over antigestagen”, or (contrast 1) “luteolysis over antigestagen” and (contrast 2) “mid-gestation over luteolysis”. There are separate lists for each set threshold: genes expressed solely in either of the contrasts, and genes commonly expressed in both contrasts. (XLSX 67 kb) [file 12864_2017_4084_MOESM6_ESM.xlsx]

## Sheet: Figure 3
All genes "luteal regression over luteolysis" (contrast 1)				Upregulated genes,				Downregulated genes,
and "mid-gestation over antigestagen" (contrast 2)				p<0.01,FDR <0.1, log2 ratio >1				p<0.01, FDR <0.1, log2 ratio <-1
p<0.01, FDR <0.1, log2 ratio </>0
contrast 1	contrast 2	commonly expressed		contrast 1	contrast 2	commonly expressed		contrast 1	contrast 2	commonly expressed
SNX10	TMEM2	ADM5		CLCN1	ENSCAFG00000028993	CYP17A1		ENSCAFG00000015485	TMEM2	ZSWIM4
LAP3	FZD5	ENSCAFG00000015485		FREM2	UGT1A6	SULT1E1		SLC16A6	FZD5	C5AR2
CAPG	TMEM65	C5AR2		CEL	ND2			ACKR1	TMEM65	TTC9
TCIRG1	ENSCAFG00000028993	ZFYVE27		CRISPLD2	GINS4			ENSCAFG00000019891	ENSCAFG00000031411	ADM5
KANK4	ENSCAFG00000031411	TTC9		IFIT2	PTH2R			FAM110D	ENSCAFG00000015485	C10orf10
SYTL2	UGT1A6	SULT1E1		RIMS2	TMEM163			KCNC4	TNFRSF11B
GFI1	TNFRSF11B	C10orf10		NRXN2	TNNC1			IL10RA	SLC11A2
ZPR1	SLC11A2	ZSWIM4		WDFY4	KIAA0101			EML6	ASCC2
FAM78B	TRIM63	C5orf28		ZBTB16	ENSCAFG00000007572			KAL1	TRIM63
FAM167B	ND2	CYP17A1		RAB30	CCDC172			REEP1	CCDC134
ABRACL	CCDC134	ASCC2		MFSD4	ADGRG7			CD55	TBL2
ACTA1	GINS4			KLKB1	MMRN1			CA2	CSRNP3
AFP	TBL2			PRKAA2	HJURP			GALNT5	RASEF
PTGES	PTH2R			CPN1	UBE2C			SYT12	ANO5
FAM20B	CSRNP3			ENSCAFG00000007120	ENSCAFG00000030961			CAPG	MAP3K9
CD55	RASEF			GLP1R	AOC1			UBE2N	MIEF2
PLA2G7	TMEM163			GK5	CCNF			HSD3B7	HACD3
ZBTB16	ANO5			SCARA5	PDSS1			PGPEP1	FOSL2
SOD2	TNNC1			SLC30A3	PLK1			ATP1A1	TRPC4
PTPRN	KIAA0101			HTR3A	ESM1			SLC17A9	KLHL21
ARPC1B	ENSCAFG00000007572			CPXM2	PFKFB4			LRG1	PLEKHM3
FIGNL1	MAP3K9			CIT	BMP5			SDC4	SORT1
GZMB	CCDC172			FEZ1	C5orf28			SPRYD3	ZFYVE27
ERP27	MIEF2			KANK4	TMEM204			EXT1	BAP1
ASPHD1	HACD3			RGS6	TFRC			GRIN2C	CLCN1
NXPH3	FOSL2			ANGPTL4	C16orf46			VEGFC	CMTM6
PTPN22	TRPC4			ENSCAFG00000000640	MTFR2			NRIP3	CITED1
RYR1	KLHL21			BCAN	STK3			RAD1	GCLC
SPRYD3	PLEKHM3			CABP5	MDM1			TAPT1	ENSCAFG00000022725
CD82	SORT1			IFI44L	ENSCAFG00000003752			ENSCAFG00000000399	GATS
TNFRSF12A	ADGRG7			EHF	CD83			CYP51A1	XK
LYZ	BAP1			PLP1	CCDC3			STX11	MRC2
FAM110A	CLCN1			SYNPO2	ENSCAFG00000016452			SLC39A12	FKRP
AP1B1	CMTM6			PTGDS	NT5E			LAMC2	DNAJA2
PER2	MMRN1			RHOXF1	ELOVL4			KCNJ2	NFIL3
PDE4D	CITED1			GLAST	ENSCAFG00000008236			MMP-12	FREM2
HSD3B7	HJURP			CADPS				DCLK1	TMEM19
SRGN	UBE2C			GDF10				ABHD2	KIF5C
ENSCAFG00000031852	ENSCAFG00000030961			KLF15				ENSCAFG00000009135	SLC31A2
CCND3	AOC1			ENGASE				RELA	SH2D6
ACKR1	GCLC			OSR1				LUZP2	ELL2
ADAMTS5	CCNF			EPHB3				FANK1	ATP2A3
NIPAL4	ENSCAFG00000022725			CCDC77				OLR1	FAM43A
MAPKAPK3	PDSS1			IFITM10				MS4A7	DCHS2
ARPC5	PLK1			IFI44				CYSLTR2	B3GALT6
STIM1	GATS			P2X3				PLEK	HNF4A
VMP1	ESM1			SH3YL1				DNAH17	TPBG
GPIIIA	XK			LGALSL				YOD1	PCSK1N
CD59	PFKFB4			TMEM119				TRIM72	FAM110B
ENSCAFG00000015206	BMP5			COL8A2				APOLD1
PAI-1	MRC2			ENSCAFG00000004242				UPK1B
CCKBR	FKRP			GAD1				DAPK3
ENSCAFG00000031841	DNAJA2			ENSCAFG00000009406				PCDH17
ANXA2	NFIL3			PSD				B3GNT2
SLC41A2	FREM2			GALNT10				SLC16A12
SDC4	TMEM19			PTPRQ				VDR
UNC45B	KIF5C			DLG2				ENSCAFG00000029520
TAGLN2	TMEM204			KCNJ5				ENSCAFG00000031973
CA12	TFRC			LAMA2				TNFRSF12A
MAN1A1	C16orf46			GLYAT				DOCK4
SERPINA1	SLC31A2			MX2				VCL
TIMP1	SH2D6			FRMPD4				ENSCAFG00000022716
CSF2RA	ELL2			PLS1				CCKBR
SPINK5	ATP2A3			MAMDC2				ACTC
ELOVL7	FAM43A			PER2				MRPS6
PLAUR	MTFR2			HYKK				HAO2
MRAP	STK3			NPTX1				ENSCAFG00000023401
CIDEC	MDM1			PSD2				KIAA1211L
CYP27B1	ENSCAFG00000003752			PRELP				BDKRB2
ENSCAFG00000019891	DCHS2			PDGFRA				TNFSF9
KAL1	CD83			PCED1B				LIMK1
ACSL3	CCDC3			COL16A1				CD59
COL8A2	ENSCAFG00000016452			SMTNL2				IER3
GMFG	NT5E			CFAP70				SLC41A2
CCR7	B3GALT6			HRC				PKP2
PHLDA1	HNF4A			CXCL12				CYLD
SHANK1	ELOVL4			ZNF275				PRSS45
TUBB3	TPBG			PDGFRL				ENSCAFG00000014493
ACER3	ENSCAFG00000008236			FAM78B				CDS2
BDKRB2	PCSK1N			ZSCAN26				PPIF
RHOD	FAM110B			LRIG3				CAPN2
ZNF630				MGAT4C				SNX25
LMCD1				CYP2C21				MAL2
CCDC64				MGRC				RRM2
VDR				PCSK6				GALNT3
PPP1R1A				CELSR2				FAM167B
HPCAL1				ADGRB2				SNX10
TKT				TCF21				ENSCAFG00000000686
ADGRL4				ZNF821				FCAR
ERBB2				GATA5				AQP9
FXYD5				FAM180A				MYO1E
TXN				ECM2				GHR
WNT1				ENSCAFG00000030283				SLC7A1
LRIG3				SIDT1				DLA-DQA
ENSCAFG00000002139				CORO2B				GPSM2
RRM2				FIGNL1				BIK
MSTO1				TLN2				ACSL3
ENGASE				SLC34A2				SNRPF
GNG11				SPOCK2				CCL21
HRH2				SARM1				RHOD
APBA2				SLC2A4				ENSCAFG00000028544
CYSLTR2				WISP2				COLEC10
FGL1				COL4A5				LARGE
AREG				TRIM29				TM4SF18
ATP6V0B				ENSCAFG00000016252				CXorf36
C1orf21				MX1				S100A9
ELOVL1				ADCY2				GRAMD1A
CDO1				CALHM2				TIMP1
CCDC113				SEPP1				ERGIC1
WARS				ADGRF3				RGCC
NDFIP2				GLIS1				PHLDA1
ACSL4				CCL25				FFAR2
ENPP6				OASL1				CSF2RA
GNGT2				CACNA1G				SAMSN1
RAD9B				ENSCAFG00000007236				QRFP
ENSCAFG00000000399				MXRA8				IL1R2
SERPINB10				ASB2				ENSCAFG00000025332
SIDT1				GCKR				VMP1
CHRNA6				ABCA4				ENSCAFG00000014229
SYT6				ENSCAFG00000016823				TNIP3
MAPRE3				ENO4				STIM1
HK2				TLR5				SIGIRR
MALL				ARHGEF26				RAB7B
LCT				PGAP1				CDKN1A
SELP				ARX				TMEM178A
EIF4EBP1				RTP4				LAP3
IFI44L				RAD9B				ENSCAFG00000015206
CCDC8				ENSCAFG00000018903				ENSCAFG00000024792
SERINC3				FAM196B				ITPR3
PVR				SYCP3				NOS3
JADE2				ADGRB1				ASB9
CRISPLD2				ENSCAFG00000030102				PVR
HCLS1				RSAD2				IL18R1
TNFAIP6				LTBP4				SERINC3
GPNMB				RARG				TNFAIP6
ENSCAFG00000031869				IKZF2				LCP1
SPRY1				OSR2				RIPK2
KIAA1456				ATP6V0A4				LCLAT1
TLN2				TMEM255B				CCL14
E2F3				GAS1				AREG
RASD2				EGF				HMGA1
ENSCAFG00000022727				FOXH1				SRC
SLC2A1				SRRM3				ADAMTS9
CCL14				ZSCAN23				GCH1
METTL1				XG				ENSCAFG00000010721
ZNF503				ROR2				SLC46A2
CROCC				OAS3				ACOT12
CELSR2				TCAP				SYTL2
HMGA1				TRIM46				CSF1
SNAP25				CAPS2				CD93
NAA10				RGMB				ENSCAFG00000024920
ARHGEF3				PLIN5				SH3BP2
TMEM156				RXFP1				LY6E
PCSK6				BCHE				ARHGEF3
SLC46A2				NEO1				PLA2G4E
COX6A2				DNAH10				ANKRD66
CLIC2				GRIP2				DOC2B
DUSP6				RNASE4				TNFAIP3
CKB				CNTN1				PLAUR
ENSCAFG00000032216				ENSCAFG00000014154				DLA-DMA
FFAR2				RHOU				ENSCAFG00000030630
GPR55				TMEM236				PRSS23
TMEM63B				TRIM22				MAN1A1
CCL13				APBA2				CXCL10
SRP54				CDH16				CKAP2L
SLC16A6				JADE2				SLC11A1
ACTG1				CEP250				CD82
POT1				TRERF1				RND1
CFL1				MDFI				CP
TMEM178A				LRFN2				KLK1
UBE2D3				ZNF630				CCNYL1
CCL5				THBS2				SLC46A3
SAMSN1				PROSER2				DLA-DRB1
MMP1				USH1C				P2RY13
MGAT4C				PTH1R				STAC2
KLK1				CLHC1				CCL5
KRT17				CLTCL1				MALL
TJP2				AR				ENSCAFG00000031437
ABHD1				XAF1				SPRY1
TEAD4				ZNF575				DNASE1L3
PTH1R				ENSCAFG00000030215				CADM3
ENSCAFG00000000686				PLB1				TAGLN2
TMEM150B				KCNQ3				BLOC1S6
ENSCAFG00000009135				ZNF503				PTGES
CCL3				C15orf39				ENSCAFG00000020204
ADORA2A				CROCC				FAM20B
PSD2				DNAH5				MICAL2
DLA-DRB1				SSC5D				TCIRG1
FANK1				BAIAP3				CCDC173
TRIB3				PTPRN2				SNAP25
TMEM106C				ENSCAFG00000028982				EREG
CCDC80				HSPA1				TEAD4
KIAA1841				ENOX1				UNC45B
IL19				TMEM232				LPAR6
SPOCK2				VIL1				SPI1
CYLD				ADAMTSL2				KCNK3
PLEK				ENSCAFG00000030662				ENSCAFG00000022727
XG				TEF				LYN
GLP1R				CBFA2T3				FXYD5
ENSCAFG00000006177				NFIX				ENSCAFG00000012963
ARPC5L				TMEM82				WARS
CCNYL1				ENSCAFG00000013502				ARHGAP1
BLOC1S6				FSD1				TIAM2
TNIP3				PKNOX2				FGL1
ACER2				ENSCAFG00000031485				IFRD1
CEL				CCDC114				SPINT1
FITM2				ENSCAFG00000025596				CYCS
CD58				PDE4A				SLC1A4
HYKK				COL27A1				NMI
USP12				ENSCAFG00000029443				CCL2
ICK				C6orf25				CIB4
ENSCAFG00000014978				RASD2				HPCAL1
REEP1				ESR1				S100A2
CYCS				KIAA1755				PARVG
PFKFB3				ZNF501				RYR1
CORO2B				SUSD2				ITPRIPL1
PGPEP1				BMF				PEA15
IFIT2				TRANK1				CCDC64
SRC				RFX8				VASH2
DNAJC15				PALM3				EIF4EBP1
CLEC5A				DRP2				ENSCAFG00000011504
PDLIM4				RNF213				TNC
PCMTD2				ENSCAFG00000030682				ITPKC
EXT1				NYNRIN				DUSP18
TGM3				PER3				KIAA1841
RGS18				FAM178B				SOD2
ENSCAFG00000011504				KIF7				CLIP4
GPR65				ADAMTS10				PDE4D
LARGE				KIAA1614				ADGRL4
CHMP4B				ENSCAFG00000000498				CFP
BZW2				ENSCAFG00000028829				GALNT18
NPR2				SYT9				FITM2
LRRC8C				FAIM2				ENSCAFG00000028511
TBCEL				EGFLAM				DLA-DRA1
DRAM1				MPP2				CCDC113
ENSCAFG00000013888				CDK15				EVA1C
ENSCAFG00000007120				ANKRD6				ARPC1B
ENSCAFG00000008335				KCP				ENSCAFG00000032102
SH3BP2				CC2D2A				GFI1
TLL1				GREB1L				FEZF2
SEPP1				SPON1				MRC1
NOS3				ADAM33				EMR3
ENSCAFG00000031764				ENSCAFG00000020124				C5AR1
GK5				VLDLR				CSF3R
SHMT2				THBS3				CXCL8
NRIP3				COX6A2				CCDC80
ENSCAFG00000012963				GREB1				LRRC59
MFSD4				FBN3				RAMP3
FAM177A1				LRRC16A				TMEM150C
VLDLR				LCT				ENSCAFG00000032406
STK38L				OVGP1				LYZ
PITRM1				SEC16B				HBEGF
USP14				ENPP6				ACER3
ENSCAFG00000008234				GPNMB				ADGRE1
ENSCAFG00000029553				KLHL13				SDC1
YOD1				GLI2				SLC39A14
SNRPF				BAHCC1				CDO1
SAR1B				ENSCAFG00000029293				ACKR2
CSF1				CCDC8				RCAN1
CA2				RBFOX3				CCRL2
CTNNAL1				SLITRK2				DRAM1
TIGIT				NR1D2				MAPKAPK3
SDC1				TRIML1				NCF4
ENSCAFG00000028912				ENSCAFG00000028530				ARHGDIB
SLC17A9				SHD				RASL10B
TSPAN13				DACT2				SEMA7A
ECSCR				C1QTNF4				INPP5D
CCL20				ENSCAFG00000032444				ELOVL7
ST6GALNAC5				GRIN2D				BCL2A1
TGM2				LY6G6C				PLK3
ENSCAFG00000024944				ENSCAFG00000011297				ENSCAFG00000018568
ABHD2				ENSCAFG00000030421				EXOC3L1
ADCY9				TSHR				FAM189A2
ENSCAFG00000000640								SDF2L1
TPST1								TPM1
AGFG1								TET3
RAB7B								GLUL
RFX8								CA12
PHKA2								ENSCAFG00000030138
VPS37A								ARL15
EVA1C								CCR7
BCHE								SMPDL3A
RALB								TGM2
PLXNB2								LMCD1
MYOF								ENSCAFG00000004595
RASGRP3								ZPR1
C1QTNF1								NABP1
ARPC2								PLAU
DMP1								PHC2
TIMM17A								OSMR
MX1								TAGLN
DPYS								HCLS1
MPP2								AFP
ENSCAFG00000017655								ENSCAFG00000008234
FSD1								ENSCAFG00000013888
ATG4D								FOSL1
MYL12A								FAP
KIF7								RALB
DLA-DRA1								PFKP
ENSCAFG00000023735								ENSCAFG00000024944
DLA-DQA								SMAD7
CCDC77								TEK
ESRRA								STK38L
DCLK1								USP14
MS4A7								SERPINB10
FGL2								DLA-DQBC1
STAMBP								FOXF1
CLN5								AP1B1
MXRA8								MAP1B
TPM2								THRB
SIMC1								PAQR5
C15orf48								BATF3
LTBP4								AGFG1
CLTCL1								P4HA3
PPIF								FSTL3
ENSCAFG00000014493								ENSCAFG00000032259
SERINC2								LMO2
CIB4								CA4
PFN1								CKB
MAP1B								NFKBIB
ENSCAFG00000001943								SLC7A5
CDKN1A								IL1B
UBE2N								PTPN22
THRA								ADORA2A
NMI								ATOX1
PRELP								GPR34
SMIM3								SELP
CAPN2								TREM1
MCFD2								FGL2
SLC39A14								ATP6V0B
SYAP1								cfa-mir-147
GFOD2								FBP1
CFL2								C15orf48
ATP1B3								PMEPA1
MCEMP1								NCF2
LRRC16A								TGM3
SMTN								CLDN4
KIRREL								WDR1
MRPL17								SMOX
ANO2								ENSCAFG00000025524
HDGF								SRGN
P2RY13								A4GALT
ABCA4								TF
PTPN12								TMEM63B
MSN								ANO2
SELL								CLIC4
HYAL2								ITIH4
ATP6V1C1								VASP
SLC25A5								F2R
CACNA1G								SIN3B
ENSCAFG00000016333								TPM4
HDAC3								GBP5
EPHB3								MRAP
DHX58								CD86
FMO5								TESPA1
VASP								SYT16
PIP								MYLK
MAL2								EXOSC4
GZF1								LRRC25
ITGA2								IL1RN
TMEM150C								NPAS4
ACTC								FAM110A
cfa-mir-147								IL3RA
ST3GAL2								CHRNA6
LCLAT1								PRSS56
KCNC4								BCL11A
RND1								ENSCAFG00000031543
FREM2								YWHAH
EIF4E								KIAA1456
UBE2V2								TLL1
PLCL2								GPRC5A
INPP5D								EIF4E
SLC8A3								ATP6V0C
GALNT1								ENSCAFG00000032319
FAM180A								TYROBP
OSMR								DPYS
CALHM2								ENSCAFG00000029553
PRSS23								CD80
FAM110D								ERG
SLA								TPM2
EXOC3L1								ENSCAFG00000028453
CLIP4								CFL2
CIT								RAB20
FAP								USP12
MYO1E								SMTN
PLB1								ENSCAFG00000031852
C15orf39								5S_rRNA
SULF2								CLIC2
LTB4R								SLC8A3
SMO								NDUFAF2
VEGFC								PPP1R1A
UAP1								ACTG1
CBFA2T3								KCTD10
MGRC								COL13A1
CARD10								DUSP6
IARS2								SEMA3F
GPN3								RPL22L1
CA4								TMEM26
GRAMD1A								ITGAM
ZSCAN26								CYP27B1
NT5DC1								LRRC8C
LAMC2								S100P
ENSCAFG00000016129								IL37
ZNF311								PDE4B
HOOK2								PECAM1
CLEC7A								ATP6V0D2
C9orf3								ATP8B1
CYP2C21								NCR3LG1
IL1RN								SYT7
EXOSC4								CDA
RNF216								SLC25A5
ANKRD1								ACER2
BCORL1								TJP2
CXCL10								IL33
SYT9								ENSCAFG00000031869
NDUFAF2								NUP210
FAM189A2								ABHD1
NPAS4								INSIG1
RAD1								ENSCAFG00000032216
CAPS2								CTNNAL1
ENSCAFG00000024792								ADRA2A
RIMS2								MSN
ABHD8								SLC1A1
SLC25A37								SRPK3
RCAN1								NAA10
HR								HAPLN3
CPN1								CFL1
SLC35F2								ACTA1
HTRA3								GPIIIA
ENSCAFG00000015065								RAP2A
RHOU								DAW1
ADA								MYL12A
ACKR2								ADAMTS5
IL10RA								SWAP70
SYT16								TUBB6
LAMA2								CDCP1
RARG								FLVCR2
TNRC18								GZMB
GPRC5A								SELL
UBE2O								SLC35G2
NXN								ENSCAFG00000018440
SNTB1								RHBDL3
ABI3								C8G
NPTX1								DGKG
MZF1								TPST1
BCAN								ITGA2
SLC20A1								ENSCAFG00000032731
LGR4								SACS
LARS2								ICAM1
GLAST								CLEC14A
AQP9								ADA
SEC61G								MYOF
TEF								TMEM150B
CD48								MSTO1
PARP14								HYAL2
JPH1								ACSL4
PPP1R8								ENSCAFG00000030144
TNC								ARPC5L
RNF121								TMOD1
ARMC6								HAO1
TRAPPC6B								KRT17
PPA1								PDLIM5
PTGFRN								FLT1
STX4								PTGER2
PKNOX2								MLLT11
NCR3LG1								PROCR
ADGRE1								ADAM8
CC2D2A								PLA2G7
LPAR6								ENSCAFG00000002139
TREM1								ELOVL1
TMOD1								GNG11
PDLIM5								AIF1
WDR1								GMFG
CKAP2L								ENSCAFG00000022709
TPM4								NIPAL2
TAX1BP3								ALOX5AP
CEP250								JPH1
ARHGEF26								IL2RG
KCTD10								BTK
EIF4A1								CALML6
CLIC1								FAM19A4
TM4SF1								GPR65
TAPT1								CLCF1
TRANK1								APBB1IP
ANKRD10								SLCO2A1
HSPA1								TMEM106C
ATP6V1B2								PTPN12
VAMP7								HPCAL4
CH25H								METTL1
RGMB								LYVE1
PECAM1								ERC2
PCED1B								PFKFB3
MAMDC2								PDLIM4
BMPER								PTPRN
DAPK3								KITLG
KLF15								RAC2
EREG								BAIAP2L1
ITGA5								ABI3
NANS								DAPP1
ODC1								ARPC2
GLYAT								SLC20A1
ATP6V0C								C3orf52
MX2								NXPH3
SMPDL3A								IL1RL1
CCL2								ECSCR
ENSCAFG00000016252								TMEM156
NR1D2								CCND3
EGF								ENSCAFG00000006177
ENSCAFG00000014564								CSF2RB
GHR								SASH3
GALNT10								HR
CEP164								PLAC1
ERC2								NXN
ILK								NLRP1
TRNAU1AP								HK2
LYVE1								APLP1
ADAR								ENSCAFG00000016333
SH2D5								ENSCAFG00000023735
ENSCAFG00000032731								CIDEC
LY6G6C								LCP2
ENSCAFG00000008716								CTGF
DERL1								CORO1A
IL1RL1								RGS18
RPL22L1								POU2F2
BMF								CCL4
SRPK3								KIFC3
DIMT1								MYO1C
TESPA1								ENSCAFG00000010580
KCNJ5								HSD17B12
TRIM46								SLC35E4
CD70								EIF4A1
ENSCAFG00000028453								C1orf162
P4HA3								CCL3
WDR91								ENSCAFG00000028603
CCDC114								PDGFA
RANGAP1								MYO3A
PIK3R1								TSPAN13
PHC2								IL36G
PDCD10								PFN1
SLC46A3								TNIK
CLCN1								SMIM3
C3orf52								CYYR1
GLIS1								PAI-1
FOXO4								TCF23
EVC2								ANKRD22
PDGFD								ENSCAFG00000028912
LRFN2								IGSF6
SLC27A1								MAMLD1
ENSCAFG00000028544								TKT
CP								ROMO1
OLR1								PDE6H
GRAMD3								ENSCAFG00000031841
NEO1								MAPRE3
TXNRD1								ABHD8
KLHL36								CH25H
EMR3								C1orf21
LAMB2								ENSCAFG00000017241
MAGEB18								CD58
CAPZA1								SPINK5
YWHAH								CHMP4B
SEC13								TIGIT
FCAR								ANXA5
MRPL42								LIF
RGL2								CXCL14
C10orf90								SLC2A1
PCDH17								NANS
ENSCAFG00000005637								SERINC2
ARX								LBH
ENSCAFG00000023677								ANXA2
SWAP70								SLC25A37
ENSCAFG00000032406								ARPC5
ENSCAFG00000010615								MCAM
ANXA5								ITGA5
KDM4B								CASP4
LAMTOR3								ABRACL
MRC1								TPI1
PLIN5								C10orf90
NUDT9								GFRA1
DOCK4								TRIB3
HBEGF								OSM
TEK								CD48
EIF4ENIF1								SHANK1
MMP-12								TXN
FOSL1								GNGT2
LRP5								SERPINA1
ENSCAFG00000020124								FAR2
PSD								PKIB
LY6E								ILK
ERGIC1								ST6GALNAC5
ENSCAFG00000030215								AQP6
KIAA1755								GPR55
LRRC25								ENSCAFG00000025281
TUBB6								RASGEF1A
NIPAL2								ICAM5
TM4SF18								ANKRD34A
YWHAB								CCL20
S100A11								C11orf87
ARHGDIB								CD300LB
MYCT1								IL23A
LIMK1								ENSCAFG00000023567
FAM129A								CD70
EGFLAM								cfa-mir-22
ENSCAFG00000008773								CDH20
INCENP								WNT1
ENSCAFG00000029293								ATP13A4
AGPAT5								ENSCAFG00000017339
RNASE4								SLA
ENSCAFG00000008456								SLC4A10
PHF8								LTB4R
ENSCAFG00000011598								TFAP2C
DGKG								SLAMF9
RNASEL								ERP27
TLR5								P2RY12
TCEB1								ENSCAFG00000023677
TOMM40								ENSCAFG00000014564
RELT								GPR3
SH2B1								CCL13
CDK15								CAPN14
BZW1								GDAP1L1
TET3								SLAMF6
CXCL8								FGF18
HSD17B12								SLC6A12
RAB13								ENSCAFG00000008335
LGALSL								NIPAL4
TOR3A								CLEC7A
ENY2								SH2D5
NABP1								PRSS57
REEP3								SNORD74
STX11								ENSCAFG00000009309
ENSCAFG00000032102								SYT6
PTPRQ								MEFV
SYNPO2								CLEC5A
ADAMTS10								MCEMP1
PER3								MMP1
TMEM119								DMP1
SNX25								TUBB3
MRPL47								MAGEB18
ENSCAFG00000014154								P2Y2
MANBAL								HRH2
SEC61B								AGR2
ENSCAFG00000028603								REM2
TMBIM1								ASPHD1
NFKBIB								ANKRD1
TRERF1								PIP
ADAM33								IL19
FEZ1
SIN3B
ENSCAFG00000014161
ENSCAFG00000028511
SLC7A5
SARNP
NISCH
KCNQ3
BCL2A1
ENSCAFG00000010580
EHMT2
ENSCAFG00000013668
GREB1
RASL10B
SPINT1
APBB1IP
PDGFA
NDRG1
ENSCAFG00000032245
HTR3A
MLLT11
PDCL3
RELB
BBS9
CLHC1
WISP2
SEMA3F
SLC25A14
SIGIRR
TNIK
ADGRB1
GALNT18
PGAP1
ITPRIPL1
SDF2L1
COPZ1
FBP1
FSTL3
SF1
PBX3
ZNF646
CYP51A1
FAM69B
PATZ1
AGAP3
PDE4B
SLC30A7
PALM3
ANKRD46
ENOX1
RRNAD1
ITGAM
ADRA2A
RAB6B
ENSCAFG00000009857
ENSCAFG00000016628
ENOPH1
SETMAR
LRRC59
DNAH5
BAIAP3
DOC2B
PRSS45
RAMP3
RIPK2
CCL21
KCTD1
PLOD3
USP21
SLC6A12
CYSTM1
OSR2
IL36G
MECOM
ZNF554
FBXO10
PRR2
TNFAIP3
EFS
ITIH4
SCARA5
INADL
ENSCAFG00000025524
PDE6H
ANKRD6
ROR2
COQ7
CNNM3
PSMD14
ENSCAFG00000004595
ARHGAP1
SACS
COPS7A
ENSCAFG00000014051
ACSL5
ZNF23
FEZF2
CD47
SGMS1
MARCH9
SNORD74
QSOX1
ENSA
MMP2
SPRYD7
TNFSF9
CES2
RAP2A
XAF1
IFITM10
TCAP
CCRL2
EMILIN1
MSL1
ENSCAFG00000007236
FIZ1
VRK2
POLR3D
RELA
GLI2
GATA6
ZNF575
BACH1
SLC25A46
IL1R2
MCT1
FAM178B
GDAP1L1
CHD3
UBE2A
IFGGD3
CDCP1
RAB1A
SPTSSA
SLC2A4
BAG1
TF
PAQR5
ITGAE
CLIC4
CDH20
CRY2
SKI
DNASE1L3
CSF2RB
ARP3
SLC30A3
GPR3
USH1C
SEMA4C
COLEC11
SLC16A12
RPRD2
TMEM214
GLUL
KCNJ2
PLA2G4E
NEK6
NCF4
KIFC3
INSIG2
LYPLA1
GBP5
CTSB
DCTN6
PEA15
WDFY4
PLP1
PPM1H
DTX2
ME2
DAW1
MRPS31
ENSCAFG00000009692
UBE2V1
SLC1A4
APOLD1
S100A2
RHOC
PSMB3
SFRP1
GPSM2
RAB30
TPI1
NR3C1
ATP8B1
RHBDL3
F2R
FAIM2
FZD6
UNC5A
THBS3
AHR
RNF213
CCT2
TUBA1C
DNAJC25
GPR34
ENSCAFG00000029422
SLC35G2
ENSCAFG00000030682
EML6
LCP1
H6PD
OPHN1
TRIM25
KLF11
GATA4
CCRN4L
CCDC141
PRELID1
ITGB5
SPCS3
USP19
ABT1
ENSCAFG00000030138
HAO2
ADCY2
THBS2
MED10
ADCK3
5S_rRNA
TPM1
CHST14
CCL4
YPEL5
DNMBP
WNT9A
SLC35E4
VPS45
PRMT1
TAGLN
LIMS1
MAP2K3
SMOX
GCN1L1
PFKP
TWF1
MRPS6
ARHGEF19
ENSCAFG00000030102
GDF10
SLC11A1
STAC2
MYO3A
RXFP1
ADAM15
SEMA6C
IKZF2
CADPS
ND2
SRRM3
NAPB
ETHE1
TEX264
CLEC14A
CLCF1
TMEM82
ALOX5AP
ENSCAFG00000022716
ZMPSTE24
SARDH
ICAM1
BAK1
ITPKC
MANF
GALNT3
ENSCAFG00000010721
ENSCAFG00000000498
B3GNT2
ZNF180
ANKRD34A
IL1B
COX7A2
GRIN2C
DDX17
ALS2
SYT12
FGF18
CHP1
CORO1A
RASGRP2
PMEPA1
GATAD1
GPR137B
COL4A5
CTGF
ENSCAFG00000000071
ENSCAFG00000002179
TVP23B
ENSCAFG00000029443
DGKD
EIF2S2
MRAS
ERG
KIAA0195
HHEX
GMPPB
ENSCAFG00000001282
TGFBR2
OLFML1
THAP8
CAPN14
ENO4
MAMLD1
CADM3
CSNK1A1
FOPNL
SEC31B
ADAMTSL2
ADAMTS9
DNAH17
ENSCAFG00000032392
ENSCAFG00000013502
TMED5
TMCO1
SPTAN1
MEPCE
A4GALT
PRDX6
SLC25A16
CNTN1
HSPA5
SAS
BTK
ENSCAFG00000003012
DTX3L
RAP1B
CDA
LRG1
BAZ1A
CRLF3
KAZN
TFAP2C
KLKB1
SLC43A1
ITPA
SLC30A1
ADAMTSL1
ENSCAFG00000030630
GRPEL1
TYROBP
PNP
MAGEF1
ENSCAFG00000013769
RGS6
ENSCAFG00000032444
ENSCAFG00000009406
SYVN1
MYO1C
ENSCAFG00000002397
KCNK3
PRSS56
CASP4
PTPRN2
SARM1
RNF144B
SLAMF6
REM2
PRKAA2
FAM196B
PKIG
LUZP2
SLIRP
SNRPA1
DAD1
CXCL12
CFAP70
ENSCAFG00000022709
ENSCAFG00000009449
EIF4G2
DLG2
CD63
ANKRD66
ARSE
ENSCAFG00000020100
VIMP
EIF3J
ALG13
RASGEF1A
ENSCAFG00000032319
ENSCAFG00000008062
EPC1
DUSP18
CCDC173
ZNF593
CPOX
FAM193A
HAVCR1
RSAD2
CABP5
ENSCAFG00000028530
EIF2B1
FAM174A
AIF1
CALML6
CRELD2
CHCHD1
ENSCAFG00000032259
TTC34
C9orf89
ENSCAFG00000016151
ACOT12
SASH3
ANKRD22
ROMO1
DRP2
ATP13A4
ATOX1
C12orf45
YLPM1
PROCR
TMEM255B
FAR2
S100PBP
FAM19A4
TIAM2
SLC34A2
HNRNPH2
SORBS3
DDX39A
OSR1
RAC2
CABLES1
RNF20
SLC5A6
CTNNB1
SHD
ENSCAFG00000020158
PDGFRA
ENSCAFG00000024588
PNPLA2
GRIP2
DNAJC3
KIAA1715
PTPDC1
IL37
ENSCAFG00000017241
CD300LB
DNAJB9
DNAH10
DLL4
ZSCAN23
PLEKHG3
DUSP11
ENSCAFG00000018568
PTGDS
WDR46
LMO2
ZFP64
SEC11C
BCL11A
TYK2
MTHFD1L
TAF9
SAP130
KITLG
ENSCAFG00000029303
ENSCAFG00000011666
CAMK2A
SFMBT2
OVGP1
NDUFA2
NHP2
RAB20
SLC35B1
PKIB
USO1
ZNF621
P2X3
AQP6
GAS1
SERPINB2
NDUFB5
KIAA1211L
CCL25
SYNE1
ENSCAFG00000028982
IL3RA
ENSCAFG00000023401
RBM8A
ECM2
SLITRK2
ESR1
OAS3
SLC9A6
AR
NIPA2
FRMPD4
ENSCAFG00000025332
EIF5B
CSF3R
ICAM5
FBXO42
LBH
PAMR1
ARHGDIA
C6orf25
NRXN2
TBX2
ACTR1A
ZNF48
TCF23
FAM103A1
EIF4A1
GATA5
LCP2
ENSCAFG00000001886
LYN
CXorf36
ENSCAFG00000004242
CLDN4
VIL1
AHI1
BTG3
RADIL
PLS1
MKLN1
ENSCAFG00000012109
CXCL14
ADAL
HAPLN3
IER3
GRIN2D
MAML3
LIMA1
C12orf5
PAPD7
YWHAE
ENSCAFG00000015284
ATP1A1
ENSCAFG00000014229
NIP7
CSTB
KIAA1462
ENSCAFG00000016792
ENSCAFG00000031485
CLDND1
ENSCAFG00000030144
CDH16
SART3
PQLC3
IL23A
TRAPPC2
MGAT2
ENSCAFG00000031973
ENSCAFG00000031543
CALM2
DLA-DMA
ENSCAFG00000024920
VASH2
SEC23B
CD86
CD80
ADCY5
GALNT5
SLAMF9
CPED1
IFI44
CORO1B
CNIH1
CCNC
TLR4
S100A9
LGALS3BP
ADAM22
SALL2
ENSCAFG00000015643
IQCE
KLHL13
ATP5J
FBXW4
SPI1
APOOL
CDC42SE1
RGCC
ZNF331
APLP1
TTYH2
TRIM65
DPP3
BANP
ENSCAFG00000019243
GCKR
ENSCAFG00000025596
ZNF395
ENSCAFG00000028550
PMPCA
CDS2
CHMP5
OCLN
ENSCAFG00000009222
ENSCAFG00000018440
MCAM
QRFP
TRIM72
THRB
IKZF4
CERS2
LHFP
PAOX
ZNF140
GINM1
ENSCAFG00000017933
ENSCAFG00000031302
ADAM8
STARD6
MEFV
ATP6V0A4
PARVG
NLRP1
SEC16B
NCF2
RARRES2
ZNF592
PSMD2
TMEM26
PROSER2
ENSCAFG00000022733
IRF2BP2
KANK2
FAM101B
SCARF2
LNX2
FHOD3
WNT7A
COLEC10
SYT7
PRRC1
FANCC
PRSS57
ENSCAFG00000006734
NR3C2
C1QTNF4
P2RY12
TIGD5
PKP2
SLC39A12
TRIM29
FLT1
EHF
HARS
PDGFRL
DACT2
OSM
EXOC6
LETM1
PDRG1
cfa-mir-22
DNAAF2
TMEM86A
DLA-DQBC1
CEP131
PLAC1
ENSCAFG00000015189
OSBPL10
INSIG1
PQLC2
ENSCAFG00000030508
TMEM230
YRDC
PIAS4
C11orf84
NUP210
ADCY4
C5AR1
NPRL3
QSOX2
EPB41L2
C11orf73
PLK3
CYYR1
SLC31A1
ENSCAFG00000006838
ABLIM1
MEMO1
HLF
IGSF6
KIAA1614
SYCP3
TMEM236
ZNF496
ADGRL1
ENSCAFG00000023567
ENSCAFG00000017339
ZNF34
PIK3CB
LST1
FKBP11
TUBB
GNAI3
ENSCAFG00000011297
DAPP1
CAPZA2
MMRN2
FBN3
PFKFB2
ENSCAFG00000016823
NRG2
PSMB6
FAM46B
IRS1
ZNF821
DDR1
CPXM2
SEC24D
UHRF1BP1L
ENSCAFG00000014766
ENSCAFG00000018903
ENSCAFG00000020204
MDFI
SEMA7A
ALDH1L1
EPHA2
POU2F2
MICAL2
SPON1
ADIPOR1
SLC7A7
NAPG
PSMC4
ENSCAFG00000009062
NYNRIN
CD93
BBS10
SMAD7
OSTF1
PDE4A
ENSCAFG00000030421
ENSCAFG00000031848
ADAMTS1
HAO1
CD74
C1orf162
FLVCR2
ITPR3
ENSCAFG00000029520
CRYL1
RGMA
TRIM22
DHX38
SH3YL1
COL16A1
S1PR1
ENSCAFG00000030939
RMND5A
COX18
P2Y2
COL13A1
SPOP
MINOS1
FBXO21
TDRD6
SFXN3
GTPBP3
C11orf87
ENSCAFG00000005099
PLAU
NDUFB6
CAMK2D
NIFK
FOXH1
ENSCAFG00000029416
ADNP
EEF2K
EVA1A
ZNF827
TTLL7
ENSCAFG00000009417
OASL1
HRC
SMTNL2
TAP1
ENSCAFG00000008701
UGGT2
ARPC3
PIP5K1B
NLGN3
ITGB1
TMEM232
POU6F1
UPK1B
BAIAP2L1
CFP
BAHCC1
CCL7
RAPGEF4
TCF21
IDH2
HPCAL4
SLC45A3
ZNF275
EFHD2
KCP
ENSCAFG00000014960
ZNF483
PTGER2
ZFYVE28
SLCO2A1
PSMD12
NCOA1
ASB9
ZNF777
ENSCAFG00000031645
KIAA1467
ENSCAFG00000030662
RTP4
RRAS2
PTPRS
ST6GALNAC4
TNFRSF1A
ENSCAFG00000028677
TAF4
ARMCX5
ANGPTL4
SMOC2
IKBIP
LDB1
CRIP2
UBE2G1
RANBP1
FAM111A
ACKR3
ENSCAFG00000009309
ALYREF
VCL
C8G
GCH1
BIK
SGCB
SLC25A13
IFRD1
ASNSD1
ENSCAFG00000029889
PSMD6
NKX2.5
CACHD1
SLC25A43
MAPRE1
ENSCAFG00000028829
SERP2
GFRA1
SLC40A1
SLC4A10
NAP1L3
BRE
JAM2
ENSCAFG00000025112
SLC1A1
ADGRF3
IL33
AGR2
ABTB1
PTPN21
PALMD
KANSL1L
BATF3
IGDCC4
PCSK7
LSM6
ATP6V0D2
WNK2
TSPAN6
ELK3
GREB1L
RHEB
IL2RG
BOC
ENSCAFG00000031437
ADORA3
MYLK
SSC5D
LIMS2
CNTFR
FOXF1
RIC3
TMEM208
MAGI1
RBFOX3
RBM18
FAM198A
MIB2
EZH2
PTP4A1
ARL15
TMEM130
ENSCAFG00000025281
NFIX
ENSCAFG00000014018
SUSD2
SPTLC2
TRIML1
ENSCAFG00000030794
VASH1
DPH7
PTK7
TSHR
PSMA5
ASB2
G3BP1
VWF
IRF2BP1
FHL1
NARS
MCL1
IL18R1
ENSCAFG00000029341
PCDH18
LMBRD1
CIZ1
GNA12
SAMD1
PHYHD1
ADRM1
MZT1
LIF
TCF7L2
GAD1
ENSCAFG00000030283
GHITM
ADGRB2
ANKRD54
PRR12
S100P
LAMC3
KCNE3
SERINC1
GSPT1
SLC7A1
COL27A1
TMEM165
PPID
ZNF501
PAQR8
NPL
RHOXF1
TXNDC9
MVD
TRAPPC4

## Sheet: Figure 4
All genes "luteolysis over antigestagen" (contrast 1)				Upregulated genes,				Downregulated genes,
and "mid-gestation over antigestagen" (contrast 2)				p<0.01, FDR <0.1, log2 ratio >1				p<0.01, FDR <0.1, log2 ratio <-1
p<0.01, FDR <0.1, log2 ratio </>0
contrast 1	contrast 2	commonly expressed		contrast 1	contrast 2	commonly expressed		contrast 1	contrast 2	commonly expressed
CD248	TMEM2	FZD5		SLC16A6	ENSCAFG00000028993	CYP17A1		XK	TMEM2	FZD5
PTPN22	ENSCAFG00000028993	TMEM65		ENSCAFG00000022712	UGT1A6	HJURP		MRC2	TNFRSF11B	TMEM65
RRM2	UGT1A6	ENSCAFG00000031411		SNORD47	PTH2R	AOC1		FREM2	SLC11A2	ENSCAFG00000031411
NXPH3	ENSCAFG00000015485	CYP17A1		NEK2	TMEM163	NT5E		ANTXR2	TRIM63	CSRNP3
DLA88	TNFRSF11B	SLC11A2		ENSCAFG00000019891	TNNC1			MED15	TBL2	RASEF
GFI1	ASCC2	ND2		CDC20	KIAA0101			SHISA7	ANO5	TRPC4
FAM110A	TRIM63	GINS4		REEP1	ENSCAFG00000007572			SSTR1	ZSWIM4	CLCN1
SPOCK2	CCDC134	TBL2		ENSCAFG00000022714	CCDC172			TRMT12	MAP3K9	C10orf10
ACTA1	PTH2R	CSRNP3		CD55	ADGRG7			TMEM61	C5AR2	ENSCAFG00000022725
ASPHD1	TMEM163	RASEF		ENSCAFG00000031208	SULT1E1			DDIT4L	KLHL21	NFIL3
ADAMTS5	ANO5	KIAA0101		SLC44A3	MMRN1			SNPH	CITED1	KIF5C
PDE4D	TNNC1	HACD3		CAPG	UBE2C			WDFY4	TTC9	ELL2
PRSS45	ZSWIM4	TRPC4		SDC4	ENSCAFG00000030961			PIM2	ADM5	ATP2A3
AFP	ENSCAFG00000007572	CLCN1		MELK	CCNF			EMID1	SLC31A2	DCHS2
CYP27B1	MAP3K9	HJURP		LSM5	ESM1			ENSCAFG00000020100	SH2D6	HNF4A
NIPAL4	CCDC172	C10orf10		NRIP3	PFKFB4			MYRFL		TPBG
SHANK1	MIEF2	AOC1		ARHGAP15	BMP5			DERL3		PCSK1N
GZMB	C5AR2	CCNF		ENSCAFG00000000399	C16orf46			DLA88
C1orf21	FOSL2	ENSCAFG00000022725		LAMC2	MTFR2			RAB30
ADORA2A	KLHL21	PDSS1		MMP-12	ENSCAFG00000003752			ENSCAFG00000031052
SNAP25	PLEKHM3	PLK1		DCLK1	CCDC3			ATP7B
ERP27	SORT1	XK		MAGOHB				PRKAA2
GPIIIA	ZFYVE27	PFKFB4		FANK1				DLA88
ABRACL	ADGRG7	MRC2		TOPAZ1				ASB5
MYOF	SULT1E1	FKRP		CYSLTR2				TESK2
PAI-1	BAP1	NFIL3		ENSCAFG00000022733				VAT1L
KANK4	CMTM6	FREM2		PLEK				TET1
DPH7	MMRN1	KIF5C		YOD1				MIOX
CLSTN1	CITED1	ELL2		SLC16A12				RAB42
AP1B1	TTC9	ATP2A3		TNFRSF12A				PPBP
LRP5	ADM5	DCHS2		UPB1				HBA
EPHX3	UBE2C	NT5E		VCL				KANK4
ANXA2	ENSCAFG00000030961	HNF4A		ENSCAFG00000022716				ANGPTL4
LGALS3BP	GCLC	TPBG		CCKBR				RAD21L1
ITGAE	GATS	PCSK1N		ACTC				SCUBE1
TNFAIP6	ESM1	FAM110B		BDKRB2				ENSCAFG00000002145
SPINK5	BMP5			TNFSF9				CDC42EP1
ANO2	C5orf28			SLC41A2				FER1L6
KRT17	DNAJA2			INHBA				GPIHBP1
CKB	TMEM19			RANGRF				ENSCAFG00000032615
CHRNA6	TMEM204			CYLD				ENGASE
MTHFD1L	TFRC			PRSS45				ITGAD
SLC46A2	C16orf46			MAL2				DHRS3
FMO5	SLC31A2			RRM2				RUNX2
ANGPTL4	SH2D6			SNX10				U3
LYZ	FAM43A			CHRM4				SBK2
INSL3	MTFR2			MYO1E				SLX4
SNX10	STK3			SLC7A1				FYB
CCDC141	MDM1			DLA-DQA				HYDIN
FITM2	ENSCAFG00000003752			NEURL3				ALG12
LMCD1	CD83			SNRPF				TOB1
DGKG	CCDC3			C15H16orf87				CCDC141
SLC16A6	ENSCAFG00000016452			PHLDA1				WFIKKN2
AEBP1	B3GALT6			TUBB2B				MAP6
MRPL17	ELOVL4			CACNG2				ENSCAFG00000030793
SYT6	ENSCAFG00000008236			CSF2RA				SNTB1
CAPG				SAMSN1				ZNF358
SNTB1				IL1R2				LRRC4C
ENSCAFG00000031841				ENSCAFG00000031105				B3GNT7
ABHD1				ZNF114				GLYAT
CDCP1				STIM1				DDX60
PRKD2				CDC42EP3				ELF3
UNC45B				CDKN1A				PRELP
HRH2				ENSCAFG00000015206				ENSCAFG00000024667
PLXNB2				METRNL				PCED1B
SDC1				PVR				CFAP70
TUBB3				TNFAIP6				5_8S_rRNA
METTL1				HAVCR1				CNTN2
C1GALT1				AREG				FBLN2
MMP1				HMGA1				TMEM45A
BAIAP2L1				SRC				CCDC110
SOD2				GCH1				C1GALT1
TNIK				SLC46A2				FASLG
GPRC5A				HAS2				PLD3
TJP2				SYTL2				MGAT4C
C1QTNF1				TRDC				ENSCAFG00000003785
ZPR1				CSF1				MLIP
SNRPF				EMB				PARG
ENSCAFG00000014978				ENSCAFG00000029380				PAMR1
CCR7				ANKRD66				ARSD
TNC				HIVEP3				TM7SF2
SLC5A6				PLAUR				SREBF1
HK2				CKAP2L				DNAJC22
5_8S_rRNA				RND1				MGRC
CYFIP2				KIAA1644				CITED2
PKIB				SEMA3D				FADS6
CCDC113				CCNYL1				GAMT
SCUBE1				C14orf37				ZNF821
SYT16				P2RY13				HIST2H2BF
SYTL2				STAC2				CRB1
RDH16				MALL				ENSCAFG00000016532
ENSCAFG00000016628				PTGES				NPB
ENSCAFG00000002139				ENSCAFG00000020204				RDH16
HOXB8				MICAL2				SIDT1
SNRPA1				SNAP25				PTCHD2
TPM1				EREG				SPOCK2
TET3				CYB5R2				SGCA
IL19				TEAD4				WISP2
SLC30A2				UNC45B				CCDC102B
CA12				ITGAE				SLC30A2
DNAJC22				ENSCAFG00000012963				ENSCAFG00000016252
WNT1				TIAM2				MX1
ADCY9				SNORD110				TMEM215
CSRP2				IFRD1				CSRP2
FAP				PDE10A				CCL25
CCL13				IRS2				IER2
KIAA1210				SLC1A4				C8A
SEMA6C				SYT5				MAPK15
PFKFB3				S100A2				OASL1
CHST14				COL8A1				ALAD
JUN				TNC				CACNA1G
MGAT4C				ITPKC				HOXB8
AMD1				DUSP18				TLR5
SLC25A37				SOD2				PGAP1
PTPRN				PDE4D				ENSCAFG00000018903
PAMR1				ADGRL4				CYTL1
CITED2				SNORD30				HPN
DLA88				FITM2				BGN
CDC42EP1				CCDC113				GZMA
TKT				EVA1C				JUND
NRIP3				GFI1				C11orf91
SHISA7				ENSCAFG00000025410				LTBP4
GPN3				CXCL8				BCAS1
GPR55				INA				AGBL3
EMID1				LYZ				COL1A1
SACS				SLC26A2				SLC22A6
JPH1				SDC1				GZMK
PLAUR				CDO1				ASPM
VGLL4				ACKR2				TMEM205
TMOD1				MAPKAPK3				CD2
LDOC1				RASL10B				ISLR
MALL				BCL2A1				TRIM46
CLIC4				TPM1				CERCAM
CLEC5A				TET3				ENSCAFG00000031879
SNPH				CA12				LCN8
CSF2RA				ENSCAFG00000030138				APBA2
NIPAL2				CCR7				CDH16
TPM2				SNX30				BMPR1B
MARK4				TGM2				EPB41L4A
ACTC				PLBD1				SCPEP1
C12orf45				LMCD1				FOS
WNT2				ENSCAFG00000004595				ROBO4
ADAMTSL2				PELI2				FAM13A
CNTFR				ZPR1				PROSER2
IL1RL1				PAPPA				ABCC3
SEMA4C				TAGLN				XAF1
ITGA2				AFP				ZNF575
CYB5D2				ENSCAFG00000013888				KCNF1
SLC2A1				FOSL1				MEGF6
TUBB				FAP				FADS2
KIRREL				SMAD7				NUAK2
PTGES				STK38L				C15orf39
LAMC2				USP2				SULT1C2
EPB41L4A				SERPINB10				ENSCAFG00000028587
SCAF1				AP1B1				JUN
POT1				THRB				IFGGC1
ARPC5				PAQR5				AOH3
MAPKAPK3				FSTL3				KIAA1210
HMGA1				RAP1GAP2				DNAH5
SLC7A5				CKB				IRF7
TIAM2				SLC7A5				DAK
TFAP2C				KCNH4				CNTN5
SH2D5				SNORD44				ENOX1
AIDA				PTPN22				ADAMTSL2
CCL3				ADORA2A				EXD1
YOD1				TREM1				CNTFR
ADD1				FGL2				TSPAN32
TUBA4A				IQCD				ENSCAFG00000010830
ENSCAFG00000016532				TGM3				HTGL
FBLN2				SMOX				LRP5
C10orf90				SRGN				CD99
ENSCAFG00000028809				TF				FSD1
RASD2				HCN1				ENSCAFG00000032358
ENSCAFG00000000498				ANO2				SLC7A4
LSM5				CLIC4				EPHX3
ADGRL4				TUB				C1orf116
UAP1				SIN3B				ENSCAFG00000025596
DMP1				TPM4				SLC38A10
WDFY4				NGEF				IGFBPL1
SGCA				MRAP				RASD2
LRRK2				SYT16				LGALS3BP
PPBP				MYLK				CDH13
LAP3				IL1RN				IFGGD3
ENSCAFG00000022712				NPAS4				AEBP1
LRIG3				FAM110A				CHST14
CFL2				TGFBETA2				WDR86
MED15				CHRNA6				PALM3
PSAP				SNORD52				C15orf59
PIAS4				PMP22				PFKL
RPL22L1				LRRC8B				SLC13A5
BACH1				TLL1				ENSCAFG00000030682
SDC4				GPRC5A				PPAPDC3
ENSCAFG00000008335				ENSCAFG00000032319				SLC29A4
EPN1				ENSCAFG00000020158				ENSCAFG00000030258
DNAH5				DPYS				ENSCAFG00000028482
NWD1				ENSCAFG00000029553				ENSCAFG00000000498
EIF4A1				VEPH1				ENSCAFG00000028809
CD55				TPM2				ISG15
SRC				ENSCAFG00000028453				INSL3
SYAP1				CFL2				SPON1
ZNF821				SMTN				DPH7
BBS9				SNCAIP				KLHL38
TLR5				5S_rRNA				ENSCAFG00000031753
TMEM45A				CLIC2				CD248
TNS3				PPP1R1A				COX6A2
C15orf39				DUSP6				AKAP4
ENSCAFG00000020158				CACNA1B				TANGO2
HNRNPA1				RPL22L1				MYC
DDIT4L				CYP27B1				MMP-9
PDCL3				MRPL17				TMEM143
ARHGAP17				TUBA4A				ADAMTS7
PVR				FAM92B				DNASE1
PBX3				PDE4B				CAPS
ITPKC				TJP2				EXTL1
FLVCR2				NWD1				ECE1
B3GNT7				ENSCAFG00000019644
CD58				NUP210
MAPK15				ABHD1
ARAF				ADRA2A
ENSCAFG00000012963				CLMP
DHRS3				HAPLN3
GDAP1L1				HFM1
INIP				ACTA1
RANGRF				GPIIIA
SLX4				PLEKHA7
ENSCAFG00000020100				RAP2A
RAP2A				ADAMTS5
DIMT1				CDCP1
HTGL				FLVCR2
ENSCAFG00000030144				GZMB
WWP2				TAGAP
MBOAT7				DGKG
RASGEF1A				ITGA2
CCKBR				SACS
ANKRD66				MYOF
MYLK				PTGIS
CNNM3				TIMP3
ECE1				ACSL4
GLB1L				BIRC3
ENSCAFG00000028603				ENSCAFG00000030144
ALG12				TMOD1
RAB30				HAO1
ENSCAFG00000022716				KRT17
TIGIT				PDLIM5
ZNF575				MLLT11
NPAS4				PROCR
TRIM11				ENSCAFG00000002139
LARS2				ELOVL1
PHYHIPL				NIPAL2
AGFG1				JPH1
NETO2				FAM19A4
P2RY12				CLCF1
TGM2				APBB1IP
PPP1R1A				PTPN12
ENOPH1				HPCAL4
SNORD47				METTL1
AREG				PFKFB3
ABHD8				PTPRN
UBE2V2				BAIAP2L1
TNFRSF12A				DAPP1
DTX2				SLC20A1
TGM3				NETO2
TESK2				NXPH3
ERBB2				SYPL2
IL17RA				IL1RL1
THRB				SATB2
TF				TMEM156
ENSCAFG00000013888				HR
USP2				PLAC1
ENSCAFG00000030317				NLRP1
APLP2				HK2
ENSCAFG00000015189				APLP1
SAMD1				ENSCAFG00000016333
FAM177A1				ENSCAFG00000023735
SALL2				RELL2
CASC4				CIDEC
IFGGD3				IL15RA
GALNT1				CCL3
LTB4R				ENSCAFG00000028603
WARS				MYO3A
SIN3B				GPR161
INHBA				IL36G
ABT1				TNIK
TTC27				WNT4
PARG				NRG1
SEC61G				PAI-1
MAPK7				PITPNC1
SLC29A4				TCF23
ZER1				ENSCAFG00000028912
GK5				MAMLD1
CLCF1				TKT
GLYAT				ENSCAFG00000031841
GFM2				MFSD2A
NCSTN				C1orf21
TPM4				ENSCAFG00000017241
P3H1				IL2RA
STIM1				SPINK5
ENSCAFG00000010615				CHMP4B
PTGIS				TIGIT
PTPN12				SLC2A1
MFSD12				SERINC2
GRN				LBH
TOB1				ANXA2
EVA1C				SLC25A37
HR				ITGA5
KCNF1				ABRACL
ENSCAFG00000031052				ATP2B1
ZNF646				C10orf90
ARP3				GFRA1
EIF4E				SHANK1
NUP210				C12orf45
CD99				FAM150A
BDKRB2				cfa-let-7d
BZW2				PKIB
HPCAL4				DOPEY2
CDC42SE1				WNT2
PIM2				FATE1
MMP-12				PHYHIPL
LYAR				WBSCR17
CAPN1				PTPN5
WDFY2				NTM
TSC22D4				GPR55
TMEM156				RASGEF1A
ADGRG1				cfa-mir-155
ANKRD1				CCL20
AASDHPPT				MSX2
PMP22				ENSCAFG00000025023
FSHR				SOST
DCUN1D4				IL23A
CLIC2				CD70
ATP13A2				cfa-mir-22
SMIM3				CDH20
CHMP4B				WNT1
ZSCAN31				ATP13A4
EFCAB10				SLA
DDX39A				SLAMF8
ENSCAFG00000020291				SLC4A10
CTNNAL1				LTB4R
SMOX				TFAP2C
MAP1B				MOV10L1
AGBL3				CD300E
ADAR				ERP27
ABCD1				P2RY12
SARNP				ENSCAFG00000023677
FAM83H				ENSCAFG00000014564
SEMA3D				GPR3
PRR12				CCL13
SRGN				CAPN14
SLC20A1				GDAP1L1
CERCAM				SLAMF6
ENSCAFG00000010830				WNT7A
EMILIN1				ALOXE3
DENR				CEACAM20
HDAC3				ENSCAFG00000008335
MMP2				TTLL6
SERPINB10				TREML2
COX6A2				NIPAL4
RPP40				CLEC7A
MAMLD1				SH2D5
EIF3J				ENSCAFG00000030794
PIP				SNORD74
GZF1				UMOD
MED4				SYT6
ENSCAFG00000001943				TNFRSF9
ENSCAFG00000023735				CLEC5A
CFAP70				MCEMP1
TIMP3				ENSCAFG00000008062
PCED1B				MMP1
ARPC2				PCSK2
CKAP2L				DMP1
CDK4				ALDOB
ENSCAFG00000011566				TUBB3
AP3S1				IGSF1
TCF23				MAGEB18
KCTD10				P2Y2
CSF1				HRH2
ARSD				ASPHD1
ARMC5				ANKRD1
HAVCR1				KCNH1
CCDC110				PIP
CHERP				IL19
TAGAP
CES2
WFIKKN2
ENSCAFG00000006177
ABCC3
GPR3
ENPP2
OTUD5
MAGEB18
SLC41A2
JUND
GAA
SOST
5S_rRNA
FSTL3
HYAL3
P2RY13
ENSCAFG00000020204
CDC20
SMTN
ODF3B
ARPC1B
ADAMTS7
PSTK
TFE3
SNX33
CACNG2
BCCIP
SULF2
TMEM175
TNRC18
NOP56
ASB5
GPC1
PLD3
DGKD
G3BP1
COL8A1
ENSCAFG00000024667
KIAA1841
MYO3A
TRANK1
ENSCAFG00000019644
SLMAP
FER1L6
BCHE
ISLR
ENSCAFG00000000640
TUBB2B
PDE4B
ENSCAFG00000028587
MAL2
STAC2
SF3A1
CYSLTR2
NPRL3
ENSCAFG00000022714
BGN
TRAPPC9
SLC44A3
PIGM
CYLD
DAK
NIFK
SP2
CLIP2
FAM120B
UMOD
RANBP1
PCGF2
CAPN14
NCAD
ATPAF1
SLC27A1
STK17A
PLBD1
PGAP1
ENSCAFG00000016252
TSPYL4
POU6F1
NPDC1
CCDC130
DUSP18
WFS1
CCL20
DUSP6
PLEKHA7
C15H16orf87
PALM3
CD2
TAGLN
SPINT1
GCNT7
LIMK1
ANKRD13C
RASL10B
TAPT1
ZNF358
SNORD77
ENSCAFG00000028453
PYGB
ENSCAFG00000009417
CCT6A
SLC38A10
CYTL1
PITPNB
SAMSN1
SMPD4
ENSCAFG00000017257
SLC1A4
IL15RA
RBM8A
PIGQ
TMEM143
MEPCE
ELOVL1
CD300E
CXCL8
USP19
PROCR
MELK
MNT
ASNSD1
PLAC1
LIMS1
TEAD4
DDX21
DAB2
KCNH4
MCEMP1
ECSCR
DLA-DQA
GAMT
TPST1
VEPH1
MLIP
CDO1
ELF3
UCHL5
ENSCAFG00000032172
RPS24
SPOP
RAP1GAP2
RUNX2
ZWILCH
CCDC8
FOPNL
CCDC58
SKIV2L
ZNF630
PIGW
HDAC5
PLEKHH3
ENSCAFG00000022733
RRP8
MYLIP
GCH1
DDR1
CCND2
STK38L
KLHL36
cfa-mir-22
SLC4A10
SNCAIP
MEGF6
ENSCAFG00000023677
MYL9
PPAPDC3
TIMM8A
TREML2
LRFN3
URGCP
ASMTL
ENSCAFG00000014051
PDLIM4
CTPS1
PPID
LTBP3
IFRD1
RBM10
PTCHD2
WDR6
ROBO4
EXT1
WISP2
ALOXE3
GPIHBP1
CAPZA1
GHDC
MCFD2
SSTR1
ENSCAFG00000016333
PCDH7
PRKAA2
CLEC7A
SKI
NOLC1
EIF2S2
HSF1
MSTO1
CCL25
TRMT12
ZNF385B
HAPLN3
LRRC59
PRLR
NPB
CORO2B
CIDEC
PACRGL
MSX2
TMEM61
SLC7A1
CACNB2
FZD8
ENSCAFG00000032319
TBC1D10B
MYO1E
HNRNPA3
SLC39A6
MAP3K10
UBA1
RPS24
SLA
SF3B6
C15orf59
SLC2A10
APLP1
GPATCH4
EXD1
SRSF3
CCNJ
CCNYL1
USP21
UPB1
LBH
ENSCAFG00000029341
SNX30
ENSCAFG00000032245
RAD21L1
TLE4
MVB12B
PRMT1
CBX4
SSB
IFI44L
ARL4A
ENGASE
ZRANB3
BMPR1B
TAX1BP3
XAF1
TIPARP
PRKACA
E2F5
PAPPA
SHMT2
TM7SF2
MYH14
MYL12A
CHKA
SGSH
ATG9A
HSPA1
MITF
THBS3
RAB42
TMEM63A
FAM19A4
ODC1
PLBD2
MME
KPNB1
BSG
TGFBETA2
ACKR2
TXN
ENSCAFG00000031852
INTS5
SLC36A4
AZIN1
JADE2
IKBKG
PCSK2
IRF2BP1
C1R
MMP-9
PRELP
PWP1
MYO6
NOL7
ENSCAFG00000029422
BIRC3
CELSR2
PDK2
ENSCAFG00000014960
TTPAL
MICAL2
PAK1IP1
PFKFB2
FOSL1
FAM20B
AMBRA1
LAMP1
SYPL2
XG
FIZ1
XPA
SWAP70
NOP2
ENSCAFG00000004916
CARM1
ENSCAFG00000030258
WDR12
PFKL
ENOX1
SEMA3B
MYO1B
CYB5R2
FRMD4B
ARMC6
TSTD1
PARD6B
SNX25
HFM1
SBK2
CFL1
YWHAH
ENSCAFG00000031549
PELP1
ALCAM
OR
VAV2
ASRGL1
SFRP1
PGM1
LTBP4
SATB2
SLC25A14
ESYT2
RRH
HPCAL1
SNRPG
ARHGAP1
SIPA1L3
UBE2E2
BLOC1S6
CCDC102B
SPTAN1
ENSCAFG00000010685
PDLIM5
cfa-mir-155
CDH13
PPP1R10
SMAD7
ENSCAFG00000028912
ENSCAFG00000002145
SCAP
DNASE1
ADAMTSL1
FLT4
ZNF114
ACSL5
GLUL
CRB1
HCN1
RRAS2
ANKRD46
ENSCAFG00000000399
DNAJB1
PELI2
ENSCAFG00000004134
SMAD2
ENSCAFG00000004595
REEP1
TLL1
PTK2B
ENSCAFG00000018145
PABPC4
SLC26A2
EMB
KANK2
GATA2
PCDH17
PDLIM2
KCNH1
TMA16
CCDC97
EHMT2
ANTXR2
FAM134A
LIMA1
SELP
THBD
ARAP1
SLC26A6
BRD2
EEFSEC
SERINC3
TNFSF9
SF1
SYNCRIP
RHOF
ASPM
LGALS3
ZSCAN26
PINX1
HIVEP3
ACER3
FAM3A
DNAJC15
ENSCAFG00000030794
TREM1
GNG7
PDGFB
BCAS1
PLB1
MOSPD2
PIAS2
DDX60
SREBF1
GCN1L1
TOPAZ1
VBP1
ENSCAFG00000029553
FAM49A
LARP6
FANK1
PACSIN2
SNORD52
ACSL4
CLPTM1
OLFML2A
TMEM38A
MGRC
STX4
CLCN7
METTL20
FAM220A
TMEM183A
NRG1
EBNA1BP2
ORC2
WDR86
ARMC10
ATL1
HPN
PCDHGC5
RND1
GAR1
IL2RA
ENSCAFG00000001434
CDK14
SERINC2
SHROOM3
ENSCAFG00000031753
LCN8
BIN1
EFNB1
CC2D1A
AGPAT5
TMEM150C
PLEK
DAPP1
PPFIBP2
NGDN
ADCK3
IGFBPL1
ZFYVE28
PRRC2A
FYB
PML
NUCB1
ENSCAFG00000019687
SH3GL2
TTLL6
ITGAD
RYR1
SERPINB2
NELFA
SH3GL3
ILK
ALYREF
FAM13A
ENSCAFG00000001671
VAT1L
SULT1C2
PPIF
ZNF503
GFRA1
PIK3CB
COL1A1
NUCKS1
ESR1
ATP2B1
IL36G
KLHL22
C1RL
METAP2
ENSCAFG00000030215
RNF111
PLXNC1
IGSF1
RALB
TMEM210
GPR161
HAO1
NOP58
DAB2IP
PPIP5K1
CRTAP
CD59
SLC38A7
TET1
OTUD6B
ITGB1
USO1
INCENP
NAA50
MBIP
NGEF
GALNT10
ACTR2
MAT1A
HAS2
EIF2S1
ZNF385A
SLAMF6
CEND1
XPOT
OS9
WNT4
SLC24A3
ELOVL7
IGDCC3
SNORD44
NDUFAF2
ATP6V1C1
NDFIP2
BZW1
UFM1
HSL
BBS2
ABCF1
SIDT1
RANGAP1
ENSCAFG00000029380
FAM65B
ENSCAFG00000030508
APBA2
TRDC
LRFN2
CDS2
ATP13A4
ENSCAFG00000031105
IQGAP1
TM9SF4
KPNA3
FBL
GZMA
PHC2
TTC32
VPS26B
ENSCAFG00000030682
HNRNPDL
IL1R2
AOH3
ARHGEF39
RELL2
PDGFA
TMEM205
MRPS10
RAB11B
FOS
GNAI3
CNTN2
AGAP3
SPON1
RAPGEF3
TTC38
DPP7
WNK2
ENSCAFG00000017503
SPATA6L
PDPN
CUL4A
NEK2
NINJ1
ENSCAFG00000002820
SERPINB5
BCL2A1
INTS9
SLC16A12
NCLN
PLA2G7
PTRF
ENSCAFG00000031208
XRN2
LSR
APBB1IP
PTH1R
PGPEP1
KIAA1644
NIP7
CDC42EP3
ANXA5
TANGO2
ENSCAFG00000009397
LRRC8B
ITPRIPL1
SLC25A19
RNASE4
DCLK1
LCLAT1
KCTD6
LRRC4C
ZFP64
WNT7A
PRPSAP1
LTBR
COLEC11
C8A
SEC23B
ILF2
HIST2H2BF
PC
RARG
CBFA2T3
C14orf37
HDGF
MFSD2A
MAP1S
WDR43
FADS6
INPP1
CLMP
CYP2U1
BAK1
INA
EXTL1
TP53INP1
CDKN1A
S100A6
ENSCAFG00000014564
ENSCAFG00000003969
BHLHB9
ENSCAFG00000032358
CORO1C
ZNF668
RNGTT
ENSCAFG00000025023
C1QB
SNORA64
CLDND1
TBC1D9B
EREG
ENSCAFG00000001282
ENSCAFG00000014066
OASL1
ADPRHL2
YLPM1
ENSCAFG00000024289
NEURL3
ENSCAFG00000025596
ENSCAFG00000023820
ENSCAFG00000030138
ENSCAFG00000013709
ZBTB16
SCPEP1
ENSCAFG00000030187
MIOX
IARS2
TMEM88
CA8
METRNL
NKX2.5
TMEM129
MCM10
GYS1
ENSCAFG00000008062
PTP4A3
CXCL16
IRF7
TBCC
EHD2
FLNB
CDH16
HNMT
KITLG
MKKS
CCNK
LSM6
ENSCAFG00000025410
WBSCR17
UST
NLRP1
TMEM123
SLC22A5
MINA
MAGEF1
CLN5
RRBP1
MYC
POFUT1
GNL2
QRSL1
SCCPDH
C1QC
PCED1A
DERL3
ENSCAFG00000000686
C5orf22
HSD11B2
CTNNB1
SYNC
GPX3
TTC8
PCMTD2
TPRKB
GZMK
PXN
ENSCAFG00000015206
ALDOB
MED25
SIK3
AAAS
SLAMF8
IARS
PLEK2
ITGA5
CEACAM20
CACNA1B
FASLG
SUPT5H
MAP6
VASN
CREB3L1
EAF1
PROSER2
TOP3B
PRKCSH
ADRA2A
FAM103A1
PDE10A
RMDN2
PSD2
HBEGF
FAM150A
INSIG2
BTBD6
CNTN5
ENSCAFG00000003785
C11orf91
CD70
LMLN
AKAP4
GPT
SLC7A4
ENSCAFG00000012004
S100A2
TMEM215
FATE1
ALAD
LRIG1
DOPEY2
SMARCE1
ENSCAFG00000031476
ENSCAFG00000003012
RDH13
TNFRSF9
ENSCAFG00000016976
IRF2BPL
OSBPL10
IER2
MRAP
RHOD
NOL4L
TARSL2
GUCY1A2
TGFBR1
GPR137
MAGOHB
ANKH
NEDD9
KDM2A
CHPF2
TATDN1
NFKBIB
PFKM
ENSCAFG00000004602
ENSCAFG00000017241
SNORD30
ABCB9
ENSCAFG00000030000
TIMM17A
CYCS
CCDC114
NDUFAF4
ITGB5
PAQR5
TRIM46
KLHL38
ACSL3
DTWD1
SLC13A5
ENSCAFG00000030822
FADS2
TESK1
TBX2
ENSCAFG00000030650
POMT2
LSM7
HSPA4
ZBTB18
VPS54
USH1C
NCL
POLR3D
ENSCAFG00000001588
SLC39A14
ENSCAFG00000015593
DEDD2
MOV10L1
ENSCAFG00000010918
C20orf96
SLC39A8
ENSCAFG00000031879
MOB2
SH3PXD2B
KIAA1715
AMOTL2
ATN1
RIPK3
F2R
CBX3
ENSCAFG00000029346
NLE1
KCP
PSMG1
DCTN1
ALG14
ARRDC3
BCORL1
TBX19
IL23A
CYP1B1
SLC29A2
CALCOCO1
SPHK2
CPT1A
SLC35F6
SYT5
SLC25A5
TCEB1
SMO
TRIM25
C1orf116
CHRM4
ERLIN1
ZNF574
PDE9A
RNF215
RDH10
VCL
FSD1
DGAT1
CAMK2G
ARHGAP15
PHF8
SLC1A1
ENSCAFG00000000701
SESN2
MPP1
IL16
SESN3
ENSCAFG00000007165
PITPNC1
UTP23
IFGGC1
SNORD74
IGDCC4
UBE2D3
NTM
SERPING1
FAM189B
EZR
PARP1
SPINK2
LIPT1
BCAM
RPF2
IL37
PTPN5
DUSP11
TARS
CTF1
NCDN
C1orf198
CABIN1
FGL2
RASGRP3
UBE2N
ELOF1
RNF34
IRS2
CLUH
DPYS
C19orf52
TCF25
SPRYD7
SNORD12
RRAGD
LYPLA1
SLC25A46
YY1
GSPT1
TRAPPC6B
TWF1
CRTC2
U3
EFCAB6
PPP1R9B
DNAJC2
MFHAS1
ENSCAFG00000018903
TTC23
EIF2AK3
SDF4
TUB
ENSCAFG00000019891
TMEM192
MX1
CXorf57
ENSCAFG00000017071
MAP2K5
CNOT6
ABCG2
KCTD3
KIAA0195
HSPG2
ENSCAFG00000011856
SNORD12
PSMD12
MAML3
ENSCAFG00000031320
MAPRE1
ENSCAFG00000011598
ERGIC1
LRRC46
BRIX1
ENSCAFG00000013291
RNF7
TAF1B
ENAH
NADSYN1
ENG
RIN2
SNORD110
PAQR3
WDR46
TIGD1
GDI2
HYDIN
TSPAN32
ENSCAFG00000032036
SLC8A3
ORC4
ATP1B2
ADAMTS9
YWHAQ
EXOSC8
GNGT2
ENSCAFG00000025524
GPSM1
FAM193A
SART1
CCT2
TIMP2
PAOX
SLC22A6
CACNA1G
GAS1
DOT1L
ENSCAFG00000030283
SOX18
PCDH12
NOL6
PHLDA1
GNAS
ENSCAFG00000030793
FAM53C
P2Y2
cfa-let-7d
NDP
IGSF8
PLA2G6
CEBPB
ENSCAFG00000014350
NUAK2
DENND2C
GMFG
TXNRD1
UBE2A
RIOK2
C7orf26
ECM1
ADGRL2
NDRG1
MAEL
TMEM8A
CDH20
MANBA
PTGFRN
ISG15
OGFR
COL8A2
CLIP4
HBA
C1orf122
AGO2
MLLT11
ENPP6
RTP4
CAPS
CAB39L
CCDC149
IRF2BP2
ENSCAFG00000031958
SCAND1
ENSCAFG00000018211
DPM1
IFT122
TUBB4B
YWHAZ
ZNF185
SUV39H2
DEXI
SLC22A17
IQCD
TMEM25
GINM1
KIF23
ATP7B
WDR3
ENSCAFG00000022727
MYRFL
SULF1
STK38
ENSCAFG00000032615
IL1RN
HEXIM1
ENSCAFG00000028482
FAM92B
RIN3
NBEAL1
PCSK6
ENSCAFG00000012690
MPHOSPH6
C1orf115
LRRC8C
SLC25A23
TBC1D17
COQ3
